# Supplementary material for: Whole transcriptome analysis of a reversible neurodegenerative process in Drosophila reveals potential neuroprotective genes
Source: BMC Genomics. 2012 Sep 15;13:483. doi: 10.1186/1471-2164-13-483 (PMC3496630; doi:10.1186/1471-2164-13-483)
Supplement: Additional file 1 — Table S1. Sequencing parameters of the biological replicas of the studied genotypes. Genotype symbols: Wild type (WT), Heterozygous (He), Homozygous (Ho). Letters a, b and c symbolize different experiments for each genotype. Technical replicates were grouped (ie: WT16ab). [file 1471-2164-13-483-S1.xls]

## Sheet: TableS1
Additional file 1, Table S1. Sequencing parameters of the biological replicas of the studied genotypes. Data summary of differential expression (DE) analysis. Genotype symbols: Wild type (WT), Heterozygous (He), Homozygous (Ho). Letters a, b and c symbolize different experiments for each genotype.Technical replicates for a same genotype sample were grouped (eg: WT16ab)
Sample_ID	Total # reads @ FASTq	Total # aligned reads	Total Gene Counts (reads)	Number of Expressed Genes*
WT16ab	19851225	12781208	10846312	7851
WT16c	25121847	22558048	19013036	7664
He16ab	23596970	14582660	12339021	7914
He16c	25868651	22803321	18279894	7832
Ho16a	13738054	4891104	4009448	7829
Ho16b	14731822	6058861	5082465	7997
Ho16c	23413300	16667750	12795615	7163
WT17ab	17897879	13255665	11516083	8094
WT17c	27969056	23830368	19999600	8207
He17ab	25204251	17138940	14882577	8167
He17c	25160283	22522064	19085346	7996
Ho17a	20728379	18450357	15797457	8262
Ho17b	21720709	19207007	16496035	8005
Ho17c	21570606	19338721	16088177	8016
(*) One gene is considered to be expressed when 1 or more RPKMs are measured
