# Supplementary material for: Whole transcriptome analysis of a reversible neurodegenerative process in Drosophila reveals potential neuroprotective genes
Source: BMC Genomics. 2012 Sep 15;13:483. doi: 10.1186/1471-2164-13-483 (PMC3496630; doi:10.1186/1471-2164-13-483)
Supplement: Additional file 2 — Table S2. Differential expression analysis. baseMean (mean expression level, at the base scale, as a joint estimate from both conditions); baseMeanA (mean expression level, at the base scale, as an estimate for condition A); baseMeanB (mean expression level, at the base scale, as an estimate for condition B); foldChange (fold change from the first to the second condition); log2FoldChange (logarithm to basis 2 of the fold change); pvalue (significance of the fold change); padjusted (p values adjusted for multiple testing with the Benjamini-Hochberg procedure, which controls false discovery rate); resVarA (ratio of the single gene estimates for the base variance to the fitted value in condition A); resVarB (ratio of the single gene estimates for the base variance to the fitted value in condition B). [file 1471-2164-13-483-S2.xls]

## Sheet: WT16 vs WT17
Additional file 2, Table S2. DE analysis WT16 vs WT17.
Gene ID	baseMean	baseMeanA	baseMeanB	foldChange	log2FoldChange	p value	p adjusted	res VarianceA	res VarianceB
CG10000	100.212	19.3018	181.123	9.38375	3.23016	8.69213e-08	8.63242e-07	0.263998	1.72822		baseMean: mean expression level (at the base scale) as a joint estimate from both conditions
CG10001	105.491	15.9489	195.034	12.2287	3.61219	2.40458e-11	3.36536e-10	0.213155	5.93204		baseMeanA: mean expression level (at the base scale) as an estimate for condition A
CG10002	1914.08	2211.64	1616.52	0.730913	-0.452228	0.115338	0.271928	0.399228	0.162521		baseMeanB: mean expression level (at the base scale) as an estimate for condition B
CG10005	28.4499	44.2415	12.6584	0.28612	-1.80531	0.0561487	0.160126	4.78542	0.0334909		foldChange: fold change from the first to the second condition
CG10006	169.549	171.166	167.933	0.981116	-0.0275039	0.958655	1	0.179924	0.000621889		log2FoldChange: the logarithm (to basis 2) of the fold change
CG10007	114.816	106.082	123.549	1.16466	0.219907	0.627808	0.799018	0.0712002	0.0052285		pvalue: significance of this fold change
CG10009	415.469	471.145	359.792	0.763655	-0.389007	0.263933	0.487787	1.15845	0.446063		padjusted: p values, adjusted for multiple testing with the Benjamini-Hochberg procedure, which controls false discovery rate (FDR)
CG10011	1949.25	2363.29	1535.22	0.64961	-0.622353	0.081707	0.211835	0.0242928	0.228365		resVarA: the ratio of the single gene estimates for the base variance to the fitted value in condition A
CG10013	3.01921	4.76513	1.27329	0.267209	-1.90396	0.72896	0.874099	0.357033	0.237777		resVarB: the ratio of the single gene estimates for the base variance to the fitted value in condition B
CG10014	0.521579	1.04316	0	0	#NAME?	0.344316	0.575155	1.17204	0
CG10016	2892.76	3496.11	2289.42	0.654847	-0.61077	0.0510174	0.148829	0.646247	0.00627622
CG10018	36.8828	39.3239	34.4417	0.875847	-0.191249	0.876346	0.957313	0.154467	0.299414
CG10019	271.492	166.351	376.633	2.26409	1.17893	0.0019389	0.00969601	0.0656813	0.323054
CG10021	1865.21	1979.01	1751.41	0.884994	-0.176261	0.624719	0.797158	0.115141	0.0395593
CG10023	1186.4	1309.42	1063.39	0.812104	-0.300264	0.360926	0.592325	0.807662	0.842184
CG10026	300.629	38.178	563.081	14.7488	3.88253	2.60703e-24	7.46996e-23	0.127956	0.0121913
CG10029	0	0	0	NA	NA	NA	NA	NA	NA
CG10031	110.167	1.56474	218.768	139.812	7.12734	2.16049e-24	6.24675e-23	0.00493399	0.0104232
CG10032	0.318321	0	0.636643	Inf	Inf	0.462732	0.673092	0	0.659347
CG10033	3132.5	3201.11	3063.88	0.957131	-0.0632117	0.799027	0.914753	1.39594	1.00434
CG10034	153.041	144.452	161.631	1.11893	0.162118	0.724836	0.871173	0.227341	0.440484
CG10035	4.84473	8.41618	1.27329	0.15129	-2.72461	0.816857	0.924725	0.278698	0.114668
CG10036	608.199	631.78	584.619	0.925353	-0.111925	0.728599	0.874044	0.7348	0.60943
CG10037	3959.56	4549.42	3369.69	0.740685	-0.433069	0.146489	0.32215	0.00142154	0.610354
CG10038	85.3721	95.335	75.4092	0.790992	-0.338266	0.886966	0.963784	3.16137	0.00307918
CG10039	42.8442	12.7306	72.9577	5.73088	2.51876	0.00138321	0.00721789	0.26145	2.4735
CG1004	436.584	493.989	379.179	0.767587	-0.381597	0.284903	0.512673	0.0243905	0.176671
CG10041	5.83826	1.56474	10.1118	6.46229	2.69205	0.038216	0.118093	0.211577	0.918603
CG10042	1165.35	1146.22	1184.47	1.03337	0.0473506	0.819952	0.926415	0.494847	0.267665
CG10043	1548.99	1284.58	1813.41	1.41168	0.497411	0.117205	0.274804	0.0740067	0.0381192
CG10045	2779.8	1672.62	3886.99	2.32389	1.21654	2.77913e-05	0.000199414	0.0585391	1.28502
CG10047	2036.59	1799.8	2273.37	1.26312	0.336995	0.329634	0.562146	0.856136	0.536444
CG10050	70.6793	99.4255	41.933	0.421753	-1.24553	0.0320045	0.102715	2.92874	0.10043
CG10051	342.319	172.106	512.531	2.978	1.57434	1.8881e-06	1.60994e-05	0.519621	1.0895
CG10052	302.833	328.603	277.063	0.843155	-0.246129	0.441882	0.672697	0.15507	0.212015
CG10053	115.159	128.14	102.179	0.797397	-0.326631	0.441743	0.672633	8.94483	4.80264
CG10055	442.387	396.755	488.019	1.23003	0.298691	0.443564	0.673092	2.18077	2.97933
CG10059	32.7846	55.3828	10.1863	0.183925	-2.44281	0.0110073	0.0429771	0.450142	0.486722
CG10060	1183.09	1231.49	1134.69	0.921399	-0.118102	0.917751	0.985202	0.208872	0.611548
CG10061	59.1325	83.2393	35.0257	0.420783	-1.24885	0.089591	0.226866	0.97113	0.456002
CG10062	146.861	29.3821	264.34	8.99663	3.16938	1.19782e-11	1.72383e-10	0.00101927	3.54023
CG10063	4.98717	6.79113	3.18321	0.468731	-1.09317	0.655022	0.818746	0.177475	0.609165
CG10064	42.3442	59.6582	25.0302	0.41956	-1.25305	0.147895	0.324232	0.468766	0.17002
CG10067	193129	131252	255006	1.94287	0.958187	0.0462666	0.137364	0.035022	0.35639
CG10068	193.206	189.956	196.455	1.03421	0.0485315	1	1	0.00873487	0.497645
CG10069	639.128	564.707	713.55	1.26358	0.337512	0.261409	0.484789	0.271732	0.051985
CG1007	3106.16	3379.44	2832.87	0.838266	-0.25452	0.406222	0.638394	0.0533655	0.0170493
CG10071	6361.65	6170.93	6552.38	1.06181	0.0865298	0.476061	0.68419	3.00491	0.0496795
CG10072	6284.94	5610.23	6959.64	1.24053	0.310954	0.312849	0.543354	0.0450393	0.45695
CG10073	96.5124	72.6798	120.345	1.65582	0.727549	0.247452	0.466081	0.559471	0.000395
CG10075	274.732	276.698	272.766	0.985792	-0.0206449	0.919687	0.985825	0.0125418	0.337893
CG10076	1897.17	1711.14	2083.2	1.21744	0.283845	0.403022	0.636292	0.192907	1.28554
CG10077	8777.75	8306.87	9248.63	1.11337	0.154934	0.743982	0.884574	0.00595991	0.52003
CG10078	3457.41	4211.12	2703.71	0.64204	-0.639264	0.0311137	0.100337	0.101946	0.8324
CG10079	2779.97	3047.44	2512.5	0.82446	-0.278478	0.406913	0.63858	0.0256946	0.0239539
CG10080	911.618	812.707	1010.53	1.24341	0.314304	0.314687	0.545771	0.0495608	0.0801708
CG10081	3.54079	5.80829	1.27329	0.219219	-2.18956	0.755006	0.887302	0.0372522	0.186418
CG10082	5037.95	3981.34	6094.56	1.53078	0.614267	0.0678118	0.184614	0.158874	0.000745729
CG10083	825.287	556.826	1093.75	1.96425	0.973981	0.00203081	0.0100961	0.00503231	0.0803726
CG10084	2716.8	2706.96	2726.64	1.00727	0.0104548	0.995384	1	0.197295	0.577545
CG10086	319.998	127.942	512.054	4.00224	2.00081	5.2639e-08	5.32755e-07	0.0151615	0.198043
CG10089	44.4044	18.2268	70.582	3.87243	1.95324	0.0106803	0.0420578	0.0787997	3.6057
CG1009	3819.94	3950.23	3689.65	0.934035	-0.0984516	0.928313	0.99139	0.968329	0.0234701
CG10090	0	0	0	NA	NA	NA	NA	NA	NA
CG10091	170.701	44.8591	296.543	6.61053	2.72477	5.61899e-11	7.55654e-10	0.233156	3.69238
CG10092	130.172	130.653	129.692	0.99265	-0.0106436	0.980539	1	0.889452	0.951619
CG10093	15.274	0	30.548	Inf	Inf	1.40892e-05	0.000105748	0	1.2421
CG10094	2.35493	4.07322	0.636643	0.1563	-2.67761	0.872083	0.95561	2.9182	0.0986921
CG10095	168.901	39.5618	298.241	7.53861	2.9143	2.43894e-12	3.68505e-11	0.488608	0.593036
CG10096	28.6338	24.2372	33.0303	1.3628	0.446569	0.63191	0.801671	1.0447	2.28624
CG10097	28.6338	24.2372	33.0303	1.3628	0.446569	0.63191	0.801671	1.0447	2.28624
CG10098	659.542	693.475	625.609	0.902137	-0.148582	0.658474	0.821365	0.00144673	0.0379319
CG10101	0	0	0	NA	NA	NA	NA	NA	NA
CG10102	97.0485	72.8077	121.289	1.66589	0.736289	0.149917	0.32736	0.087128	0.00506831
CG10103	733.804	593.088	874.52	1.47452	0.560245	0.0519781	0.15071	0.0595845	0.862704
CG10104	0.697206	1.39441	0	0	#NAME?	0.365291	0.596488	0.0929329	0
CG10105	139.258	164.133	114.383	0.696892	-0.520992	0.14643	0.32215	0.332305	5.05025
CG10106	3514.88	3371.03	3658.73	1.08534	0.118153	0.62682	0.798956	0.437296	2.7299
CG10107	2187.85	2100.87	2274.83	1.0828	0.114771	0.82532	0.929919	0.0200028	1.12907
CG10108	368.254	422.117	314.391	0.744796	-0.425082	0.18916	0.386337	0.271362	0.296245
CG10109	1691.94	1755.86	1628.02	0.92719	-0.109063	0.609888	0.785148	0.111594	1.92216
CG10110	187.62	223.383	151.858	0.679809	-0.556798	0.230883	0.44417	0.373869	0.310833
CG10112	7836.85	719.434	14954.3	20.7862	4.37755	8.1649e-40	4.25713e-38	0.0126986	11.5734
CG10113	0	0	0	NA	NA	NA	NA	NA	NA
CG10116	217.663	44.0287	391.296	8.8873	3.15174	1.67067e-13	2.75314e-12	0.0232858	0.0388459
CG10117	11790.7	6783.79	16797.6	2.47614	1.30809	0.000146441	0.000936194	0.00838386	0.429397
CG10118	1621.15	1830.16	1412.14	0.771596	-0.374083	0.246539	0.464731	0.976927	1.17768
CG10119	11250.1	6220.35	16279.8	2.61719	1.38802	4.52123e-05	0.000312944	8.99489e-05	0.501731
CG10120	9363.16	5018.93	13707.4	2.73114	1.4495	6.06786e-06	4.77398e-05	0.0208605	0.246118
CG10121	5121.75	3837.78	6405.72	1.66912	0.739087	0.0158067	0.0576858	0.121125	0.00881523
CG10122	1405.13	1291.36	1518.89	1.1762	0.234135	0.405302	0.637971	0.556898	2.6821
CG10123	142.036	130.908	153.163	1.17	0.226512	0.477094	0.685133	0.521955	0.0397246
CG10124	0.636643	0	1.27329	Inf	Inf	0.756378	0.887302	0	1.20231
CG10125	24.9478	24.9291	24.9666	1.0015	0.00216766	0.94954	1	0.711892	0.0654503
CG10126	133.881	113.898	153.863	1.35088	0.433897	0.312312	0.542643	0.154996	1.72094
CG10128	185.097	197.422	172.772	0.87514	-0.192414	0.971647	1	3.87504	0.16281
CG10129	36.7919	50.0073	23.5764	0.471459	-1.0848	0.317272	0.54849	0.103103	1.14861
CG10130	3199.29	4515.78	1882.8	0.416938	-1.26209	0.00047519	0.00274415	0.3804	0.00214512
CG10131	73.0652	46.0938	100.037	2.17028	1.11788	0.0572344	0.162471	0.151705	0.370933
CG10132	1817.69	1687.4	1947.97	1.15442	0.207171	0.439616	0.670439	0.306477	0.0301642
CG10133	74.5097	96.0302	52.9892	0.551797	-0.857791	0.216006	0.42434	0.228494	0.0287411
CG10134	75.8343	48.3114	103.357	2.1394	1.09721	0.0522788	0.151467	0.0088822	0.117682
CG10137	588.453	536.697	640.208	1.19287	0.254433	0.442522	0.673092	0.159316	0.373309
CG10138	0	0	0	NA	NA	NA	NA	NA	NA
CG10139	251.268	220.158	282.378	1.28261	0.359085	0.216191	0.424571	0.309104	1.4981
CG1014	0.579111	0.521579	0.636643	1.22061	0.287598	1	1	0.505396	0.587647
CG10140	5.38574	0.521579	10.2499	19.6516	4.29658	0.0197224	0.0692543	0.0285395	1.56816
CG10142	749.776	277.336	1222.22	4.40698	2.13979	1.45528e-12	2.24413e-11	0.120955	1.90276
CG10143	5.9206	0	11.8412	Inf	Inf	0.00331083	0.0155125	0	4.75269
CG10144	377.515	469.297	285.732	0.608851	-0.715839	0.0721754	0.193187	0.600549	0.189876
CG10145	2583.71	2278.45	2888.97	1.26796	0.342504	0.29768	0.525254	0.0410979	0.478477
CG10146	1.53408	0.521579	2.54657	4.88243	2.2876	0.285311	0.512673	0.179334	1.65977
CG10147	128.58	142.418	114.742	0.805671	-0.311737	0.539845	0.733202	0.276838	0.120065
CG10149	1262.83	1430.71	1094.95	0.765316	-0.385872	0.254578	0.475097	0.0031075	0.0345492
CG10151	355.69	444.791	266.59	0.599361	-0.738504	0.0976704	0.242074	0.672169	0.060511
CG10152	258.275	154.347	362.202	2.34667	1.23062	0.00314342	0.0148333	0.397473	0.0232104
CG10153	118.63	153.967	83.293	0.540979	-0.886356	0.0523501	0.151586	2.29893	0.098455
CG10154	0	0	0	NA	NA	NA	NA	NA	NA
CG10155	1920.15	2056.25	1784.05	0.867624	-0.204858	0.429195	0.660501	0.397802	0.063814
CG10157	513.392	579.421	447.362	0.772085	-0.373169	0.411843	0.644065	0.748166	0.0177424
CG10158	440.868	496.072	385.663	0.777435	-0.363206	0.293202	0.519659	0.440451	1.06109
CG10159	390.092	465.526	314.657	0.675918	-0.565079	0.118779	0.277567	0.536809	1.04114
CG10160	4628.28	5877.38	3379.18	0.574948	-0.798498	0.0145109	0.0538864	0.0139422	0.234482
CG10161	3939.23	3970.09	3908.37	0.984453	-0.022606	0.991529	1	1.25845	1.36428
CG10163	0.26079	0.521579	0	0	#NAME?	1	1	0.641925	0
CG10164	0	0	0	NA	NA	NA	NA	NA	NA
CG10165	369.671	335.504	403.838	1.20367	0.267445	0.492963	0.69846	0.0670353	0.00236109
CG10166	312.181	374.473	249.889	0.667307	-0.583577	0.189589	0.386966	0.0652692	0.142382
CG10168	50.8693	30.2443	71.4942	2.36389	1.24116	0.0708731	0.190785	0.12885	0.956827
CG1017	508.565	536.133	480.998	0.897161	-0.156562	0.668338	0.829357	0.0258503	0.0161728
CG10170	216.171	199.77	232.572	1.1642	0.219338	0.65806	0.821087	0.732939	0.448575
CG10171	392.689	432.205	353.173	0.817143	-0.291339	0.376833	0.609389	0.0190373	0.598404
CG10173	450.735	322.249	579.222	1.79744	0.845943	0.020449	0.0711574	0.119844	3.07966
CG10174	14.5849	17.0736	12.0962	0.708475	-0.497212	0.59761	0.776766	0.00284404	1.7532
CG10175	793.962	492.716	1095.21	2.2228	1.15238	3.81284e-05	0.000268142	0.836701	1.55224
CG10176	140.135	132.466	147.805	1.1158	0.158072	0.695964	0.849554	0.0123927	0.175471
CG10177	1.53408	0.521579	2.54657	4.88243	2.2876	0.285311	0.512673	0.179334	1.65977
CG10178	490.412	496.696	484.128	0.974697	-0.0369742	0.976601	1	0.0904078	0.014189
CG10181	802.332	195.882	1408.78	7.192	2.84639	3.21891e-20	7.5416e-19	0.0563714	1.02167
CG10182	12.0508	1.56474	22.5369	14.403	3.8483	0.00252837	0.0122211	0.0801698	0.593937
CG10183	0.318321	0	0.636643	Inf	Inf	0.462732	0.673092	0	0.659347
CG10184	40.9539	24.9079	56.9999	2.28843	1.19436	0.0926478	0.232892	0.030347	0.0382369
CG10185	102.127	69.1069	135.146	1.95561	0.967621	0.0610947	0.17072	0.00334968	0.191947
CG10186	1082.54	207.176	1957.9	9.45044	3.24038	3.32693e-25	9.95888e-24	0.0839566	7.3176
CG10188	1203.55	1389.69	1017.42	0.732115	-0.449857	0.17665	0.367512	0.140975	0.131598
CG10189	94.9123	81.7243	108.1	1.32274	0.403535	0.314798	0.545844	0.795066	0.00626341
CG1019	5919.55	4817.37	7021.73	1.45758	0.54358	0.0751913	0.199246	0.507682	0.440402
CG10191	110.718	141.929	79.5059	0.56018	-0.836038	0.107011	0.258721	4.9722	3.75223
CG10192	1961.15	1909.22	2013.08	1.0544	0.0764228	1	1	0.161093	0.859145
CG10194	125.297	156.192	94.4025	0.6044	-0.726425	0.101347	0.248714	0.537287	0.438226
CG10195	58.114	55.5035	60.7246	1.09407	0.129703	0.92675	0.9906	0.136877	1.38055
CG10197	887.246	940.333	834.159	0.88709	-0.172848	0.589163	0.769673	0.0456004	0.000883707
CG10198	1316.72	1506.83	1126.62	0.747676	-0.419514	0.215234	0.423216	0.249761	0.135837
CG10200	670.115	221.996	1118.23	5.03718	2.33262	1.73837e-13	2.8573e-12	0.00251174	0.569706
CG10202	8.40512	1.04316	15.7671	15.1147	3.91788	0.00533103	0.0233544	0.0586792	4.46881
CG10203	3042.65	3296.59	2788.72	0.84594	-0.241373	0.480247	0.688108	0.0325248	0.0804456
CG10205	14.5577	0	29.1154	Inf	Inf	1.69715e-05	0.000125676	0	0.000290541
CG10206	2155.47	2096.19	2214.75	1.05656	0.0793772	0.755751	0.887302	3.2034e-05	0.0933737
CG10207	95.3161	21.2462	169.386	7.97251	2.99503	2.00477e-08	2.13966e-07	0.0334392	4.92341
CG10208	104.941	62.6174	147.264	2.35182	1.23377	0.0357447	0.112199	0.135805	1.18895
CG10209	215.585	246.471	184.699	0.749372	-0.416245	0.320502	0.552041	0.269711	0.604619
CG1021	2816.67	3499.62	2133.73	0.609704	-0.713819	0.0220292	0.0758338	0.875912	3.17361e-06
CG10210	514.824	561.85	467.798	0.832602	-0.264301	0.546523	0.738315	0.0876217	0.118358
CG10211	11075.8	19904.4	2247.2	0.1129	-3.14688	1.93709e-12	2.95133e-11	1.16146	0.000557864
CG10212	108.044	106.873	109.214	1.0219	0.031259	0.760569	0.890234	0.523055	0.113615
CG10214	187.024	190.719	183.329	0.961252	-0.0570141	0.929798	0.992023	0.0441298	0.0679094
CG10215	74.7003	62.8831	86.5175	1.37585	0.460319	0.645742	0.811371	8.0633	6.68053
CG10217	1436.76	1670.33	1203.19	0.720335	-0.47326	0.158903	0.34102	0.0622572	0.12015
CG10219	761.251	749.575	772.928	1.03115	0.0442606	0.884924	0.962469	0.34913	0.59267
CG10221	701.597	841.872	561.321	0.666754	-0.584775	0.0641746	0.177369	0.0101849	0.488443
CG10222	36.712	44.1069	29.3171	0.664682	-0.589263	0.593878	0.774111	1.10997	0.220294
CG10223	492.503	669.023	315.983	0.472305	-1.08221	0.0102712	0.0407325	4.50534	0.0649048
CG10225	524.377	626.263	422.492	0.674624	-0.567845	0.10798	0.260469	0.0435031	0.146823
CG10226	166.676	78.1156	255.236	3.26742	1.70815	0.000103511	0.000681605	0.0284124	0.669713
CG10228	3119.11	2964.61	3273.61	1.10423	0.143043	0.67173	0.831445	0.012437	0.00318805
CG10229	1136.38	825.519	1447.25	1.75314	0.80994	0.00945071	0.038	0.00311105	0.110591
CG10230	824.257	943.303	705.21	0.747597	-0.419668	0.228443	0.440542	0.282515	0.156029
CG10232	52.1976	22.811	81.5842	3.57653	1.83856	0.0032465	0.0152687	0.135257	1.18266
CG10233	24.7623	12.7804	36.7442	2.87505	1.52359	0.0999186	0.246049	0.0650821	0.712611
CG10234	120.821	154.688	86.9536	0.562123	-0.831041	0.089337	0.226439	0.722437	0.0178914
CG10236	39353.6	48157.4	30549.9	0.634376	-0.656591	0.10198	0.249883	0.0676438	3.6514e-05
CG10237	625.51	211.519	1039.5	4.91447	2.29703	2.88411e-14	5.04007e-13	0.30142	5.81843
CG10238	311.353	196.779	425.928	2.1645	1.11403	0.00234643	0.0114813	0.133541	1.47994
CG1024	132.427	182.133	82.7206	0.454178	-1.13867	0.0111796	0.0435186	0.157698	1.49769
CG10240	159.169	162.299	156.039	0.961433	-0.0567411	0.844184	0.941248	0.0227991	0.60253
CG10241	221.367	54.0806	388.654	7.18658	2.8453	1.49313e-11	2.12716e-10	0.0512777	0.00903759
CG10242	558.528	59.2042	1057.85	17.8678	4.15929	1.08421e-33	4.5825e-32	0.034992	0.0762861
CG10243	14.7399	7.82369	21.6562	2.76802	1.46886	0.071379	0.191741	1.37221	0.0170177
CG10244	1660.82	2237.27	1084.37	0.484682	-1.04489	0.00307059	0.0145327	0.0346948	0.0804865
CG10245	88.5187	33.4553	143.582	4.29176	2.10157	0.000267911	0.00162458	0.0254789	0.0190356
CG10246	81.741	8.34527	155.137	18.5898	4.21644	9.50759e-13	1.48412e-11	0.200823	0.120849
CG10247	29.352	2.08632	56.6176	27.1376	4.76222	4.2238e-07	3.877e-06	0.0463254	1.67364
CG10248	37.2409	21.9275	52.5543	2.39672	1.26106	0.0587884	0.166091	0.918497	0.426404
CG10249	2227.59	1549.74	2905.44	1.87479	0.906727	0.00462799	0.0207242	0.368167	5.13915
CG10250	116.49	143.713	89.2664	0.621142	-0.687006	0.199496	0.401835	0.795403	0.271055
CG10251	35.635	36.2547	35.0154	0.965815	-0.0501815	0.545535	0.737544	0.565106	4.72253
CG10252	3.21943	3.89229	2.54657	0.65426	-0.612064	0.584136	0.765964	0.0809339	0.741447
CG10253	428.109	572.292	283.927	0.496122	-1.01123	0.0108908	0.042684	0.886518	0.954175
CG10254	1037.86	971.887	1103.83	1.13576	0.183658	0.633082	0.802598	0.0285088	0.792288
CG10255	361.405	406.084	316.725	0.779951	-0.358544	0.339033	0.573103	0.00270178	0.0654705
CG10257	17.1279	1.56474	32.6911	20.8924	4.38491	0.000150356	0.000960256	0.0512624	0.00611594
CG10260	1984.18	1641	2327.36	1.41825	0.504115	0.0792541	0.20742	0.940312	0.802862
CG10261	1837.76	878.975	2796.54	3.18159	1.66975	5.68805e-08	5.73402e-07	0.0795108	0.0416036
CG10262	66.5888	63.689	69.4886	1.09106	0.125732	0.768217	0.895889	0.166748	0.0329161
CG10263	244.191	319.556	168.826	0.528313	-0.920535	0.0334513	0.106445	2.18439	1.13849
CG10264	145.975	217.508	74.4431	0.342255	-1.54686	0.0180138	0.0643379	1.90914	1.06933
CG10265	67.84	84.2931	51.387	0.609623	-0.714011	0.353346	0.585246	0.479022	0.0197348
CG10267	807.795	773.663	841.928	1.08824	0.121992	0.842824	0.940809	0.224502	0.205403
CG10268	807.721	1461.06	154.383	0.105665	-3.24243	2.98906e-15	5.53519e-14	4.45607	0.0210232
CG10269	882.354	946.281	818.427	0.864888	-0.209415	0.607567	0.78357	2.06345	1.10785
CG10270	727.742	809.139	646.345	0.798807	-0.324081	0.388474	0.622021	3.57515	2.27051
CG10272	3559.3	3137.31	3981.29	1.26901	0.343709	0.347911	0.579639	0.000710092	1.00461
CG10274	268.929	318.335	219.523	0.689596	-0.536177	0.192366	0.391194	0.569329	0.593341
CG10275	1550.38	2143.31	957.44	0.44671	-1.16259	0.000879676	0.00481136	0.940938	0.656115
CG10277	1285.47	989.812	1581.12	1.5974	0.675725	0.033782	0.107225	0.0381567	0.743771
CG10278	2740.46	3095.14	2385.78	0.770814	-0.375545	0.126739	0.290223	0.214901	4.92645
CG10279	17566.3	17282.8	17849.7	1.0328	0.0465594	0.909201	0.979329	0.0941933	0.288735
CG1028	1154.92	1245.5	1064.34	0.854552	-0.226759	0.369876	0.601812	1.83842	0.106333
CG10280	41.7507	26.6609	56.8406	2.13199	1.0922	0.0251223	0.084151	3.90312	0.554691
CG10281	362.822	418.829	306.815	0.732554	-0.448993	0.336143	0.569885	0.71815	0.0060755
CG10283	1582.4	2850.37	314.422	0.110309	-3.18038	1.0488e-15	2.00343e-14	2.21837	0.00291239
CG10286	765.502	881.523	649.482	0.736772	-0.440709	0.261042	0.484177	0.0616154	0.325679
CG10287	6305.86	6656.74	5954.98	0.894578	-0.160721	0.850933	0.944944	0.787347	0.163712
CG10289	796.007	760.601	831.412	1.0931	0.128424	0.972565	1	1.7719	0.158204
CG10293	5835.27	7662.68	4007.85	0.523035	-0.935021	0.00451064	0.0203059	1.54949	0.0020631
CG10295	1505.85	1887.65	1124.04	0.595472	-0.747895	0.0219757	0.0757041	0.0245385	0.151387
CG10296	6.29617	8.13584	4.4565	0.547761	-0.86838	0.67146	0.831328	0.469644	0.817475
CG10297	47.8376	0	95.6752	Inf	Inf	3.98534e-14	6.90756e-13	0	0.477422
CG10298	11.541	17.9252	5.15675	0.287681	-1.79746	0.479098	0.687235	2.00578	0.0258704
CG1030	760.158	859.736	660.58	0.768352	-0.380161	0.247678	0.466251	0.717405	0.376167
CG10300	164.302	143.312	185.292	1.29293	0.370639	0.546992	0.738712	0.680891	0.0162987
CG10301	62.4662	34.8603	90.072	2.5838	1.36949	0.0242198	0.0816225	0.284399	8.11243
CG10302	3448.21	3543.95	3352.47	0.94597	-0.0801344	0.984476	1	0.962419	0.00343643
CG10303	19.4037	38.1707	0.636643	0.0166788	-5.90584	0.00164489	0.00838728	0.938605	0.00384357
CG10305	35483.1	34800.2	36166	1.03925	0.0555399	0.862637	0.951158	1.22584	1.63647
CG10306	1791	2014.38	1567.61	0.77821	-0.361769	0.337702	0.571748	4.00139	1.67493
CG10307	63.1235	66.5309	59.716	0.897569	-0.155905	0.744323	0.884731	1.27867	0.240805
CG10308	1.41901	1.56474	1.27329	0.813738	-0.297365	0.515945	0.714161	1.10658	0.662248
CG10309	120.312	99.5892	141.036	1.41617	0.501998	0.18685	0.382597	1.39536	0.00191374
CG1031	395.186	262.845	527.526	2.00698	1.00503	0.00726523	0.0303441	0.0211965	1.01631
CG10311	928.37	242.281	1614.46	6.66359	2.7363	1.93093e-18	4.17776e-17	0.00144796	0.047774
CG10315	695.808	821.244	570.372	0.694521	-0.525909	0.162914	0.347574	1.44153	0.322392
CG10317	0	0	0	NA	NA	NA	NA	NA	NA
CG10318	183.247	200.544	165.95	0.827498	-0.273172	0.57928	0.762267	1.75989	1.60507
CG10320	1032.06	917.36	1146.75	1.25006	0.321993	0.289365	0.514939	1.57725	2.89803
CG10321	1371.25	1346.44	1396.07	1.03686	0.0522153	0.871825	0.95561	0.39942	0.783104
CG10324	198.406	215.882	180.93	0.838097	-0.25481	0.56562	0.751179	1.59897	1.57624
CG10325	2222.7	2424.23	2021.17	0.833736	-0.262337	0.2799	0.506566	3.47443	0.215935
CG10326	342.939	431.119	254.759	0.590925	-0.758952	0.0432289	0.130384	1.19418	0.132531
CG10327	1307.24	1501.01	1113.48	0.741823	-0.430853	0.145964	0.321383	1.03701	0.0410459
CG10328	296.722	384.809	208.635	0.542179	-0.883158	0.0279391	0.092251	0.106742	0.00157994
CG10332	0	0	0	NA	NA	NA	NA	NA	NA
CG10333	536.599	607.586	465.612	0.766332	-0.383959	0.308751	0.53859	0.0040666	0.0399333
CG10334	1410.08	1523.73	1296.44	0.850832	-0.233055	0.448576	0.673092	0.986605	0.639609
CG10335	707.011	700.249	713.773	1.01931	0.0275978	0.861548	0.9507	0.571677	0.276585
CG10336	93.2003	128.435	57.9654	0.451321	-1.14777	0.0497326	0.145884	0.787717	0.0119551
CG10337	103.063	74.1736	131.952	1.77897	0.831039	0.103259	0.252432	0.138763	1.25753
CG10338	311.365	336.278	286.453	0.851835	-0.231353	0.519958	0.717387	0.229736	0.0112068
CG10339	197.861	138.586	257.136	1.85542	0.891747	0.0410302	0.124549	0.175699	0.0874852
CG1034	13.9138	7.59305	20.2345	2.66487	1.41406	0.111256	0.265446	1.18093	0.943684
CG10340	675.219	671.012	679.426	1.01254	0.0179778	0.915769	0.983905	0.0894496	0.0201633
CG10341	456.608	389.088	524.129	1.34707	0.429826	0.274886	0.501641	0.970243	0.361346
CG10342	26.7147	8.36648	45.063	5.38613	2.42925	0.0091858	0.0370402	0.0500846	0.155641
CG10343	151.929	163.576	140.282	0.857596	-0.221629	0.593564	0.77381	0.640527	0.0778164
CG10344	71.693	68.4329	74.9531	1.09528	0.131297	0.694156	0.848243	0.749619	0.0671018
CG10345	409.446	39.8031	779.09	19.5736	4.29084	2.24654e-32	8.9314e-31	0.0838017	0.75957
CG10346	24.2724	37.0852	11.4596	0.309007	-1.69429	0.11346	0.268998	1.15741	0.872375
CG10347	258.879	350.821	166.936	0.475844	-1.07144	0.00977536	0.039083	0.0310536	0.107962
CG10348	302.351	349.168	255.535	0.73184	-0.4504	0.162139	0.346504	0.224467	0.804223
CG10349	1.15822	1.04316	1.27329	1.22061	0.287598	0.496776	0.700664	0.737844	0.815829
CG10352	19.2374	14.6857	23.789	1.61987	0.695879	0.464041	0.673918	0.140977	0.685338
CG10353	2523.53	1865.79	3181.28	1.70506	0.769821	0.0177682	0.0636393	0.463293	0.190757
CG10354	829.237	953.172	705.303	0.739953	-0.434494	0.147812	0.324107	3.3945	0.905969
CG10357	10.0215	0	20.0431	Inf	Inf	0.000220226	0.00136204	0	5.76287
CG10359	693.58	44.9798	1342.18	29.8396	4.89916	4.97709e-46	3.01517e-44	0.0193862	1.70131
CG10360	2385.2	1534.38	3236.02	2.109	1.07656	0.000122908	0.00079859	1.41667	0.403364
CG10361	374.955	431.701	318.21	0.737106	-0.440056	0.383757	0.616823	0.236146	0.704703
CG10362	378.144	305.977	450.312	1.47172	0.557503	0.0902344	0.228087	0.250781	0.0012385
CG10363	2629.23	2171.96	3086.5	1.42106	0.506972	0.0911471	0.22986	0.0661829	0.715615
CG10364	90.2106	123.124	57.2973	0.465363	-1.10357	0.0775874	0.204362	0.987234	0.383853
CG10365	619.659	424.839	814.478	1.91714	0.938959	0.00331503	0.0155222	0.15088	0.299588
CG10366	357.531	354.079	360.983	1.0195	0.0278593	0.984338	1	0.116369	0.638517
CG10367	4029.96	5307.29	2752.64	0.518652	-0.947162	0.00626414	0.0267514	0.096965	0.0398199
CG10369	115.584	53.1547	178.013	3.34896	1.74371	0.000117013	0.000763405	0.622288	0.453664
CG10370	598.203	698.814	497.592	0.712051	-0.489947	0.130047	0.295472	1.79996	0.404517
CG10371	536.027	757.228	314.825	0.415759	-1.26618	0.00251113	0.0121516	0.741809	0.518161
CG10372	1378.4	1193.82	1562.97	1.30921	0.388701	0.129622	0.294736	2.71397	1.07235
CG10373	825.168	780.046	870.29	1.11569	0.157937	0.677217	0.83565	0.00810906	0.36465
CG10374	314.093	343.516	284.671	0.828698	-0.271082	0.509141	0.710541	0.0977899	0.0942147
CG10375	506.887	541.924	471.85	0.870694	-0.199762	0.820727	0.926925	0.57392	0.660957
CG10376	358.908	303.05	414.766	1.36864	0.452742	0.14555	0.321026	0.0418385	0.941453
CG10377	4550.85	5411.07	3690.64	0.682054	-0.552043	0.0855877	0.219961	0.319241	0.882054
CG10379	2502.25	2001.87	3002.63	1.49991	0.584879	0.0482364	0.142282	0.011374	0.154274
CG10382	309.033	412.708	205.357	0.497584	-1.00699	0.0201313	0.0703793	1.38573	0.125547
CG10383	592.569	334.408	850.73	2.54399	1.34709	0.000219478	0.00135807	0.0189072	14.017
CG10384	387.037	210.621	563.453	2.6752	1.41965	5.95684e-05	0.000405473	0.000417057	0.108745
CG10385	486.142	567.321	404.963	0.713816	-0.486375	0.146316	0.322048	0.0379135	0.195931
CG10387	84.7671	104.269	65.2653	0.625933	-0.675919	0.274028	0.50087	0.55243	0.266072
CG10388	907.412	1073.93	740.892	0.689887	-0.535568	0.0596609	0.167885	3.34625	0.0476869
CG10390	32.3799	35.6019	29.1578	0.818994	-0.288075	0.789263	0.908915	0.0369577	0.0256198
CG10391	69.0003	122.265	15.7356	0.128701	-2.95791	5.87814e-05	0.000400545	0.433014	0.0936153
CG10392	1973.67	1928.25	2019.1	1.04711	0.0664194	0.885478	0.962824	1.96796	2.1968
CG10393	0.26079	0.521579	0	0	#NAME?	1	1	0.641925	0
CG10395	76.7992	102.413	51.1853	0.499792	-1.0006	0.108703	0.261868	0.715909	0.0247999
CG10396	10.6446	17.0345	4.25479	0.249775	-2.0013	0.25549	0.47623	2.45682	0.178209
CG10399	68.4984	87.9759	49.0209	0.557208	-0.843711	0.189572	0.386966	0.00139398	0.157765
CG10405	89.7666	13.0216	166.512	12.7873	3.67664	3.56517e-09	4.08246e-08	0.116406	0.0477244
CG10406	237.261	259.943	214.578	0.825481	-0.276692	0.4287	0.660084	0.239771	1.6426
CG10407	32.5999	39.3736	25.8261	0.655925	-0.608396	0.503234	0.706185	0.00439019	0.0527563
CG1041	742.677	946.362	538.993	0.569543	-0.812124	0.043724	0.131658	0.457387	0.616581
CG10413	1020.13	1016.23	1024.03	1.00768	0.0110313	0.982684	1	0.175831	0.165211
CG10414	155.274	169.863	140.685	0.828224	-0.271907	0.691478	0.845851	0.00960404	0.728644
CG10415	398.53	404.268	392.793	0.971616	-0.0415414	0.881452	0.960275	2.72144	0.434871
CG10417	1343.91	1357.19	1330.62	0.98042	-0.0285286	0.963822	1	2.00232	4.0755
CG10418	84.0167	112.859	55.1747	0.488884	-1.03244	0.0653908	0.179871	3.96225	0.149319
CG10419	29.4168	38.2489	20.5846	0.538174	-0.893854	0.407119	0.638639	0.766957	0.279486
CG10420	96.1856	133.97	58.4009	0.435924	-1.19785	0.0241165	0.0814035	0.000378399	0.963374
CG10422	29.7479	16.5129	42.9828	2.60298	1.38016	0.132448	0.299482	0.980236	6.05219
CG10423	9669.7	9386.36	9953.04	1.06037	0.0845714	0.557852	0.745548	2.52658	0.0543269
CG10424	210.748	241.308	180.188	0.746711	-0.421378	0.431335	0.662495	0.101717	1.19417
CG10425	481.621	689.331	273.911	0.397358	-1.33149	0.000851625	0.00467604	0.0396642	0.0983318
CG10426	337.127	248.877	425.378	1.70919	0.773312	0.0222409	0.0763695	0.501119	0.0972241
CG10428	264.603	361.207	167.998	0.465102	-1.10438	0.00707055	0.0296478	1.50778	1.3934
CG10431	173.951	148.744	199.159	1.33893	0.421083	0.441653	0.672633	4.72345	5.5854
CG10433	714.084	225.402	1202.77	5.33608	2.41578	3.13658e-14	5.45877e-13	0.21464	6.83798
CG10435	418.051	424.253	411.849	0.970763	-0.0428095	0.803216	0.91794	0.139159	0.193034
CG10436	4.8551	0.521579	9.18862	17.6169	4.13889	0.0190774	0.0673848	0.0332348	2.87022
CG1044	577.481	638.395	516.567	0.809165	-0.305494	0.363902	0.595212	0.903787	1.46854
CG10440	196.194	157.917	234.472	1.48478	0.570252	0.190306	0.387828	0.0984569	0.0777041
CG10443	3323.05	2449	4197.11	1.7138	0.777202	0.0175041	0.0628366	0.631608	0.472898
CG10444	453.446	222.557	684.335	3.07488	1.62053	3.68177e-07	3.41147e-06	0.0507894	4.97594
CG10445	15.7903	7.82369	23.7569	3.03654	1.60243	0.0459448	0.136664	1.26986	0.698612
CG10446	426.009	512.489	339.528	0.662508	-0.59399	0.133315	0.300821	1.61692	0.581027
CG10447	146.708	190.609	102.806	0.539355	-0.890692	0.0513365	0.149349	0.118004	0.367454
CG10449	1160.92	1456.13	865.714	0.594532	-0.750175	0.0315673	0.101517	3.91127e-05	0.109381
CG10459	3.79905	6.96146	0.636643	0.0914525	-3.45083	0.889431	0.964814	1.10208	0.0446385
CG1046	2.37398	1.56474	3.18321	2.03434	1.02456	0.315673	0.546617	0.665221	1.53046
CG10460	156.073	187.6	124.546	0.663893	-0.590978	0.236668	0.451678	0.257448	0.19736
CG10462	486.006	565.075	406.937	0.720146	-0.473638	0.149463	0.326699	0.10818	0.179454
CG10463	160.193	152.591	167.795	1.09964	0.137028	0.718256	0.865882	0.390971	1.41134
CG10465	464.745	499.701	429.789	0.860093	-0.217435	0.657227	0.820614	0.195335	1.61433
CG10466	57.4508	52.4058	62.4958	1.19254	0.254034	0.708519	0.858783	0.624218	1.10532
CG10467	141.577	164.74	118.414	0.718794	-0.476349	0.274072	0.50087	0.761442	1.98612e-09
CG10469	53.0779	40.4877	65.6682	1.62193	0.697711	0.245737	0.463688	0.15951	3.43869
CG10470	414.363	438.365	390.362	0.890495	-0.16732	0.760522	0.890234	0.009942	0.308996
CG10472	572.793	21.8175	1123.77	51.5076	5.68671	2.7326e-51	1.88935e-49	0.0125587	5.61191
CG10473	1770.85	2085.47	1456.24	0.698282	-0.518117	0.0937722	0.23485	0.921415	0.120876
CG10474	0.579111	0.521579	0.636643	1.22061	0.287598	1	1	0.505396	0.587647
CG10475	1.8524	0.521579	3.18321	6.10303	2.60953	0.152655	0.331413	0.137702	1.93593
CG10476	0.318321	0	0.636643	Inf	Inf	0.462732	0.673092	0	0.659347
CG10477	0.636643	0	1.27329	Inf	Inf	0.756378	0.887302	0	1.20231
CG10478	0	0	0	NA	NA	NA	NA	NA	NA
CG10479	774.548	1161.67	387.424	0.333506	-1.58422	9.05616e-06	7.00313e-05	0.0276824	0.202264
CG1048	0	0	0	NA	NA	NA	NA	NA	NA
CG10480	744.284	925.392	563.176	0.608581	-0.716478	0.0474037	0.140347	0.0158724	0.049812
CG10481	0	0	0	NA	NA	NA	NA	NA	NA
CG10483	435.968	402.429	469.506	1.16668	0.222412	0.664033	0.826032	0.806808	0.00134831
CG10486	0	0	0	NA	NA	NA	NA	NA	NA
CG10488	127.103	147.219	106.986	0.726714	-0.46054	0.474707	0.683251	0.797146	0.0296661
CG10489	51.7201	83.8848	19.5554	0.233122	-2.10084	0.00413076	0.0188087	0.871856	0.315753
CG1049	2012.26	2107.76	1916.75	0.909377	-0.137049	0.533337	0.728713	0.0853377	2.09525
CG10491	1079.24	1049.93	1108.55	1.05584	0.0783915	0.859724	0.950253	2.20048	2.61578
CG10492	969.687	936.135	1003.24	1.07168	0.0998759	0.732003	0.876391	0.00954722	0.000191481
CG10493	59.4685	51.2208	67.7162	1.32204	0.402771	0.431032	0.662189	0.00489413	1.30919
CG10494	121.998	94.3979	149.598	1.58476	0.664263	0.196416	0.397203	0.407716	0.565734
CG10495	51.0183	47.2967	54.7398	1.15737	0.210851	0.534891	0.730161	1.03354	0.0352969
CG10496	256.217	273.273	239.161	0.875172	-0.192361	0.599258	0.777935	1.58466	1.05818
CG10497	3413.46	3483.55	3343.37	0.95976	-0.0592548	0.764713	0.893359	1.57413	0.540858
CG10498	121.648	131.1	112.195	0.855799	-0.224656	0.979445	1	0.20879	2.3499
CG10501	2025.85	3436.94	614.753	0.178866	-2.48305	1.10981e-10	1.43778e-09	0.0657064	0.0431174
CG10504	1709.06	1373.17	2044.95	1.48922	0.574555	0.0661948	0.18146	0.0396025	0.308827
CG10505	8.26414	10.1618	6.36643	0.626503	-0.674607	0.830408	0.933256	0.00285057	1.09263
CG10506	703.243	713.278	693.208	0.971862	-0.041177	0.832313	0.93457	0.912497	0.403722
CG10508	593.314	623.048	563.579	0.904552	-0.144724	0.653062	0.817099	0.153272	0.0228633
CG10510	0.26079	0.521579	0	0	#NAME?	1	1	0.641925	0
CG10512	613.494	304.111	922.877	3.03468	1.60154	6.89964e-07	6.13398e-06	0.152985	1.72823
CG10513	6.45124	0	12.9025	Inf	Inf	0.00311009	0.0146978	0	0.169867
CG10514	6.6849	2.37726	10.9925	4.62404	2.20915	0.0623442	0.173289	0.221372	0.00667898
CG10516	487.03	671.32	302.739	0.450961	-1.14893	0.00331174	0.0155125	0.317174	0.508846
CG10520	232.62	233.304	231.936	0.994139	-0.00848112	0.930723	0.992594	0.17256	0.00167323
CG10521	1742.81	1390.29	2095.34	1.50713	0.591802	0.0392269	0.120339	0.0559219	0.299748
CG10522	207.467	325.116	89.8188	0.276267	-1.85586	0.000113493	0.000742345	1.13077	0.280392
CG10523	85.6992	58.5017	112.897	1.9298	0.948452	0.0651332	0.179239	0.675423	0.521855
CG10527	1057.65	701.832	1413.47	2.01398	1.01005	0.00159007	0.00816011	0.477119	6.11399
CG10528	158.124	194.512	121.735	0.625849	-0.676113	0.123556	0.285173	0.273941	0.114815
CG10529	6590.11	49.4009	13130.8	265.801	8.0542	3.81837e-96	9.71545e-94	0.00186155	0.154955
CG10530	11391.9	69.5013	22714.3	326.819	8.35235	8.47001e-95	2.07222e-92	0.00157969	0.249283
CG10531	9.52657	8.86685	10.1863	1.14881	0.200135	0.522528	0.719827	2.77088	2.14026
CG10533	367.965	1.04316	734.887	704.483	9.46042	5.51308e-62	5.11952e-60	0.000399925	0.0177644
CG10534	16896.3	100.274	33692.4	336.002	8.39233	1.48659e-90	2.86552e-88	0.00150529	0.0535789
CG10535	680.969	638.543	723.395	1.13288	0.18	0.531447	0.726842	0.000469402	0.170279
CG10536	276.054	319.566	232.541	0.727676	-0.458632	0.425735	0.657226	1.56228	0.0516443
CG10537	646.622	82.0258	1211.22	14.7663	3.88424	3.27767e-31	1.24473e-29	0.0276392	0.396812
CG10538	3207.61	4502.45	1912.77	0.424828	-1.23505	0.000424687	0.00247498	0.138903	0.0348887
CG10539	3575.76	2313.35	4838.18	2.09142	1.06448	0.000672288	0.00375784	0.0214621	0.491346
CG10540	1294.18	1471.88	1116.47	0.758536	-0.398711	0.16262	0.347122	1.63396	0.091385
CG10541	236.403	97.4247	375.381	3.85304	1.946	1.12281e-06	9.79723e-06	0.0549552	1.56272
CG10542	875.342	1076.83	673.858	0.625782	-0.676268	0.0200431	0.0701097	0.337612	1.09127
CG10543	3175.16	3800.12	2550.21	0.671086	-0.57543	0.0407878	0.123902	2.329	0.0599494
CG10545	2982.66	3144.68	2820.65	0.896959	-0.156887	0.58068	0.763399	0.425135	1.39701
CG10546	2868.43	2922.6	2814.27	0.962932	-0.0544942	0.947448	1	1.3779	0.945633
CG10550	445.928	195.477	696.378	3.56246	1.83287	7.95967e-08	7.93597e-07	0.295184	5.30964
CG10553	4.89143	0	9.78286	Inf	Inf	0.006957	0.0292488	0	0.974561
CG10555	832.239	1161.08	503.396	0.433558	-1.2057	0.000226898	0.00139719	5.85336	0.121405
CG10559	13.7075	4.82544	22.5896	4.68136	2.22693	0.0710159	0.191048	0.193952	3.00082
CG1056	55.278	37.0567	73.4993	1.98343	0.987997	0.147631	0.323897	0.0567215	0.0256402
CG10560	41.1008	0.521579	81.6799	156.601	7.29095	1.77801e-11	2.52172e-10	0.00191042	0.237111
CG10561	102.701	116.102	89.299	0.769142	-0.378678	0.45839	0.673092	0.695536	1.52773
CG10562	69.9421	18.4574	121.427	6.57876	2.71781	5.59535e-06	4.42632e-05	0.0684487	1.01387
CG10563	49.6119	46.0335	53.1903	1.15547	0.208479	0.503575	0.706415	0.308343	1.93867
CG10564	612.076	366.31	857.842	2.34185	1.22765	2.85223e-05	0.000204083	1.12658	0.0514554
CG10565	1844.64	1480.71	2208.58	1.49157	0.576832	0.0715131	0.191939	0.827688	1.52522
CG10566	351.821	336.984	366.658	1.08806	0.121755	0.6006	0.778909	0.302916	0.102247
CG1057	373.806	422.046	325.565	0.771395	-0.374458	0.2389	0.454914	0.161885	0.420017
CG10570	292.438	37.8586	547.018	14.449	3.8529	8.84905e-22	2.2789e-20	0.00163991	2.17422
CG10571	537.796	706.153	369.439	0.523171	-0.934644	0.00994635	0.0396173	0.0938517	0.138422
CG10572	105.136	145.25	65.0218	0.447656	-1.15954	0.0171245	0.0616462	2.18273	0.404147
CG10573	1569.59	1740.58	1398.6	0.803524	-0.315587	0.294721	0.521162	0.24595	0.0031471
CG10574	299.627	276.545	322.71	1.16693	0.222722	0.494251	0.699294	0.237056	0.0242128
CG10575	397.825	368.193	427.457	1.16096	0.215317	0.518126	0.71593	0.0828295	0.0316537
CG10576	3942.52	4640.72	3244.31	0.699096	-0.516437	0.130452	0.295883	0.150902	0.181156
CG10578	4062.72	3367.09	4758.35	1.4132	0.498961	0.0889514	0.225696	5.06768	8.72228
CG10579	1898.38	1763.21	2033.56	1.15333	0.205806	0.444389	0.673092	0.061352	0.977637
CG1058	15.2195	20.2528	10.1863	0.502957	-0.991492	0.473712	0.682385	0.837529	1.20796
CG10580	762.843	1255.9	269.784	0.214813	-2.21885	1.96482e-09	2.27654e-08	3.9454	0.000313421
CG10581	15.7344	16.0198	15.449	0.964369	-0.0523422	0.92701	0.99071	0.264157	0.2566
CG10582	403.6	443.502	363.698	0.820059	-0.286201	0.466435	0.676111	0.0158472	0.0642267
CG10583	11.9144	8.12524	15.7035	1.93268	0.950601	0.288454	0.513749	0.150159	1.62713
CG10584	78.7967	49.5355	108.058	2.18143	1.12527	0.0550834	0.157672	0.000704224	3.93663e-05
CG10585	3597.09	6368.62	825.555	0.129629	-2.94754	1.35317e-13	2.2474e-12	0.0392206	0.00874234
CG10586	2.90137	5.16609	0.636643	0.123235	-3.02052	0.862108	0.95074	0.15743	0.0698062
CG10587	0	0	0	NA	NA	NA	NA	NA	NA
CG10588	0.26079	0.521579	0	0	#NAME?	1	1	0.641925	0
CG10589	14.833	25.2094	4.4565	0.176779	-2.49998	0.0869752	0.22268	0.184769	0.255429
CG1059	5298.77	3958.59	6638.94	1.6771	0.745966	0.0133854	0.0504859	0.613064	0.478974
CG10590	680.506	880.128	480.883	0.546378	-0.872028	0.00807427	0.0332108	0.0769467	0.90453
CG10591	771.003	1529.91	12.0962	0.00790649	-6.98275	1.98309e-37	9.34401e-36	6.74034	0.00624015
CG10592	1.47654	1.04316	1.90993	1.83091	0.87256	0.3948	0.627987	0.583846	1.14866
CG10593	2212.7	3448.65	976.757	0.283229	-1.81996	2.12075e-07	2.01646e-06	0.166766	0.076332
CG10594	1.77304	2.90945	0.636643	0.218819	-2.19219	0.850678	0.944929	2.22965	0.156641
CG10595	949.71	1111.77	787.655	0.708472	-0.497217	0.165284	0.350866	0.886961	0.221327
CG10596	13216.7	12582.8	13850.6	1.10076	0.138496	0.607935	0.783761	1.85861	1.45751
CG10597	220.479	5.8686	435.089	74.1385	6.21215	1.25402e-32	5.08077e-31	0.00228463	12.5083
CG10598	6138.54	26.7424	12250.3	458.087	8.83948	1.86952e-104	9.14772e-102	0.000305106	3.26774
CG10600	1403.43	1105.19	1701.66	1.5397	0.622645	0.0335208	0.106586	1.36623	2.17053
CG10601	1196	1306.36	1085.64	0.831041	-0.267009	0.315974	0.54684	0.151073	0.394968
CG10602	1284.32	1321.24	1247.41	0.944122	-0.0829554	0.743451	0.884311	0.0441884	0.0734732
CG10603	405.826	437.29	374.363	0.856098	-0.224153	0.526446	0.723178	0.120656	0.413639
CG10604	26.4552	35.3607	17.5498	0.496308	-1.01069	0.414918	0.647441	0.0438763	0.134612
CG10605	955.077	1065.93	844.221	0.792002	-0.336425	0.241507	0.458097	0.00372213	0.815062
CG10609	49.7769	18.4468	81.1069	4.3968	2.13645	0.000635085	0.00356713	0.479437	0.436711
CG10610	138.817	130.646	146.989	1.12509	0.170044	0.675197	0.834129	1.60474	1.79412
CG10612	13.535	4.17263	22.8974	5.48751	2.45615	0.0105716	0.0417159	0.463363	2.68036
CG10616	596.231	851.725	340.737	0.400056	-1.32173	0.000224019	0.00138214	0.121936	0.0867674
CG10617	150.685	87.5253	213.845	2.44324	1.2888	0.00723963	0.0302626	0.0466084	0.231459
CG10618	713.698	738.584	688.812	0.932611	-0.100653	0.621175	0.794048	6.92779	4.1863
CG10619	570.59	679.216	461.964	0.680144	-0.556088	0.0956374	0.238428	0.371877	1.04335
CG10620	2150.74	2537.22	1764.27	0.695355	-0.524178	0.123802	0.285585	0.087208	0.228752
CG10621	1241.75	780.063	1703.44	2.18372	1.12679	2.94344e-05	0.000209666	4.15448	2.61455
CG10622	841.766	966.823	716.709	0.741303	-0.431864	0.216887	0.425479	0.623199	0.938611
CG10623	149.445	38.0501	260.839	6.85514	2.77719	5.7097e-09	6.44532e-08	0.0596104	0.31477
CG10624	962.549	1116.86	808.236	0.723666	-0.466603	0.172166	0.360483	0.407884	0.549705
CG10625	4697.45	861.343	8533.55	9.90726	3.30849	2.80012e-27	9.08752e-26	0.348305	2.26543
CG10626	103.39	28.4489	178.331	6.26846	2.64811	2.9401e-07	2.75231e-06	0.0168792	1.70047
CG10627	2398.51	3264.02	1533	0.469667	-1.09029	0.00186498	0.00938912	0.00203435	0.0503823
CG10628	185.594	198.543	172.645	0.86956	-0.201643	0.604993	0.78199	0.000428305	0.317217
CG1063	3374.78	3052.55	3697.01	1.21112	0.276344	0.3575	0.58855	0.00429553	0.0217666
CG10630	8.96161	9.51965	8.40357	0.88276	-0.179907	0.878248	0.958568	0.140819	0.00599957
CG10631	1132.63	775.43	1489.83	1.9213	0.94208	0.00244989	0.011896	0.0276078	0.401527
CG10632	760.107	710.255	809.959	1.14038	0.189513	0.612915	0.787627	0.113819	0.937921
CG10633	0.872834	1.74567	0	0	#NAME?	1	1	1.73435	0
CG10635	364.294	399.058	329.531	0.825772	-0.276184	0.449964	0.673092	1.00108	0.733644
CG10637	1589.3	1801.41	1377.19	0.764507	-0.387399	0.251576	0.471154	0.350503	0.219414
CG10638	366.018	309.241	422.796	1.36721	0.451231	0.119545	0.278612	0.0153375	5.53083
CG10639	1577.73	1172.85	1982.61	1.69042	0.757381	0.00904076	0.0365248	0.172666	3.96479
CG1064	585.306	725.913	444.7	0.612608	-0.706964	0.0498824	0.146155	0.299313	0.165682
CG10640	897.284	986.024	808.544	0.820004	-0.286296	0.280698	0.507322	2.72723	0.318088
CG10641	2055.01	2181.68	1928.34	0.883879	-0.178079	0.535469	0.730161	0.0662972	0.0349787
CG10642	768.117	795.501	740.733	0.931152	-0.102911	0.734883	0.878549	0.264489	0.101468
CG10645	993.484	846.966	1140	1.34598	0.428661	0.188008	0.384478	1.88016	4.27358
CG10646	80.0327	107.225	52.8408	0.492804	-1.02091	0.116274	0.273276	0.601989	0.252994
CG10648	429.269	423.093	435.446	1.0292	0.0415185	0.965858	1	0.698943	0.375111
CG1065	2714.85	2034.33	3395.37	1.66904	0.739016	0.0156667	0.0573064	0.477065	1.55706
CG10650	1048.25	820.788	1275.71	1.55424	0.636213	0.0581525	0.164555	0.8463	0.448786
CG10651	0.657845	0	1.31569	Inf	Inf	0.101926	0.249863	0	1.23026
CG10652	9375.16	8861.02	9889.29	1.11604	0.158394	0.460577	0.673092	3.20726	0.894196
CG10653	458.604	531.641	385.566	0.725237	-0.463475	0.205277	0.409575	0.206908	0.120234
CG10654	464.999	624.138	305.861	0.490053	-1.02899	0.00889563	0.0360185	1.78306	0.274066
CG10655	431.015	467.637	394.394	0.843377	-0.24575	0.553505	0.742011	0.00385437	0.0458571
CG10657	4348.63	1693.82	7003.44	4.13469	2.04778	3.46769e-12	5.18402e-11	0.255848	1.35236
CG10658	28.1616	21.8281	34.495	1.5803	0.6602	0.418539	0.650855	0.0977309	0.281044
CG10659	9.06583	3.89229	14.2394	3.65835	1.87119	0.116804	0.274179	0.025416	0.00109813
CG1066	1900.56	934.375	2866.74	3.06808	1.61734	2.63737e-07	2.48141e-06	0.266664	0.0012936
CG10660	871.306	832.693	909.919	1.09274	0.127954	0.718236	0.865882	0.00452843	0.0318402
CG10663	282.151	289.445	274.857	0.949597	-0.0746121	0.537543	0.731795	2.21806	0.532235
CG10664	4919.87	3976.06	5863.69	1.47475	0.560468	0.0831956	0.214907	0.0302912	0.259528
CG10667	232.72	353.064	112.376	0.318289	-1.65159	0.000689672	0.00384714	0.617898	0.0140777
CG10669	199.553	167.532	231.575	1.38227	0.467037	0.135799	0.305236	0.716471	1.12385
CG10670	12.2444	18.759	5.72979	0.305443	-1.71103	0.264751	0.488848	0.0232838	0.531877
CG10671	1141.84	1377.1	906.585	0.658327	-0.603123	0.0720032	0.192929	0.686073	0.51603
CG10672	371.48	239.733	503.226	2.09911	1.06978	0.00241608	0.0117632	0.0224785	0.320203
CG10673	114.754	106.533	122.976	1.15435	0.207077	0.453995	0.673092	0.29671	1.43458
CG10674	296.219	371.695	220.743	0.593881	-0.751755	0.0557477	0.159126	0.0286237	0.243861
CG10675	63.3673	84.1545	42.58	0.505974	-0.982866	0.199875	0.402408	0.0752859	0.278373
CG10679	95.6287	89.8634	101.394	1.12831	0.174168	0.735132	0.878719	0.386192	0.811064
CG10680	0.318321	0	0.636643	Inf	Inf	0.462732	0.673092	0	0.659347
CG10681	95.4938	101.7	89.2876	0.87795	-0.187789	0.793823	0.911216	0.158291	0.402179
CG10682	1305.21	1582.97	1027.44	0.649057	-0.623583	0.0445014	0.133399	2.09193	0.355502
CG10683	26.5276	22.0197	31.0356	1.40945	0.495132	0.538441	0.732214	0.286716	1.80177
CG10685	69.9177	86.4324	53.4029	0.617858	-0.694654	0.27291	0.499817	0.366538	0.00240381
CG10686	3182.41	3385.37	2979.44	0.880094	-0.184271	0.423365	0.655237	0.0539752	1.16633
CG10687	1169.61	1333.31	1005.9	0.754438	-0.406525	0.214163	0.421697	0.000492204	0.00607163
CG10688	282.513	297.492	267.533	0.899294	-0.153135	0.625362	0.797899	3.41431	2.11933
CG10689	203.827	261.175	146.479	0.560846	-0.834323	0.103289	0.252459	1.34674	0.00959844
CG10691	2917.62	3018.29	2816.95	0.933293	-0.0995977	0.689431	0.84428	0.148852	1.1016
CG10692	21.2219	23.8647	18.579	0.778511	-0.361211	0.908107	0.978565	0.0170254	0.519592
CG10693	2249.02	1119.48	3378.56	3.01797	1.59358	3.38276e-07	3.14586e-06	0.35735	0.497029
CG10694	0.26079	0.521579	0	0	#NAME?	1	1	0.641925	0
CG10695	885.188	995.595	774.782	0.77821	-0.361768	0.302512	0.531055	0.0149361	0.0944045
CG10697	1085.25	18.2553	2152.24	117.897	6.88138	1.16511e-79	1.54401e-77	0.0184543	0.00476931
CG10698	214.411	221.588	207.234	0.935225	-0.0966148	0.82126	0.927316	0.394882	0.314507
CG10699	669.778	628.711	710.845	1.13064	0.177137	0.613538	0.78805	0.0145685	0.172209
CG1070	10188.5	10534.8	9842.16	0.934252	-0.0981163	0.814034	0.923147	0.229103	0.212165
CG10700	0.26079	0.521579	0	0	#NAME?	1	1	0.641925	0
CG10701	7040.29	6127.04	7953.53	1.2981	0.376404	0.310971	0.541644	0.0138011	0.476276
CG10702	520.564	481.272	559.856	1.16328	0.218203	0.591608	0.772085	0.0706898	0.0788584
CG10703	492.53	541.133	443.926	0.820364	-0.285663	0.381196	0.614104	0.384899	1.23342
CG10704	169.173	222.042	116.303	0.523789	-0.932942	0.032924	0.105083	1.43302	2.41288
CG10706	1008.77	812.403	1205.13	1.48342	0.568927	0.147175	0.323155	3.09855	0.340455
CG1071	326.916	397.809	256.022	0.64358	-0.635809	0.106525	0.257969	0.0542795	0.00753746
CG10710	1142.49	1421.31	863.67	0.607659	-0.718667	0.0236151	0.0800737	0.0140477	0.442533
CG10711	219.798	211.501	228.095	1.07846	0.108969	0.582796	0.765074	0.450476	0.518042
CG10712	1480.61	1803.39	1157.83	0.642032	-0.639283	0.0619696	0.172398	0.0922323	0.000428953
CG10713	133.554	132.799	134.309	1.01137	0.0163118	0.684405	0.841094	0.796739	2.18332
CG10717	11714	23164.3	263.639	0.0113813	-6.4572	1.12105e-31	4.30874e-30	3.95223	0.000970593
CG10718	5064.86	3921.24	6208.48	1.5833	0.662931	0.029571	0.0963283	2.63454	5.86839
CG10719	2454.75	2439.16	2470.34	1.01278	0.0183235	0.93843	0.996886	0.662954	3.40128
CG1072	190.727	217.224	164.231	0.756046	-0.403455	0.23772	0.453075	0.3019	0.915831
CG10721	126.647	159.581	93.7125	0.587242	-0.767972	0.138649	0.309726	0.00144405	0.0354514
CG10722	22.869	34.2784	11.4596	0.334309	-1.58075	0.0864356	0.221611	0.706949	0.935203
CG10723	44.1198	24.9788	63.2609	2.53258	1.34061	0.163242	0.347868	0.0962465	6.65995
CG10724	3512.56	5066.94	1958.18	0.386463	-1.3716	0.00040422	0.00236545	1.0034	0.380822
CG10725	104.721	1.85568	207.586	111.865	6.80561	3.7152e-22	9.6854e-21	0.00348453	1.92528
CG10726	153.295	205.27	101.32	0.493594	-1.0186	0.0738482	0.196605	1.21928	0.00618336
CG10728	158.633	184.538	132.728	0.719242	-0.475451	0.318557	0.54989	0.0299012	0.121088
CG10730	45.1951	47.4491	42.941	0.90499	-0.144026	0.831304	0.934098	0.0337596	0.0853719
CG10731	285.552	303.294	267.809	0.883002	-0.179511	0.738739	0.881388	0.270241	1.22467
CG10732	1951.82	1918.44	1985.2	1.0348	0.0493563	0.89198	0.966426	0.0617364	0.0240484
CG10733	639.239	956.118	322.36	0.337155	-1.56852	1.38269e-05	0.000104024	0.774074	0.00921442
CG10734	0.318321	0	0.636643	Inf	Inf	0.462732	0.673092	0	0.659347
CG10737	4998.31	3498.45	6498.16	1.85744	0.893315	0.00503689	0.0222266	0.0394413	0.408306
CG10738	418.218	163.26	673.176	4.12333	2.04381	1.3643e-09	1.60561e-08	0.0852538	0.0215115
CG10739	417.031	477.132	356.93	0.748074	-0.418748	0.260388	0.483317	0.583312	0.674819
CG1074	549.824	711.003	388.644	0.546613	-0.871408	0.0239151	0.0808524	0.725552	0.0170869
CG10741	1074.26	1113.74	1034.78	0.929099	-0.106096	0.786584	0.907082	0.699418	0.655831
CG10742	240.405	313.747	167.063	0.532478	-0.909205	0.0256712	0.0856965	0.336357	0.0458035
CG10743	785.896	809.18	762.611	0.94245	-0.085512	0.870399	0.955393	0.00972685	0.264949
CG10746	4621.7	3520.81	5722.6	1.62536	0.700763	0.0190844	0.0673861	3.28834	6.85345
CG10747	134.209	92.0385	176.379	1.91636	0.938371	0.0456885	0.13606	0.00477988	0.00678132
CG10748	0	0	0	NA	NA	NA	NA	NA	NA
CG10749	0	0	0	NA	NA	NA	NA	NA	NA
CG1075	0	0	0	NA	NA	NA	NA	NA	NA
CG10750	1.94059	2.6079	1.27329	0.488243	-1.03433	0.552932	0.741631	1.78646	0.449591
CG10751	366.315	375.226	357.405	0.952506	-0.0702	0.941698	0.99844	0.0640272	1.27446
CG10752	0	0	0	NA	NA	NA	NA	NA	NA
CG10753	126.047	162.615	89.479	0.550251	-0.861838	0.190993	0.389018	3.35358	0.0554979
CG10754	466.478	536.588	396.368	0.738683	-0.436973	0.28832	0.513654	0.580434	0.0305092
CG10755	56.2027	49.1027	63.3027	1.28919	0.366465	0.469519	0.679162	0.613507	0.096667
CG10756	176.246	189.218	163.274	0.862891	-0.21275	0.627288	0.798956	1.49784	1.26905
CG10757	328.999	387.016	270.982	0.700184	-0.514194	0.225174	0.436496	0.094343	0.458852
CG10759	2.05565	1.56474	2.54657	1.62748	0.702635	0.361667	0.593082	0.779061	1.26436
CG1076	1.62227	2.6079	0.636643	0.244121	-2.03433	0.790601	0.909735	2.04006	0.180195
CG10761	0.26079	0.521579	0	0	#NAME?	1	1	0.641925	0
CG10763	493.083	456.751	529.415	1.15909	0.21299	0.548103	0.739367	0.0597037	0.248706
CG10764	9.13555	8.83835	9.43274	1.06725	0.0938995	1	1	1.20129	0.207468
CG1077	75.6634	95.1647	56.1621	0.590157	-0.76083	0.275087	0.5017	3.21515	1.17455
CG10772	3892.54	2249.04	5536.05	2.46152	1.29955	4.24876e-05	0.000295532	0.0602719	0.0412239
CG10776	704.163	674.258	734.068	1.0887	0.122612	0.623888	0.796498	0.087424	1.18287
CG10777	1158.2	1349.55	966.855	0.716427	-0.481109	0.0991392	0.244618	1.25559	0.00126973
CG10778	428.95	334.224	523.677	1.56685	0.647863	0.0911596	0.22986	0.526434	5.73968
CG1078	439.987	501.56	378.414	0.754474	-0.406457	0.351892	0.583674	0.184969	0.113737
CG10781	0	0	0	NA	NA	NA	NA	NA	NA
CG10788	0	0	0	NA	NA	NA	NA	NA	NA
CG10789	0	0	0	NA	NA	NA	NA	NA	NA
CG1079	146.856	82.9662	210.746	2.54015	1.34491	0.000502167	0.00287903	1.74306	0.43051
CG10790	6.39278	0	12.7856	Inf	Inf	0.00251949	0.0121828	0	3.19224
CG10793	4.75679	7.60366	1.90993	0.251185	-1.99317	0.753619	0.887302	0.232563	0.254088
CG10794	2.89556	2.6079	3.18321	1.22061	0.287598	0.378832	0.611224	1.23733	1.22884
CG10795	130.809	178.293	83.3251	0.467349	-1.09743	0.0136973	0.0514488	1.74133	0.596599
CG10798	1866.04	1701.54	2030.53	1.19335	0.255014	0.496842	0.700679	0.0726056	0.236307
CG10799	36.2196	31.5996	40.8397	1.29241	0.370064	0.542276	0.735086	0.137035	2.18525
CG10800	185.137	227.095	143.18	0.630484	-0.665468	0.163361	0.34803	3.86021	2.01591
CG10801	0	0	0	NA	NA	NA	NA	NA	NA
CG10802	212.754	216.511	208.996	0.965292	-0.0509625	0.774814	0.89946	4.06107	0.141673
CG10803	166.924	175.051	158.798	0.907155	-0.140579	0.651202	0.815929	0.152651	0.269508
CG10804	172.103	111.113	233.093	2.0978	1.06888	0.037363	0.116133	1.65062	0.0372949
CG10805	830.297	909.41	751.184	0.826012	-0.275765	0.391244	0.624518	0.391954	0.204258
CG10806	687.372	106.064	1268.68	11.9614	3.58032	4.71822e-27	1.50817e-25	0.0222783	1.66988
CG10808	1037.6	550.109	1525.09	2.77233	1.4711	1.73859e-06	1.48845e-05	0.0551237	0.428845
CG10809	391.656	429.927	353.385	0.821966	-0.28285	0.308224	0.538039	1.50643	0.028505
CG1081	1023.82	1020.14	1027.51	1.00722	0.0103828	0.962569	1	0.215196	0.000163625
CG10810	69.4151	4.17263	134.658	32.2716	5.01219	1.15089e-13	1.92148e-12	0.062058	5.98686
CG10811	6131.49	6113.73	6149.24	1.00581	0.00835482	0.937613	0.996684	3.54237	2.97175
CG10812	2.35493	4.07322	0.636643	0.1563	-2.67761	0.872083	0.95561	2.9182	0.0986921
CG10814	0.839901	1.04316	0.636643	0.610303	-0.712402	1	1	0.940402	0.43413
CG10816	7.26386	0.521579	14.0061	26.8533	4.74703	0.00898058	0.0363163	0.0184916	5.06519
CG1082	277.664	254.423	300.904	1.1827	0.242078	0.334378	0.567952	1.27971	0.0992835
CG10822	0	0	0	NA	NA	NA	NA	NA	NA
CG10823	455.345	16.5202	894.169	54.1258	5.75824	2.38074e-51	1.65507e-49	0.0566739	5.34714
CG10824	106.395	60.7511	152.039	2.50266	1.32346	0.0157235	0.057481	0.0373692	0.399065
CG10825	149.783	147.113	152.453	1.0363	0.0514416	1	1	0.103523	0.140915
CG10827	424.079	28.669	819.489	28.5845	4.83716	6.6828e-37	3.10287e-35	0.02295	6.36348
CG10830	1106.83	528.81	1684.85	3.18612	1.6718	4.53238e-08	4.62397e-07	0.00357086	0.0215944
CG10833	224.704	74.4612	374.947	5.03547	2.33213	5.16406e-09	5.85537e-08	0.342852	4.42518
CG10834	0.26079	0.521579	0	0	#NAME?	1	1	0.641925	0
CG10837	1750.74	1860.13	1641.36	0.88239	-0.180512	0.526709	0.723207	3.38269	2.887
CG10838	0.579111	0.521579	0.636643	1.22061	0.287598	1	1	0.505396	0.587647
CG10839	0	0	0	NA	NA	NA	NA	NA	NA
CG1084	4125.69	4218.64	4032.74	0.955933	-0.0650184	0.913427	0.98223	0.268806	1.0735
CG10840	2028.02	2014.04	2042	1.01388	0.0198863	0.868853	0.954538	0.0295077	0.606887
CG10841	4.45805	1.04316	7.87293	7.54721	2.91594	0.044161	0.132665	0.142409	2.31721
CG10842	88.9017	7.66397	170.139	22.1999	4.47248	4.01361e-13	6.40666e-12	0.00120904	3.50341
CG10843	61.342	5.04547	117.638	23.3157	4.54323	3.85035e-11	5.25018e-10	0.0451009	4.63008
CG10844	6711.6	6741.41	6681.78	0.991155	-0.0128174	0.974056	1	0.0209883	0.00416726
CG10845	3.70479	1.04316	6.36643	6.10303	2.60953	0.094415	0.235843	0.184157	2.84564
CG10846	147.232	144.122	150.342	1.04316	0.0609585	1	1	0.0304559	1.23787
CG10847	3265.79	2672.08	3859.5	1.44438	0.530452	0.107488	0.259561	0.0800938	0.0142446
CG10849	1405.22	2058.21	752.235	0.36548	-1.45214	5.43067e-05	0.000372047	0.0928715	0.0220944
CG10850	36.5156	48.5844	24.4469	0.503183	-0.990845	0.152804	0.331622	2.0828	0.29231
CG10851	3240.14	4239.16	2241.12	0.52867	-0.919562	0.00461439	0.0206851	0.129544	0.661411
CG10852	0.26079	0.521579	0	0	#NAME?	1	1	0.641925	0
CG10853	0.954964	0	1.90993	Inf	Inf	0.287409	0.512677	0	1.58263
CG10855	45.8174	30.6347	61.0002	1.99122	0.99365	0.102839	0.251599	0.921606	0.220388
CG10858	0.579111	0.521579	0.636643	1.22061	0.287598	1	1	0.505396	0.587647
CG10859	0.636643	0	1.27329	Inf	Inf	0.756378	0.887302	0	1.20231
CG1086	1078.55	985.529	1171.58	1.18878	0.24948	0.406679	0.638534	0.0315589	0.0059684
CG10861	38.5998	45.8241	31.3754	0.684693	-0.546471	0.524622	0.721383	0.0554919	0.000744701
CG10862	0	0	0	NA	NA	NA	NA	NA	NA
CG10863	1392.99	903.9	1882.08	2.08218	1.0581	0.000336564	0.00199709	0.0591885	2.6111
CG10864	104.857	127.939	81.7756	0.639178	-0.64571	0.340415	0.574629	1.04338	0.0224174
CG10866	47.4648	65.6441	29.2856	0.446127	-1.16448	0.0857923	0.220317	1.25184	2.42264
CG10868	90.3536	74.1133	106.594	1.43825	0.524319	0.420766	0.652564	0.121259	0.126851
CG10869	10.3845	4.69421	16.0748	3.42438	1.77584	0.0454582	0.135501	0.795628	3.06952
CG10874	512.083	489.66	534.506	1.09159	0.126427	0.712948	0.861605	0.19856	0.313878
CG10877	615.239	586.335	644.142	1.09859	0.135652	0.56217	0.748969	0.42987	4.03762
CG1088	12032.1	6654.6	17409.6	2.61617	1.38746	6.59051e-05	0.000445507	0.358015	0.338048
CG10880	81.6171	94.9977	68.2365	0.718297	-0.477348	0.471637	0.680908	0.0224672	0.00435474
CG10881	0.897433	0.521579	1.27329	2.44121	1.2876	0.454332	0.673092	0.346641	1.00276
CG10882	3724.69	4948.24	2501.13	0.505457	-0.984338	0.00414515	0.0188472	0.573826	0.334628
CG10887	0	0	0	NA	NA	NA	NA	NA	NA
CG10888	0	0	0	NA	NA	NA	NA	NA	NA
CG10889	178.384	201.027	155.742	0.774732	-0.36823	0.550535	0.740534	1.16795	0.0690903
CG1089	306.678	140.573	472.783	3.36325	1.74986	2.04637e-06	1.73559e-05	0.196478	3.98767
CG10890	174.154	199.866	148.441	0.742704	-0.429141	0.434257	0.664853	0.0419065	0.120942
CG10895	236.322	285.706	186.937	0.654298	-0.611981	0.156552	0.33779	0.000834665	0.00494199
CG10897	3100.49	3284.94	2916.03	0.887697	-0.17186	0.553495	0.742011	0.625889	0.181037
CG10898	543.766	696.586	390.946	0.561231	-0.833334	0.0141128	0.0527139	1.70487	0.0556057
CG10899	0	0	0	NA	NA	NA	NA	NA	NA
CG1090	564.912	275.814	854.011	3.09633	1.63056	3.00136e-07	2.80553e-06	0.0212974	0.586378
CG10901	19.4318	17.8543	21.0092	1.1767	0.23475	0.644653	0.810526	3.48533	3.52209
CG10903	194.869	157.718	232.02	1.47111	0.556903	0.179329	0.371507	0.63193	2.60582
CG10904	148.748	170.285	127.21	0.74704	-0.420743	0.378674	0.611224	0.13139	0.00809936
CG10907	115.287	133.168	97.4046	0.731439	-0.45119	0.460206	0.673092	0.0550792	0.373334
CG10908	516.429	715.58	317.278	0.443386	-1.17337	0.000691444	0.00385475	0.360677	0.37046
CG10909	0	0	0	NA	NA	NA	NA	NA	NA
CG1091	336.822	415.351	258.293	0.621866	-0.685324	0.0879455	0.224397	0.0769888	0.028764
CG10910	117.078	1.04316	233.112	223.467	7.80392	3.66247e-27	1.18259e-25	0.00203117	12.3881
CG10911	268.377	9.93122	526.823	53.0472	5.7292	4.67666e-36	2.12487e-34	0.000175223	2.54981
CG10912	138.942	27.5052	250.379	9.10297	3.18634	5.92314e-11	7.90705e-10	0.146379	6.14198
CG10913	1233.04	990.724	1475.36	1.48917	0.574508	0.0539262	0.15525	0.0665846	8.03446e-05
CG10914	193.584	179.912	207.256	1.15198	0.204121	0.450309	0.673092	0.506474	0.394986
CG10915	853.81	895.35	812.271	0.907211	-0.14049	0.639988	0.807251	0.00354264	0.0766127
CG10916	206.382	236.182	176.582	0.747653	-0.419559	0.407636	0.639293	5.04009	2.53753
CG10917	697.509	722.57	672.448	0.930633	-0.103716	0.627768	0.799018	0.418043	3.05203
CG10918	5.63196	1.91599	9.34793	4.8789	2.28656	0.093903	0.234979	0.00256522	0.173788
CG10919	0.521579	1.04316	0	0	#NAME?	0.344316	0.575155	1.17204	0
CG1092	633.936	482.131	785.741	1.62973	0.70463	0.01746	0.0627443	0.0335368	1.31483
CG10920	0.26079	0.521579	0	0	#NAME?	1	1	0.641925	0
CG10922	991.535	1000.04	983.032	0.982996	-0.0247429	0.870853	0.955393	7.73323e-06	1.82775
CG10923	209.798	218.515	201.08	0.92021	-0.119965	0.951978	1	0.00515606	0.872695
CG10924	2160.46	2367.74	1953.19	0.824916	-0.27768	0.519678	0.717221	0.0820561	0.501193
CG10927	51.0776	56.8694	45.2859	0.796314	-0.328591	0.604467	0.78199	0.336807	0.00075852
CG10928	74.5745	2.43757	146.711	60.1875	5.91139	1.05982e-15	2.02144e-14	0.00156884	3.21332
CG10930	0	0	0	NA	NA	NA	NA	NA	NA
CG10931	0.636643	0	1.27329	Inf	Inf	0.756378	0.887302	0	1.20231
CG10932	260.468	274.019	246.918	0.9011	-0.150241	0.774745	0.89946	0.0413026	0.00354423
CG10933	120.298	192.955	47.6416	0.246906	-2.01797	0.000388496	0.00227867	0.0756502	0.181034
CG10934	1.77052	3.54104	0	0	#NAME?	1	1	0.0926419	0
CG10936	4000.19	4946.35	3054.02	0.617429	-0.695654	0.0565263	0.160987	0.082578	0.133356
CG10938	324.636	333.184	316.089	0.948692	-0.0759884	0.871075	0.955405	0.0689473	0.0727446
CG10939	2037.19	1591.72	2482.66	1.55973	0.641297	0.0642547	0.177475	1.02963	0.0762064
CG10943	1.24591	0.581889	1.90993	3.28229	1.7147	0.419412	0.651605	0.282015	1.32777
CG10944	34551.6	32716.6	36386.5	1.11217	0.15338	0.583887	0.765795	2.06482	1.34012
CG10946	57.702	37.6173	77.7868	2.06784	1.04813	0.17235	0.360758	0.153366	5.19754
CG10947	255.084	79.5491	430.619	5.41324	2.43649	3.1054e-10	3.87703e-09	0.00942831	0.0944224
CG10948	961.303	991.805	930.801	0.938493	-0.0915826	0.600233	0.778565	0.963756	0.098791
CG10949	80.6369	74.7025	86.5714	1.15888	0.212734	0.506155	0.708394	0.739932	0.175685
CG10950	0	0	0	NA	NA	NA	NA	NA	NA
CG10951	27.739	19.7418	35.7362	1.81018	0.856133	0.270382	0.49641	0.0123371	0.405882
CG10952	359.063	134.183	583.943	4.35184	2.12162	1.77027e-08	1.90698e-07	0.13858	1.51763
CG10953	31248.4	96.9959	62399.7	643.324	9.3294	1.46007e-91	2.99597e-89	0.000272058	0.115421
CG10954	1180.86	1250.01	1111.71	0.889358	-0.169163	0.628473	0.799505	1.14854	1.90058
CG10955	851.152	934.724	767.58	0.821183	-0.284224	0.42911	0.660501	0.501766	0.276485
CG10956	0	0	0	NA	NA	NA	NA	NA	NA
CG10958	80.5467	116.889	44.204	0.378169	-1.4029	0.0084896	0.0346724	1.46829	1.04321
CG10959	63.6608	65.1649	62.1566	0.953835	-0.0681882	0.926711	0.9906	0.0720515	0.00988214
CG10960	1816.49	1521.82	2111.16	1.38726	0.472241	0.0833071	0.215151	0.126295	0.55299
CG10961	279.273	340.372	218.175	0.640989	-0.641628	0.069721	0.18866	0.698091	0.24766
CG10962	1059.74	587.833	1531.64	2.60558	1.3816	1.10303e-05	8.42304e-05	0.331923	0.732194
CG10964	249.265	154.663	343.866	2.22332	1.15272	0.00132515	0.00695772	0.210616	0.838456
CG10965	28.938	40.878	16.998	0.415821	-1.26596	0.31751	0.548529	0.0288913	0.593869
CG10967	2131.76	1715.79	2547.73	1.48487	0.570339	0.0882384	0.224964	0.14742	0.0909466
CG10969	0.636643	0	1.27329	Inf	Inf	0.756378	0.887302	0	1.20231
CG10970	61.3625	23.485	99.24	4.22568	2.07918	0.00267159	0.0128305	0.562336	2.12523
CG10971	409.366	342.912	475.819	1.38758	0.472574	0.239663	0.455755	0.999036	0.346143
CG10972	3.86833	0.521579	7.21509	13.8332	3.79006	0.0342126	0.108272	0.0465129	2.24777
CG10973	182.488	186.124	178.852	0.960927	-0.0575009	0.838173	0.937411	0.0114614	0.242762
CG10975	730.26	832.887	627.633	0.753563	-0.408199	0.212985	0.420124	1.86552	1.1223
CG10978	1035.56	1316.17	754.963	0.573607	-0.801866	0.00951301	0.0382263	1.60013	0.00255457
CG10979	458.56	464.64	452.479	0.973829	-0.0382603	0.912239	0.981521	6.34252	3.57309
CG1098	945.996	1092.32	799.668	0.732079	-0.449928	0.11935	0.278384	0.0351873	1.43271
CG10981	77.081	76.9591	77.2028	1.00317	0.00456113	0.948162	1	1.17604	1.06142
CG10984	664.749	708.622	620.876	0.876175	-0.19071	0.500048	0.703641	0.761269	0.0876053
CG10986	837.484	926.742	748.225	0.807372	-0.308695	0.170082	0.357978	4.22451	0.0765258
CG10988	2376.58	1674.14	3079.02	1.83917	0.879053	0.00505445	0.0222964	0.0133934	0.049563
CG1099	1461.35	1310.34	1612.36	1.23049	0.299236	0.255336	0.476093	0.507609	0.000900744
CG10990	3632.44	4018.24	3246.65	0.807978	-0.307613	0.390128	0.623547	8.75417	6.3879
CG10991	0.26079	0.521579	0	0	#NAME?	1	1	0.641925	0
CG10992	2458.62	2997.51	1919.73	0.64044	-0.642865	0.0420508	0.127289	0.0896145	0.0702139
CG10993	0	0	0	NA	NA	NA	NA	NA	NA
CG10996	4.42985	0	8.8597	Inf	Inf	0.00896959	0.0362941	0	2.93232
CG10997	2678.29	2306.38	3050.2	1.3225	0.403271	0.265066	0.489225	0.23853	0.151628
CG10998	54.5045	36.8048	72.2042	1.96181	0.972188	0.069947	0.189114	0.151857	3.99942
CG1100	830.357	908.489	752.225	0.827995	-0.272306	0.562836	0.74923	0.862346	0.0146196
CG11000	123.901	18.3474	229.456	12.5062	3.64457	2.69169e-11	3.75068e-10	0.00367469	16.5793
CG11001	1971.19	2188.89	1753.49	0.801084	-0.319975	0.327884	0.560437	0.0860167	0.0610309
CG11006	1647.28	1907.79	1386.78	0.726903	-0.460164	0.123466	0.285018	0.443494	0.0106366
CG11007	369.04	457.039	281.042	0.614919	-0.701531	0.0984567	0.243359	0.705808	0.00671347
CG11009	661.989	414.713	909.264	2.19251	1.13259	0.000291151	0.00174966	0.670787	1.92768
CG1101	1321.95	1592.48	1051.41	0.660235	-0.598949	0.0590043	0.166479	0.0232903	0.308974
CG11010	247.804	190.29	305.318	1.60449	0.682116	0.0908803	0.22931	0.363573	0.76817
CG11012	7.74819	1.56474	13.9316	8.9035	3.15437	0.0170298	0.0613226	0.144153	0.0347156
CG11015	2374.91	1813.96	2935.86	1.61848	0.694643	0.0114904	0.0444996	1.13879	0.0592167
CG11018	0	0	0	NA	NA	NA	NA	NA	NA
CG11019	52.6685	38.5114	66.8257	1.73522	0.795119	0.387193	0.620674	0.115976	1.87685
CG1102	493.727	602.015	385.439	0.640249	-0.643295	0.0546565	0.156836	0.605562	0.0156593
CG11020	310.813	183.666	437.961	2.38456	1.25372	0.000478094	0.00275842	0.0171058	0.206521
CG11023	9.04255	12.6206	5.46447	0.432979	-1.20763	0.392016	0.625514	3.01132	0.115647
CG11024	671.518	627.82	715.216	1.1392	0.188026	0.599704	0.778137	0.00841675	0.0388439
CG11025	217.646	213.289	222.003	1.04086	0.0577718	0.632519	0.802058	0.00498115	3.50539
CG11027	468.189	501.773	434.606	0.866142	-0.207325	0.586881	0.767742	1.34668	2.06608
CG11029	18.5939	13.632	23.5558	1.72798	0.789087	0.428728	0.660084	0.833411	4.55029
CG1103	267.446	424.818	110.074	0.25911	-1.94837	1.31929e-05	9.97269e-05	0.899421	0.313097
CG11030	1175.55	737.479	1613.62	2.18802	1.12962	7.55335e-05	0.000506023	0.0688934	2.48884
CG11033	1614.25	2039.22	1189.27	0.5832	-0.777936	0.0325011	0.103994	0.704183	0.0139606
CG11034	265.784	164.048	367.52	2.24032	1.1637	0.00135513	0.00709638	1.89661	4.68196
CG11035	59.5302	16.5414	102.519	6.19771	2.63174	3.20043e-05	0.000226703	0.0771897	0.54981
CG11037	0.26079	0.521579	0	0	#NAME?	1	1	0.641925	0
CG1104	1186.54	1276.06	1097.01	0.859688	-0.218115	0.577373	0.760623	0.0228602	0.0997912
CG11041	14.5506	11.0844	18.0168	1.62542	0.700815	0.43243	0.663295	0.265787	0.428789
CG11042	3730.43	4581.31	2879.55	0.628542	-0.66992	0.0511716	0.149142	1.80193	0.93155
CG11043	9.27633	7.2524	11.3003	1.55814	0.639825	0.397134	0.630132	0.384599	0.0427626
CG11044	186.757	132.452	241.062	1.82	0.863937	0.0360071	0.112856	0.951969	2.45701
CG11048	78.6859	88.8063	68.5654	0.772078	-0.373181	0.7238	0.870586	1.08372	0.00303789
CG11049	266.682	324.146	209.218	0.645444	-0.631635	0.0937887	0.23485	3.60152	0.690264
CG1105	656.854	749.862	563.847	0.751934	-0.411323	0.183981	0.378004	0.0013996	0.591352
CG11050	960.49	910.949	1010.03	1.10877	0.14896	0.512356	0.713069	2.05945	0.899001
CG11051	6512.89	5380.48	7645.3	1.42093	0.506836	0.0591717	0.16684	2.09867	0.171308
CG11052	4.72942	8.18555	1.27329	0.155553	-2.68452	0.816294	0.924499	0.102601	0.119043
CG11055	887.329	974.707	799.951	0.820709	-0.285057	0.414131	0.64661	0.00261732	0.00354672
CG11059	2186.67	2292.12	2081.23	0.907991	-0.13925	0.739385	0.88191	1.88939	4.74143
CG1106	4172.42	3576.07	4768.77	1.33352	0.41524	0.112802	0.267849	1.25301	0.0113281
CG11060	1.94059	2.6079	1.27329	0.488243	-1.03433	0.552932	0.741631	1.78646	0.449591
CG11061	1146.61	1418.12	875.097	0.617084	-0.696461	0.0213119	0.0737369	0.233292	0.402768
CG11062	222.629	160.514	284.744	1.77395	0.826966	0.0274689	0.0909104	0.00640529	2.08695
CG11063	697.505	800.384	594.627	0.742926	-0.428709	0.257062	0.478469	0.420868	0.0233074
CG11064	40214.1	53944.1	26484	0.490953	-1.02634	0.0180445	0.0644295	0.176472	0.308774
CG11066	4120	497.734	7742.27	15.5551	3.95931	1.77138e-37	8.40876e-36	0.235809	1.76729
CG11068	0	0	0	NA	NA	NA	NA	NA	NA
CG11069	299.763	440.21	159.317	0.361912	-1.46629	0.00114789	0.00611533	0.0671368	0.167236
CG1107	1589.01	1483.48	1694.53	1.14227	0.191898	0.558552	0.74598	0.0184937	0.170717
CG11070	892.146	1025.06	759.229	0.740666	-0.433104	0.177087	0.368181	0.0704998	0.352934
CG11071	5.65759	2.49788	8.8173	3.52991	1.81963	0.126987	0.290458	0.0142945	0.988244
CG11073	1636.03	555.727	2716.34	4.88791	2.28922	4.91913e-15	8.99154e-14	0.0963908	1.82135
CG11076	1279.68	1318.62	1240.74	0.940936	-0.0878309	0.907757	0.978353	0.146303	1.59332
CG11077	77.0474	74.8337	79.2612	1.05916	0.0829258	0.889299	0.964814	0.247901	0.575415
CG1108	3.27696	3.37071	3.18321	0.944374	-0.0825701	0.526081	0.722765	0.23961	1.05912
CG11081	1634.64	1763.39	1505.9	0.853979	-0.227727	0.46596	0.675633	2.42196	2.52435
CG11084	4041.5	3905.01	4177.99	1.0699	0.0974806	0.927306	0.990943	0.0166384	1.96488
CG11085	0.897433	0.521579	1.27329	2.44121	1.2876	0.454332	0.673092	0.346641	1.00276
CG11086	253.501	171.868	335.134	1.94995	0.963438	0.00970037	0.038832	0.068078	0.0736601
CG11089	1028.84	901.855	1155.82	1.28161	0.357954	0.20054	0.403396	2.88507	3.24117
CG1109	574.806	605.365	544.248	0.899041	-0.153542	0.739691	0.88211	0.263781	0.0178518
CG11092	457.397	624.574	290.221	0.46467	-1.10572	0.00161181	0.00825499	0.354198	0.359956
CG11093	190.229	162.231	218.226	1.34516	0.427775	0.285033	0.512673	0.32443	1.94237
CG11094	43.997	34.7079	53.286	1.53527	0.618493	0.247268	0.465898	0.452173	0.550403
CG11095	103.508	92.741	114.275	1.2322	0.301234	0.487165	0.693535	0.00166966	0.545121
CG11098	2509.46	2761.1	2257.82	0.817723	-0.290316	0.277621	0.50423	2.15822	0.183981
CG11099	64.9796	38.1886	91.7705	2.40309	1.26489	0.0215653	0.0744718	0.410584	0.2822
CG11100	531.33	784.907	277.753	0.353868	-1.49872	3.48623e-05	0.000245989	0.27204	0.199117
CG11101	2329.97	4232.66	427.276	0.100948	-3.30832	1.21475e-15	2.31002e-14	0.490878	0.00522513
CG11103	88.2251	92.3401	84.1102	0.910874	-0.134676	0.725665	0.87181	0.0300161	0.49619
CG11106	0.318321	0	0.636643	Inf	Inf	0.462732	0.673092	0	0.659347
CG11107	742.766	871.531	614.001	0.704509	-0.50531	0.149035	0.326057	0.0736858	0.0254383
CG11109	157.684	194.917	120.452	0.617964	-0.694406	0.182779	0.376204	1.85139	0.619334
CG11110	76.1872	75.4368	76.9375	1.01989	0.0284184	0.930059	0.992145	0.00505502	0.813926
CG11111	1101.7	692.378	1511.02	2.18237	1.12589	0.000831375	0.00457274	0.170347	2.29085
CG11112	1.04316	2.08632	0	0	#NAME?	1	1	1.97978	0
CG11113	3.40062	5.52795	1.27329	0.230336	-2.11819	0.792455	0.910763	3.4348	0.198352
CG11115	159.486	192.461	126.51	0.657328	-0.605315	0.192149	0.390998	0.477687	0.818794
CG1112	139.727	84.1333	195.32	2.32155	1.21509	0.0121744	0.0467217	0.0420078	1.26777
CG11120	60.5712	90.5732	30.5692	0.337508	-1.56701	0.0324938	0.103994	0.236698	0.21597
CG11121	555.762	759.626	351.898	0.463252	-1.11013	0.00180916	0.00913703	2.21007	0.207774
CG11122	1882.46	2085.32	1679.61	0.805444	-0.312145	0.259395	0.481806	0.737911	2.9222
CG11123	417.493	391.061	443.924	1.13518	0.18292	0.465779	0.675633	0.719607	0.00052394
CG11124	184.628	29.8221	339.434	11.3819	3.50867	2.64281e-15	4.90114e-14	0.167382	7.38318
CG11125	101.58	106.955	96.2058	0.899499	-0.152807	0.896117	0.969886	0.0610307	0.0498809
CG11127	233.376	297.131	169.621	0.570864	-0.808781	0.0328032	0.104802	0.0452221	1.66498
CG11128	919.448	110.776	1728.12	15.6001	3.96348	1.09772e-34	4.79902e-33	0.00957663	0.00454688
CG11129	23.3737	26.863	19.8843	0.740213	-0.433987	0.81098	0.921515	1.51363	0.748756
CG1113	16.7229	18.1665	15.2794	0.841079	-0.249687	0.84063	0.938772	0.382325	2.31035
CG11130	197.9	180.756	215.044	1.18969	0.250586	0.442289	0.673062	0.0676898	0.417119
CG11131	466.099	8.94837	923.249	103.175	6.68895	2.04347e-53	1.51145e-51	0.00180991	5.69976
CG11132	411.945	443.523	380.367	0.857603	-0.221619	0.565713	0.751179	0.0886682	0.131973
CG11133	4.06211	5.57765	2.54657	0.456567	-1.1311	0.674214	0.833399	0.189869	0.541182
CG11134	403.814	388.691	418.937	1.07782	0.10811	0.794639	0.911313	0.0352804	0.000803214
CG11136	791.467	933.025	649.909	0.696562	-0.521677	0.140464	0.312409	1.21458	0.599663
CG11137	230.395	257.172	203.617	0.791754	-0.336875	0.455875	0.673092	1.04199	0.849053
CG11138	1825.12	1661.68	1988.56	1.19671	0.259076	0.602459	0.780416	1.50593	0.0219765
CG11139	524.966	671.112	378.819	0.564465	-0.825045	0.0374055	0.116237	2.68933	0.313886
CG11140	2932.52	2226.44	3638.6	1.63427	0.708643	0.0221839	0.0762353	0.156305	0.651223
CG11141	221.374	224.795	217.952	0.969557	-0.044603	0.867726	0.953878	0.00168397	0.230138
CG11142	3075.23	92.6814	6057.77	65.3613	6.03036	3.19479e-73	3.66163e-71	0.0498786	3.4073
CG11143	1168.24	439.707	1896.77	4.31372	2.10893	1.41507e-13	2.34407e-12	0.650539	0.684667
CG11144	234.325	136.72	331.929	2.4278	1.27965	0.00117941	0.00627279	0.0744256	0.987298
CG11145	0.26079	0.521579	0	0	#NAME?	1	1	0.641925	0
CG11147	600.409	59.914	1140.9	19.0424	4.25114	6.51906e-39	3.29109e-37	0.210619	12.1862
CG11148	2774.72	2844.08	2705.35	0.951224	-0.0721423	0.790381	0.909735	1.31973	1.11379
CG11149	63.3096	73.4181	53.2012	0.724633	-0.464677	0.743407	0.884311	1.36616	0.141047
CG1115	659.311	609.923	708.699	1.16195	0.216546	0.596153	0.775804	1.01272	0.428528
CG11151	1813.81	1129.87	2497.76	2.21067	1.14448	0.000214207	0.00132934	0.00782963	0.0719752
CG11152	72.0545	71.2463	72.8626	1.02269	0.0323644	0.869184	0.954799	1.84461	0.0263855
CG11153	280.982	286.494	275.47	0.961524	-0.0566059	0.884081	0.961794	0.931549	1.04783
CG11154	18653.2	14279.8	23026.6	1.61253	0.689328	0.0389498	0.119807	0.0152206	1.08874
CG11155	552.195	407.016	697.375	1.71338	0.776848	0.0195173	0.0686859	1.27275	6.0446
CG11156	92.3641	130.657	54.0717	0.413846	-1.27284	0.0454949	0.135547	1.79023	0.349212
CG11158	113.09	150.515	75.6642	0.502702	-0.992225	0.0356357	0.111995	1.09751	0.442442
CG11159	19.6595	7.60366	31.7152	4.17105	2.06041	0.0474276	0.140385	0.0516605	2.69045
CG1116	191.695	232.665	150.724	0.647814	-0.626349	0.154192	0.333757	1.35562	1.57744
CG11160	657.285	571.309	743.261	1.30098	0.379598	0.419783	0.651675	0.49055	1.26306
CG11162	7.55461	0	15.1092	Inf	Inf	0.00112827	0.00601839	0	4.62078
CG11163	826.724	577.822	1075.63	1.86152	0.896478	0.00558685	0.0242912	2.88007	13.1977
CG11164	33.7031	50.2168	17.1894	0.342303	-1.54665	0.060448	0.1695	0.339651	1.30096
CG11165	0	0	0	NA	NA	NA	NA	NA	NA
CG11166	1994.56	2212.72	1776.39	0.802806	-0.316876	0.262064	0.485507	0.618886	0.000513186
CG11168	472.73	302.258	643.201	2.12799	1.08949	0.00117596	0.00625702	1.5348e-05	0.0405026
CG11170	302.332	201.644	403.021	1.99868	0.999045	0.00841002	0.0343916	0.0532783	0.0355747
CG11172	1936.76	1818.58	2054.93	1.12996	0.176274	0.712543	0.861506	0.0974459	0.581654
CG11173	565.756	639.032	492.479	0.770664	-0.375826	0.198118	0.399946	0.750806	0.0928621
CG11175	769.27	1031.25	507.292	0.491921	-1.0235	0.00363509	0.0168056	0.522134	0.266516
CG11176	213.371	246.361	180.38	0.732178	-0.449733	0.265038	0.489225	0.195236	0.832184
CG11177	72.476	65.9138	79.0382	1.19911	0.26197	0.477086	0.685133	2.09501	0.29812
CG11178	347.17	393.499	300.841	0.76453	-0.387356	0.400507	0.633427	0.962599	0.083188
CG11180	211.388	184.602	238.175	1.29021	0.367603	0.432755	0.663634	0.50952	0.183473
CG11181	3405.29	1817.17	4993.42	2.74791	1.45834	5.66295e-07	5.09866e-06	0.061704	2.18387
CG11182	9.98635	8.93776	11.0349	1.23464	0.304094	0.586151	0.767335	0.215407	0.0862388
CG11183	174.365	175.108	173.622	0.991516	-0.0122925	0.808631	0.920326	0.270938	3.45058
CG11184	226.105	231.608	220.603	0.952487	-0.0702294	0.986722	1	0.0734674	1.00712
CG11186	406.679	383.663	429.695	1.11998	0.163473	0.548696	0.739523	0.00843091	0.475341
CG11188	356.066	387.661	324.471	0.836995	-0.256709	0.425486	0.657081	0.781718	0.0484681
CG1119	283.626	308.194	259.057	0.840563	-0.250572	0.608865	0.78457	0.244443	0.00752504
CG11190	346.165	410.246	282.083	0.687595	-0.54037	0.192567	0.391471	3.40937	1.68384
CG11191	125.172	86.4006	163.944	1.89749	0.924089	0.0549265	0.157346	0.0290317	0.0211369
CG11192	2.86489	0	5.72979	Inf	Inf	0.0379847	0.117491	0	3.09628
CG11194	152.496	192.266	112.726	0.586305	-0.770277	0.102414	0.250706	0.706135	0.0398596
CG11196	4.11153	0	8.22306	Inf	Inf	0.0110095	0.0429771	0	3.82726
CG11198	9714.09	3355.66	16072.5	4.78968	2.25993	4.29074e-13	6.84045e-12	0.112579	5.82708
CG11199	1729.29	1784.01	1674.57	0.938658	-0.0913291	0.606942	0.783294	0.673921	0.177006
CG1120	59.4968	78.9494	40.0443	0.507215	-0.97933	0.127837	0.291551	0.802011	0.0427568
CG11200	1170.22	2091	249.443	0.119294	-3.06741	9.53369e-14	1.61287e-12	0.386204	0.029998
CG11201	26.9016	5.92891	47.8743	8.07472	3.01341	0.00125828	0.00664224	0.0896363	7.40678
CG11202	416.622	539.468	293.775	0.544565	-0.876824	0.00927915	0.0373574	0.728298	0.423532
CG11203	812.494	588.184	1036.8	1.76272	0.817803	0.0289705	0.0948361	0.555884	1.88866
CG11205	29.0499	35.5416	22.5581	0.634696	-0.655862	0.471808	0.681078	0.0104099	0.151359
CG11206	2476.09	1874.85	3077.32	1.64137	0.714899	0.0221793	0.0762353	0.112266	0.187498
CG11207	136.01	187.083	84.9382	0.454015	-1.13919	0.0222027	0.0762796	1.92621	1.62864
CG11208	953.636	895.222	1012.05	1.1305	0.176965	0.875462	0.957108	0.0582431	3.89589
CG11209	15.4294	1.04316	29.8156	28.5821	4.83704	0.000146351	0.000936087	0.0262514	0.0890692
CG1121	235.173	109.46	360.886	3.29697	1.72114	3.41588e-06	2.80005e-05	0.627284	0.0342908
CG11210	795.271	848.036	742.507	0.875561	-0.19172	0.559869	0.747079	0.178553	0.385001
CG11211	4.83892	5.85799	3.81986	0.652076	-0.616887	0.545055	0.73721	0.998606	0.880522
CG11212	2423.41	3414.71	1432.11	0.419393	-1.25363	0.000689776	0.00384714	1.36896	0.0104592
CG11213	4.80523	1.3341	8.27636	6.20369	2.63313	0.0867701	0.222245	0.0648719	3.3056
CG11217	1091.85	905.486	1278.22	1.41164	0.497371	0.107875	0.260266	0.137708	0.512618
CG11218	872.424	2.08632	1742.76	835.329	9.7062	1.29276e-92	2.74109e-90	0.000364034	0.267809
CG11219	4.23218	4.64451	3.81986	0.822446	-0.282007	0.529122	0.72522	0.0325293	1.0483
CG11221	112.517	50.7774	174.257	3.43179	1.77896	0.000165811	0.00105	0.527468	0.0501757
CG11226	2.52778	3.78228	1.27329	0.336645	-1.5707	0.720547	0.867975	2.48478	0.30984
CG11227	0	0	0	NA	NA	NA	NA	NA	NA
CG11228	400.293	515.001	285.584	0.554532	-0.850658	0.0205174	0.0713176	0.525944	0.940257
CG11229	0	0	0	NA	NA	NA	NA	NA	NA
CG11231	0	0	0	NA	NA	NA	NA	NA	NA
CG11233	0.318321	0	0.636643	Inf	Inf	0.462732	0.673092	0	0.659347
CG11235	8.47599	14.4054	2.54657	0.176779	-2.49998	0.272145	0.498736	0.120285	0.187076
CG11236	60.5896	28.9314	92.2479	3.1885	1.67288	0.0109379	0.0428291	0.13914	0.915421
CG11237	125.746	186.057	65.4349	0.351694	-1.50761	0.00834616	0.0341964	1.02521	0.471043
CG11238	295.978	338.258	253.699	0.750017	-0.415005	0.321116	0.552432	0.434536	0.282613
CG1124	440.139	234.564	645.714	2.75283	1.46092	4.72641e-06	3.78887e-05	0.115542	2.55431
CG11241	208.924	283.233	134.616	0.475283	-1.07314	0.0165813	0.0599623	1.10044	0.165868
CG11242	221.538	254.167	188.91	0.743251	-0.428078	0.422926	0.654876	0.0140054	0.461202
CG11246	328.523	347.834	309.213	0.888968	-0.169797	0.59972	0.778137	0.214134	0.00497059
CG11247	583.731	681.074	486.388	0.714148	-0.485705	0.139029	0.310248	0.69564	0.0487329
CG11248	322.419	367.945	276.893	0.75254	-0.41016	0.291479	0.517376	0.00600348	0.00191929
CG11249	78.2614	53.5484	102.974	1.92302	0.943372	0.0643049	0.177543	0.0330699	5.70658
CG11251	3.61815	0	7.23629	Inf	Inf	0.0156403	0.0572427	0	3.55035
CG11253	43.3936	62.2555	24.5317	0.394048	-1.34356	0.103934	0.253547	0.0151302	0.038613
CG11254	44.965	42.8934	47.0365	1.09659	0.133023	0.641617	0.808583	0.546409	0.163927
CG11255	1384.35	1165.35	1603.35	1.37585	0.46032	0.155349	0.3356	0.215757	0.119377
CG11257	69.3158	67.2016	71.43	1.06292	0.0880364	0.84518	0.941869	0.135441	0.390137
CG11258	298.327	281.764	314.889	1.11756	0.160354	0.599637	0.778137	0.00220337	0.415837
CG11259	505.964	502.592	509.336	1.01342	0.0192284	0.858139	0.949386	0.541648	2.91476
CG1126	22.8936	16.4811	29.3062	1.77817	0.830392	0.250529	0.469815	0.364577	0.835045
CG11261	15.5188	12.8301	18.2076	1.41914	0.505016	0.512718	0.713069	0.0613143	0.313296
CG11262	0	0	0	NA	NA	NA	NA	NA	NA
CG11263	1.90993	0	3.81986	Inf	Inf	0.070629	0.190329	0	2.43638
CG11265	1667.92	1274.89	2060.95	1.61658	0.692941	0.0443215	0.133027	0.687181	0.0133165
CG11266	1730.62	1935.98	1525.25	0.787845	-0.344016	0.307758	0.537982	2.01792	1.62719
CG11267	1585.15	1610.56	1559.73	0.968439	-0.0462664	0.928241	0.99139	0.00713979	0.00333852
CG11268	105.637	69.3164	141.958	2.04797	1.0342	0.0234577	0.0797299	0.188877	1.11462
CG11269	0.26079	0.521579	0	0	#NAME?	1	1	0.641925	0
CG11271	13561.6	12682.7	14440.4	1.13858	0.18724	0.465329	0.675404	3.19117	1.94441
CG11274	1228.37	1660.53	796.218	0.479496	-1.06041	0.0014088	0.00733686	0.000450507	0.171011
CG11275	273.028	178.24	367.815	2.06359	1.04516	0.00790111	0.0325828	0.056893	0.00170665
CG11276	34885.9	32025.2	37746.7	1.17865	0.237141	0.449366	0.673092	1.16615	0.664822
CG11278	440.38	456.634	424.126	0.928809	-0.106546	0.729267	0.874268	0.0313553	0.050879
CG11279	85.2206	101.207	69.2342	0.684085	-0.547752	0.3256	0.557535	0.0612805	0.506686
CG1128	428.11	182.746	673.474	3.6853	1.88178	1.72088e-07	1.65355e-06	0.206243	0.249306
CG11280	1323.52	1804.24	842.796	0.46712	-1.09813	0.000856525	0.00470091	0.914939	0.00545275
CG11281	0	0	0	NA	NA	NA	NA	NA	NA
CG11282	2896.83	2364.44	3429.21	1.45032	0.536376	0.105387	0.255884	0.0142887	0.268261
CG11284	642.001	434.447	849.554	1.95548	0.967525	0.00321651	0.0151389	0.200083	0.520073
CG11286	0	0	0	NA	NA	NA	NA	NA	NA
CG11289	28.3727	22.2291	34.5162	1.55275	0.634826	0.389766	0.623097	0.331065	0.191132
CG1129	603.079	614.834	591.323	0.961761	-0.0562494	0.995058	1	0.336179	2.34963
CG11290	1564.53	1558.69	1570.38	1.00749	0.0107712	0.984489	1	0.0648174	0.219029
CG11291	0.897433	0.521579	1.27329	2.44121	1.2876	0.454332	0.673092	0.346641	1.00276
CG11293	63.5784	105.745	21.4121	0.202488	-2.30409	0.00204009	0.0101344	2.26427	0.0256777
CG11294	4.66016	8.02583	1.29449	0.16129	-2.63227	0.828233	0.931717	2.55578	3.372e-05
CG11295	206.31	294.428	118.192	0.40143	-1.31678	0.0023832	0.0116254	2.03082	1.9864
CG11298	10.3044	1.04316	19.5657	18.7562	4.2293	0.00215057	0.0106416	0.044462	1.40803
CG11299	4712.13	5047.89	4376.36	0.866968	-0.205949	0.503244	0.706185	0.476314	1.17958
CG1130	1168.31	1089.46	1247.17	1.14476	0.195049	0.649887	0.815049	0.376293	3.33761
CG11300	13.513	27.026	0	0	#NAME?	0.00472289	0.0211194	2.30913	0
CG11301	48.7786	62.4788	35.0784	0.561444	-0.832786	0.21811	0.426956	2.95643	0.18724
CG11303	96.3827	40.9596	151.806	3.70624	1.88995	0.00146662	0.00759705	0.206982	1.25938
CG11305	173.235	193.849	152.622	0.787328	-0.344964	0.447515	0.673092	0.0151446	0.0131352
CG11306	687.581	814.544	560.618	0.68826	-0.538974	0.117018	0.274517	0.723225	0.457333
CG11307	74.0627	80.8653	67.2601	0.831754	-0.265771	0.688082	0.84428	0.626338	0.473112
CG11308	0.579111	0.521579	0.636643	1.22061	0.287598	1	1	0.505396	0.587647
CG11309	433.659	363.233	504.086	1.38778	0.472775	0.190867	0.388824	0.209831	0.184091
CG1131	358.97	450.62	267.321	0.593228	-0.753341	0.143472	0.317435	0.374239	2.37171
CG11310	18.1131	0.521579	35.7047	68.455	6.09708	1.37726e-05	0.000103686	0.00539952	1.23358
CG11312	3042.81	2510.63	3574.98	1.42394	0.509887	0.117654	0.275601	0.144507	1.297
CG11313	6.69688	7.66397	5.72979	0.747627	-0.41961	0.597655	0.776766	0.0245719	1.1878
CG11314	970.678	963.541	977.815	1.01481	0.021215	0.872939	0.955898	0.0125637	0.113995
CG11315	67.9495	61.9964	73.9027	1.19205	0.253443	0.911222	0.980842	0.917453	0.218186
CG11317	188.966	77.0904	300.842	3.90246	1.96438	2.99048e-06	2.47044e-05	0.174211	1.52378
CG11318	84.7117	21.0759	148.348	7.03872	2.81531	5.01006e-06	3.99862e-05	0.00941956	9.1917
CG11319	694.831	237.281	1152.38	4.8566	2.27995	2.57888e-13	4.16351e-12	0.0875438	0.013456
CG1132	22.0221	31.0568	12.9873	0.418178	-1.25781	0.380928	0.613749	0.332925	0.0577539
CG11320	42.9718	16.2114	69.7321	4.30143	2.10482	0.0052342	0.0230015	0.137134	2.58831
CG11321	1909.11	2207.2	1611.01	0.729887	-0.454255	0.105258	0.255747	2.35873	0.055163
CG11322	14.51	17.8258	11.1943	0.62798	-0.67121	0.609164	0.78463	0.0174092	0.761294
CG11323	40.616	8.12524	73.1068	8.99749	3.16952	3.8077e-05	0.000267929	0.0363305	0.00164128
CG11324	648.086	631.89	664.282	1.05126	0.0721225	0.652565	0.817039	0.0431296	1.14019
CG11325	201.983	62.9441	341.022	5.41786	2.43772	1.17919e-10	1.51992e-09	0.826256	2.28386
CG11326	2834.87	3114.39	2555.36	0.820501	-0.285422	0.511917	0.712929	0.665313	0.0231156
CG11327	49.4441	58.3029	40.5853	0.69611	-0.522612	0.578379	0.761318	5.70283e-05	0.200157
CG11328	700.157	590.263	810.051	1.37235	0.456653	0.137654	0.308207	0.0282024	0.630901
CG11329	14.534	11.826	17.2421	1.45798	0.543971	0.290048	0.515937	2.15466	0.379605
CG1133	514.023	662.446	365.599	0.551893	-0.857541	0.00551572	0.0240486	1.01963	1.19455
CG11330	5.67605	6.25895	5.09314	0.813738	-0.297365	0.457162	0.673092	2.61958	1.19174
CG11331	1924.58	887.935	2961.22	3.33495	1.73767	6.89874e-10	8.34276e-09	0.597129	0.871218
CG11333	0	0	0	NA	NA	NA	NA	NA	NA
CG11334	439.075	345.879	532.271	1.53889	0.621893	0.0933384	0.234027	0.710234	4.99011
CG11335	96.1787	88.6711	103.686	1.16933	0.225688	0.848002	0.943609	1.50479	0.0948347
CG11337	344.308	382.119	306.497	0.802097	-0.318152	0.387621	0.621073	0.0156971	0.0283492
CG1134	199.185	225.143	173.228	0.769412	-0.378171	0.301758	0.53017	2.67283	0.30448
CG11340	12.6534	20.2137	5.09314	0.251965	-1.9887	0.181327	0.374305	0.129003	0.406532
CG11342	15.3764	24.3863	6.36643	0.261066	-1.93752	0.162184	0.34654	0.0475626	0.486741
CG11345	1000.06	112.185	1887.94	16.8289	4.07287	1.81189e-34	7.8672e-33	0.0388415	1.11048
CG11347	4051.07	2852.49	5249.66	1.84038	0.880004	0.0118369	0.0456191	0.430356	0.67008
CG11348	1117.12	710.382	1523.85	2.14512	1.10106	0.000212579	0.00132052	0.0433767	2.32792
CG11349	0	0	0	NA	NA	NA	NA	NA	NA
CG1135	1236.28	1237.13	1235.44	0.998632	-0.00197451	0.975617	1	3.51948	4.3306
CG11350	46.3153	0	92.6307	Inf	Inf	2.5723e-13	4.16347e-12	0	2.75881
CG11352	741.63	562.83	920.429	1.63536	0.709606	0.023985	0.081033	2.07338	6.25808
CG11353	913.458	1114.28	712.633	0.639544	-0.644884	0.0833497	0.215174	0.321882	1.61478
CG11354	468.528	437.435	499.62	1.14216	0.191762	0.48493	0.692284	0.914483	0.28998
CG11356	2.31644	2.08632	2.54657	1.22061	0.287598	0.39399	0.627641	1.08709	1.11031
CG11357	676.936	635.051	718.822	1.13191	0.178761	0.669036	0.829692	0.794788	0.289524
CG1136	459.437	92.2765	826.597	8.95783	3.16315	1.62409e-20	3.87649e-19	0.193077	2.5289
CG11360	661.722	757.905	565.54	0.746188	-0.422389	0.278817	0.504926	0.593831	2.13278
CG11362	0	0	0	NA	NA	NA	NA	NA	NA
CG11367	210.402	224.657	196.147	0.873094	-0.19579	0.602285	0.780332	0.270627	0.00941519
CG11368	39.742	0	79.4841	Inf	Inf	7.866e-12	1.14629e-10	0	2.04287
CG11369	4.44045	0	8.8809	Inf	Inf	0.00874773	0.0354874	0	4.00487
CG1137	0.318321	0	0.636643	Inf	Inf	0.462732	0.673092	0	0.659347
CG11370	1490.49	44.8982	2936.08	65.394	6.03109	5.35557e-68	5.45069e-66	0.0170218	15.4005
CG11371	830.071	903.016	757.125	0.83844	-0.25422	0.398292	0.631387	1.27201	0.537474
CG11372	682.319	532.954	831.684	1.56052	0.642025	0.0343595	0.108689	0.0430944	1.84406
CG11373	0	0	0	NA	NA	NA	NA	NA	NA
CG11374	15.8749	1.04316	30.7067	29.4363	4.87952	8.64503e-05	0.000574319	0.0253156	2.93268
CG11375	748.44	846.698	650.182	0.767903	-0.381003	0.376833	0.609389	0.553471	0.117282
CG11376	1073.92	1207.17	940.665	0.779232	-0.359875	0.301467	0.529732	0.657866	1.15181
CG11377	277.747	299.186	256.309	0.856687	-0.22316	0.697305	0.850865	0.344487	0.00408996
CG11378	674.767	59.2466	1290.29	21.7782	4.44482	4.81559e-37	2.2441e-35	0.00664671	0.303697
CG11379	0.318321	0	0.636643	Inf	Inf	0.462732	0.673092	0	0.659347
CG1138	0	0	0	NA	NA	NA	NA	NA	NA
CG11380	1333	698.682	1967.31	2.81574	1.49352	1.71122e-08	1.84493e-07	2.65547	0.536357
CG11381	42.0491	2.6079	81.4903	31.2475	4.96567	2.93307e-08	3.05857e-07	0.0458413	18.5872
CG11382	991.223	1686.37	296.077	0.175571	-2.50987	4.50914e-10	5.56944e-09	5.09603	0.00780126
CG11384	154.795	4.52389	305.067	67.4347	6.07542	3.4436e-26	1.07905e-24	0.00997942	20.2654
CG11387	3209.49	3168.36	3250.62	1.02596	0.036979	0.843223	0.941049	1.85806	0.0604411
CG11388	371.426	410.296	332.557	0.810529	-0.303065	0.621656	0.794127	3.3555	0.255042
CG1139	15.2474	2.20694	28.2879	12.8177	3.68007	0.00300976	0.0142874	0.000348278	1.20776
CG11390	1590.42	110.787	3070.06	27.7114	4.79241	2.94541e-50	1.99316e-48	0.00095199	21.5466
CG11391	0.26079	0.521579	0	0	#NAME?	1	1	0.641925	0
CG11395	673.397	712.189	634.606	0.891063	-0.1664	0.989893	1	2.39702	0.412387
CG11396	95.0178	110.297	79.7385	0.722943	-0.468047	0.349383	0.581407	0.206123	0.125393
CG11397	184.883	247.958	121.809	0.491249	-1.02547	0.0376635	0.116821	0.00488055	0.041757
CG11398	25.0944	24.7661	25.4227	1.02651	0.0377538	0.546569	0.738315	2.31007	0.766735
CG11399	584.405	609.909	558.9	0.916366	-0.126004	0.660258	0.822632	0.440745	0.0578114
CG1140	852.425	697.814	1007.04	1.44313	0.529201	0.104332	0.254295	0.174801	0.173597
CG11400	0.897433	0.521579	1.27329	2.44121	1.2876	0.454332	0.673092	0.346641	1.00276
CG11401	2.6923	1.56474	3.81986	2.44121	1.2876	0.276869	0.503765	0.574793	1.7792
CG11403	34.4305	32.8807	35.9803	1.09427	0.129968	0.464507	0.674519	3.5922	0.0685584
CG11404	0	0	0	NA	NA	NA	NA	NA	NA
CG11405	2080.72	660.952	3500.48	5.29611	2.40493	1.21432e-14	2.15461e-13	0.0986685	0.134656
CG11406	15.4031	5.63796	25.1683	4.46408	2.15836	0.085835	0.220382	0.139537	0.166838
CG11407	5.81798	2.08632	9.54964	4.57727	2.19449	0.0870087	0.222721	0.364498	3.40609
CG11409	2004.48	2561.09	1447.87	0.565335	-0.822822	0.029126	0.0952057	0.503081	0.322473
CG11411	12.4662	14.746	10.1863	0.690781	-0.5337	0.690317	0.844931	0.0887245	1.53742
CG11412	1614.8	1720.25	1509.35	0.877399	-0.188695	0.467182	0.67678	2.57463	0.915112
CG11413	395.104	8.87745	781.33	88.0129	6.45964	1.24343e-50	8.50481e-49	0.00433908	0.199601
CG11414	1500.91	1547.86	1453.95	0.939327	-0.090301	0.897626	0.97023	4.05551	2.65511
CG11415	1995.13	908.805	3081.46	3.39068	1.76157	6.67747e-09	7.48704e-08	0.0573202	1.44694
CG11416	79.0524	100.245	57.8594	0.577178	-0.792911	0.190023	0.387462	0.134519	0.0151559
CG11417	448.779	453.824	443.734	0.977765	-0.0324401	0.837871	0.937411	1.77545	0.00970434
CG11418	2634.31	1532.35	3736.27	2.43826	1.28585	3.00762e-05	0.000213879	0.0138203	0.519541
CG11419	50.493	58.5653	42.4207	0.724331	-0.465279	0.57991	0.762731	0.934233	1.23329
CG1142	163.05	198.837	127.263	0.640035	-0.643778	0.175769	0.366218	0.902711	0.371043
CG11420	12.7801	7.54335	18.0168	2.38844	1.25607	0.225351	0.436625	0.220683	0.4945
CG11421	0	0	0	NA	NA	NA	NA	NA	NA
CG11422	6.12499	1.74567	10.5043	6.01736	2.58913	0.0798816	0.208633	0.243904	2.91318
CG11423	10.2832	1.04316	19.5233	18.7156	4.22617	0.00227535	0.0111721	0.0445849	0.740093
CG11425	4.08065	0.521579	7.63972	14.6473	3.87256	0.0448619	0.134132	0.0429671	3.4379
CG11426	212.982	207.058	218.907	1.05722	0.0802774	0.806585	0.919231	0.0882267	0.0207012
CG11427	641.65	702.328	580.971	0.827208	-0.273679	0.465515	0.675483	0.305614	0.119181
CG1143	833.507	45.331	1621.68	35.7742	5.16085	5.75292e-50	3.85203e-48	0.0109712	7.60341
CG11430	802.854	468.687	1137.02	2.42597	1.27856	6.60548e-05	0.000445929	0.0842329	2.36456
CG11436	107.267	103.261	111.273	1.07758	0.107797	0.587169	0.767962	0.937434	0.307888
CG11437	161.791	65.0337	258.549	3.97562	1.99118	2.82437e-05	0.000202318	0.00883478	6.62556
CG11438	386.676	422.554	350.797	0.830182	-0.2685	0.387226	0.620674	0.0553326	1.19654
CG11440	363.455	223.873	503.037	2.24697	1.16798	0.00146751	0.00759855	0.0081181	0.275273
CG11444	789.428	911.6	667.256	0.731961	-0.450161	0.173489	0.362359	0.000361386	0.0402015
CG11447	152.297	162.934	141.661	0.869442	-0.201838	0.643337	0.809468	0.551812	0.161859
CG11448	946.045	781.884	1110.21	1.41991	0.505801	0.136567	0.306367	0.00545253	0.468682
CG11449	25.7869	37.5676	14.0061	0.372825	-1.42343	0.118507	0.277111	0.0394654	1.19594
CG11450	74.5275	81.4545	67.6005	0.829917	-0.268962	0.526779	0.723207	0.234332	2.5002
CG11451	104.492	150.604	58.3792	0.387634	-1.36723	0.0225474	0.0772136	0.284662	0.0757616
CG11453	770.29	24.436	1516.14	62.0454	5.95525	1.20801e-59	1.01777e-57	0.00354542	0.0521092
CG11454	228.174	233.229	223.118	0.956647	-0.0639411	0.929598	0.991977	0.272272	0.322823
CG11455	803.616	698.301	908.931	1.30163	0.380323	0.216186	0.424571	3.49321e-05	0.084115
CG11456	91.7254	86.2587	97.192	1.12675	0.172167	0.449559	0.673092	0.625382	2.55488
CG11458	0.801104	0	1.60221	Inf	Inf	0.291042	0.516696	0	0.489299
CG11459	43.6917	20.8665	66.5168	3.18773	1.67253	0.0241808	0.0815556	0.516785	7.35674
CG1146	396.654	335.419	457.889	1.36513	0.449036	0.399263	0.632398	1.00539	1.13
CG11462	861.031	352.964	1369.1	3.87886	1.95563	6.0818e-10	7.39701e-09	0.320736	2.42969
CG11466	432.55	339.699	525.402	1.54667	0.629167	0.0281911	0.0929139	1.11222	0.377578
CG1147	167.502	81.2948	253.709	3.12085	1.64194	0.000208625	0.00129786	0.00505172	0.124656
CG11470	52.4523	1.3341	103.57	77.6331	6.2786	6.86503e-12	1.00387e-10	0.00289113	6.85897
CG11471	1250.21	1364.52	1135.9	0.832456	-0.264553	0.549252	0.739897	0.080666	0.519757
CG11474	699.846	550.106	849.586	1.5444	0.62705	0.0396498	0.121347	1.54254e-05	0.674044
CG11475	37.3809	15.6189	59.143	3.78664	1.92092	0.0110034	0.0429771	0.00830383	0.846085
CG1148	1934.98	1605.46	2264.49	1.41049	0.496193	0.0497178	0.145883	2.50558	0.214058
CG11482	64.9749	88.5366	41.4133	0.467753	-1.09618	0.0941216	0.235341	0.341172	0.726618
CG11486	3380.2	2848.79	3911.61	1.37308	0.457415	0.169433	0.357172	0.443655	2.67524
CG11488	359.845	390.497	329.193	0.843011	-0.246376	0.455623	0.673092	0.0658036	0.137102
CG11489	1242.8	1107.93	1377.66	1.24346	0.314357	0.287833	0.513133	0.0280912	0.338104
CG1149	0	0	0	NA	NA	NA	NA	NA	NA
CG11490	154.873	165.197	144.548	0.874999	-0.192646	0.737068	0.880137	0.0529981	0.0108665
CG11491	857.141	788.699	925.583	1.17356	0.230888	0.821571	0.927498	1.46148	1.65238
CG11494	2147.23	1760.04	2534.42	1.43998	0.526045	0.129011	0.293609	0.143511	0.349052
CG11495	44.2212	42.1697	46.2726	1.0973	0.133952	0.515184	0.714161	2.91225	0.000551812
CG11498	172.398	194.21	150.585	0.775371	-0.367041	0.380364	0.613151	0.107552	0.0590629
CG1150	109.216	202.399	16.0324	0.0792117	-3.65814	2.5963e-07	2.44487e-06	2.40589	0.116906
CG11500	434.696	506.745	362.647	0.715641	-0.482693	0.416411	0.648577	4.50798	0.0349242
CG11501	0	0	0	NA	NA	NA	NA	NA	NA
CG11502	1704.45	1466.85	1942.06	1.32397	0.404869	0.214376	0.42192	0.383035	0.329367
CG11504	513.295	649.064	377.526	0.581646	-0.781786	0.0299522	0.0972817	2.38044	1.69362
CG11505	1238.28	1235.92	1240.63	1.00381	0.00549119	0.687383	0.843775	1.62848	0.864561
CG1151	75991.9	151434	549.895	0.00363126	-8.10532	5.37155e-30	1.94692e-28	0.0170114	9.7848e-05
CG11512	1.92053	0	3.84106	Inf	Inf	0.0647361	0.178417	0	1.05665
CG11513	75.9595	80.3829	71.5361	0.889942	-0.168218	0.896787	0.969886	0.106315	0.704293
CG11516	2344.57	2605.83	2083.32	0.799483	-0.322861	0.166544	0.352569	5.61772	0.0985279
CG11518	516.932	517.205	516.66	0.998947	-0.00152009	0.813016	0.922675	1.03865	0.000205368
CG1152	370.101	335.281	404.921	1.20771	0.27227	0.482573	0.690273	0.0331701	0.34013
CG11522	34403.5	32651	36156	1.10735	0.147107	0.606371	0.783252	1.73653	1.17498
CG11523	173.802	207.278	140.326	0.676991	-0.562792	0.15811	0.339657	0.270604	1.98404
CG11525	24374.5	20548.3	28200.6	1.37241	0.456708	0.239996	0.456251	0.0261578	0.683524
CG11526	1765.4	1725.35	1805.44	1.04642	0.0654606	0.74586	0.8854	0.251477	0.00139891
CG11527	26697.6	24894.8	28500.3	1.14483	0.195129	0.62147	0.794048	0.054304	0.335936
CG11529	161.455	4.23294	318.677	75.2849	6.23429	1.05824e-29	3.79238e-28	0.0115184	1.67224
CG1153	58281.2	116148	414.905	0.00357223	-8.12896	1.11893e-31	4.30874e-30	0.0940901	1.34486e-05
CG11533	1798.8	1542.24	2055.37	1.33272	0.414376	0.18392	0.378004	1.27098	3.66517
CG11534	140.807	167.454	114.16	0.681737	-0.552714	0.213882	0.42134	0.146425	1.15643
CG11537	1603.66	944.058	2263.26	2.39737	1.26145	3.20607e-05	0.000226976	0.0828591	0.829997
CG11539	60.1578	69.8307	50.485	0.722964	-0.468005	0.432	0.663035	0.733604	0.00138237
CG1154	1041.71	2056.27	27.1418	0.0131995	-6.24337	1.57019e-35	6.98461e-34	7.18835	0.000111697
CG11546	883.816	1192.19	575.442	0.482677	-1.05087	0.00169084	0.00860436	0.525239	0.00194094
CG1155	9760.17	18768.6	751.717	0.0400518	-4.64199	1.21768e-21	3.11071e-20	2.41863	0.00411049
CG11550	101.565	92.9399	110.191	1.18561	0.245634	0.552988	0.741631	0.463101	0.066514
CG11551	6.94089	8.76744	5.11435	0.583334	-0.777606	0.963709	1	0.0188294	0.508732
CG11552	0.872834	1.74567	0	0	#NAME?	1	1	1.73435	0
CG11555	180.656	202.229	159.083	0.786649	-0.346207	0.444731	0.673092	1.55384	1.27108
CG11556	210.066	93.5927	326.54	3.48895	1.80279	6.7141e-06	5.25318e-05	0.0598393	0.0109395
CG11560	101.514	118.27	84.7571	0.716641	-0.480677	0.461455	0.673092	0.185812	0.000308341
CG11561	206.1	238.984	173.217	0.724804	-0.464337	0.287845	0.513133	1.18429	0.818532
CG11562	137.988	153.403	122.573	0.799024	-0.32369	0.500662	0.704037	0.451322	0.187071
CG11563	135.322	161.536	109.108	0.675443	-0.566094	0.322794	0.554345	0.0930732	0.0149899
CG11566	43.9613	24.3757	63.5468	2.60697	1.38237	0.0447741	0.134059	0.27392	0.376157
CG11567	3402.16	973.061	5831.26	5.9927	2.58321	3.70143e-17	7.54641e-16	0.00137723	0.0273538
CG1157	11296.2	19376.7	3215.66	0.165955	-2.59113	6.33052e-09	7.11456e-08	0.693756	0.244773
CG11570	0.318321	0	0.636643	Inf	Inf	0.462732	0.673092	0	0.659347
CG11575	1.6798	2.08632	1.27329	0.610303	-0.712402	0.535493	0.730161	1.45496	0.542191
CG11576	413	394.332	431.668	1.09468	0.130513	0.748706	0.887302	0.534675	0.493753
CG11577	132.402	165.648	99.1552	0.598589	-0.740362	0.261978	0.485419	0.249223	0.596901
CG11579	12519.2	15886.1	9152.25	0.576118	-0.795563	0.0391052	0.120123	0.0838653	0.0071291
CG1158	10.1273	9.77149	10.4831	1.07283	0.101416	0.976833	1	1.90501	1.19801
CG11581	2.62078	0	5.24156	Inf	Inf	0.0322127	0.103305	0	1.68427
CG11582	0.318321	0	0.636643	Inf	Inf	0.462732	0.673092	0	0.659347
CG11583	452.904	461.005	444.804	0.964858	-0.0516111	0.811379	0.921804	1.38504	0.597509
CG11584	8727.03	168.26	17285.8	102.733	6.68275	9.4881e-73	1.06821e-70	0.00376489	2.07622
CG11585	70.3465	5.237	135.456	25.8652	4.69294	1.92089e-09	2.2297e-08	0.0958674	16.2496
CG11586	300.946	364.066	237.825	0.653247	-0.614299	0.0854008	0.219622	0.652013	0.0675904
CG11588	0	0	0	NA	NA	NA	NA	NA	NA
CG11589	181.614	229.387	133.842	0.583476	-0.777256	0.126191	0.289677	0.553708	0.0173036
CG11590	130.37	181.902	78.8371	0.433405	-1.20621	0.00772105	0.0319438	0.184783	1.53819
CG11591	4.07973	0	8.15945	Inf	Inf	0.011941	0.0459647	0	1.07765
CG11592	255.638	216.323	294.952	1.36348	0.447296	0.143812	0.318076	1.61007	0.0120827
CG11593	396.882	460.114	333.65	0.725146	-0.463657	0.15374	0.333086	0.0260473	0.715327
CG11594	594.243	116.808	1071.68	9.1747	3.19766	5.34178e-21	1.31447e-19	0.0299818	0.526031
CG11596	230.74	264.208	197.272	0.746652	-0.421492	0.344769	0.575687	0.0316503	0.00832535
CG11597	65.9616	91.9	40.0231	0.435507	-1.19923	0.0615673	0.171542	0.741161	0.0622628
CG11598	10.6475	13.2416	8.05344	0.608192	-0.717402	0.707046	0.857569	0.0147618	0.0849201
CG11600	0	0	0	NA	NA	NA	NA	NA	NA
CG11601	216.024	215.223	216.826	1.00745	0.0107061	0.707032	0.857569	0.367238	1.33527
CG11604	397.95	433.986	361.914	0.833931	-0.261999	0.503796	0.706647	0.458175	0.668094
CG11606	72.6912	83.4699	61.9125	0.741734	-0.431026	0.715948	0.86403	0.868373	0.0807669
CG11607	235.936	308.723	163.148	0.528463	-0.920126	0.0162877	0.0591732	0.860549	0.354885
CG11608	0	0	0	NA	NA	NA	NA	NA	NA
CG1161	827.344	745.895	908.793	1.21839	0.28498	0.394387	0.627987	0.176033	0.123044
CG11611	0.26079	0.521579	0	0	#NAME?	1	1	0.641925	0
CG11614	2401.79	2672.84	2130.73	0.79718	-0.327023	0.253588	0.47367	0.0285701	0.885494
CG11617	215.549	265.616	165.482	0.62301	-0.682672	0.121898	0.282475	0.580778	0.29576
CG11619	106.81	54.7903	158.829	2.89886	1.53548	0.00144933	0.00751665	0.379757	0.00227751
CG11621	1313.9	999.246	1628.56	1.62979	0.704687	0.0253986	0.0848311	0.00395016	0.0664601
CG11622	242.991	240.422	245.56	1.02137	0.0305101	0.821644	0.927498	0.367291	9.60887e-06
CG11624	6078.64	6420.24	5737.05	0.893587	-0.162319	0.84593	0.942127	0.827171	0.143412
CG11626	1.41901	1.56474	1.27329	0.813738	-0.297365	0.515945	0.714161	1.10658	0.662248
CG11628	552.1	441	663.201	1.50386	0.588666	0.0913585	0.230151	0.686471	0.991015
CG11629	0.870056	1.10347	0.636643	0.576947	-0.793489	0.843545	0.941049	0.0029505	0.418335
CG1163	341.928	385.976	297.881	0.771759	-0.373777	0.277903	0.50423	0.805366	0.0324971
CG11630	1.21853	1.16378	1.27329	1.0941	0.12974	0.586284	0.767335	0.82511	0.777148
CG11634	1.10069	1.56474	0.636643	0.406869	-1.29736	0.805465	0.918777	1.33392	0.315992
CG11635	0	0	0	NA	NA	NA	NA	NA	NA
CG11637	101.259	108.807	93.712	0.861271	-0.215461	0.55593	0.744216	4.37557	1.06525
CG11638	408.14	378.181	438.098	1.15844	0.212179	0.57555	0.759164	0.459319	0.464383
CG11639	1.94059	2.6079	1.27329	0.488243	-1.03433	0.552932	0.741631	1.78646	0.449591
CG11641	363.122	336.657	389.587	1.15722	0.210665	0.504395	0.707253	0.0350656	0.58363
CG11642	3220.34	4475.52	1965.15	0.43909	-1.18741	0.000596344	0.00337036	0.605736	0.285542
CG11648	1174.34	1161.16	1187.52	1.0227	0.0323877	1	1	0.250603	0.00214064
CG1165	16.3519	16.1511	16.5527	1.02487	0.0354386	0.827496	0.931135	0.231944	2.747
CG11650	14.091	0	28.1819	Inf	Inf	3.6328e-05	0.000255906	0	3.25851
CG11652	3455.9	4081.99	2829.8	0.693238	-0.528576	0.148653	0.325445	12.795	5.67204
CG11654	1419.96	1442.54	1397.37	0.968685	-0.0459005	0.880079	0.959465	0.0216676	0.124561
CG11655	114.691	134.418	94.9646	0.706489	-0.501261	0.502711	0.705825	2.13256	0.0761263
CG11656	32.6415	14.5757	50.7073	3.47889	1.79863	0.0181018	0.0645413	6.9138e-06	4.64395
CG11658	2032.93	2299.75	1766.11	0.767958	-0.380901	0.202444	0.406037	0.0288158	0.581256
CG11659	70.2086	4.12293	136.294	33.0576	5.04691	2.81266e-11	3.90214e-10	8.68438e-06	18.8579
CG11660	246.429	185.684	307.175	1.65428	0.726208	0.0588936	0.16624	0.150678	1.25661
CG11661	9722.46	5410.16	14034.8	2.59415	1.37526	2.39612e-05	0.000173893	0.767238	5.03197
CG11663	2.32478	4.01291	0.636643	0.158649	-2.65609	0.864242	0.952079	1.57945	0.100815
CG11664	0	0	0	NA	NA	NA	NA	NA	NA
CG11665	975.139	979.159	971.118	0.991787	-0.0118975	0.991078	1	0.320996	0.962989
CG11666	0	0	0	NA	NA	NA	NA	NA	NA
CG11668	24.2667	13.5823	34.9512	2.57329	1.36362	0.107397	0.259409	0.115654	0.00189228
CG11669	53.9591	9.77149	98.1467	10.0442	3.32829	6.61637e-06	5.17991e-05	0.281623	9.15362
CG1167	1472.67	1176.23	1769.11	1.50405	0.588854	0.0660373	0.181218	0.000211885	0.228268
CG11670	116.782	131.692	101.872	0.77356	-0.370415	0.52654	0.723178	0.0563182	0.00533693
CG11671	5.90617	4.17263	7.63972	1.83091	0.87256	0.224002	0.434877	1.25499	2.30033
CG11672	292.642	12.7804	572.503	44.7956	5.48528	4.22934e-35	1.86825e-33	0.00287801	0.0177381
CG11674	22.7759	22.4206	23.1312	1.03169	0.0450116	0.960743	1	0.0794556	0.658747
CG11678	451.394	458.759	444.029	0.967892	-0.0470822	0.972506	1	1.27909e-05	0.806075
CG11679	175.245	173.294	177.195	1.02251	0.032116	0.760371	0.890167	0.0271992	2.44341
CG1168	458.911	150.022	767.801	5.11792	2.35556	8.87259e-12	1.28708e-10	0.037884	0.0521899
CG11680	1269.21	1333.72	1204.7	0.903259	-0.146789	0.634031	0.80348	1.22361	1.16792
CG11686	729.397	1145.64	313.149	0.273339	-1.87124	4.50924e-07	4.12412e-06	0.98975	0.0146632
CG1169	3959.1	7547.11	371.082	0.0491687	-4.34611	1.12013e-20	2.69892e-19	7.11973	0.0101527
CG11693	26.4523	49.0848	3.81986	0.0778216	-3.68369	0.00201242	0.0100204	0.448418	0.091718
CG11694	0.26079	0.521579	0	0	#NAME?	1	1	0.641925	0
CG11695	215.864	240.184	191.544	0.797486	-0.326469	0.453004	0.673092	5.0257	4.75413
CG11696	310.35	383.394	237.307	0.618963	-0.692074	0.0760061	0.200945	2.72448	2.33743
CG11697	1.10069	1.56474	0.636643	0.406869	-1.29736	0.805465	0.918777	1.33392	0.315992
CG11698	0	0	0	NA	NA	NA	NA	NA	NA
CG11699	350.19	359.802	340.579	0.946572	-0.0792162	0.931214	0.993035	1.26275	0.688784
CG11703	0.26079	0.521579	0	0	#NAME?	1	1	0.641925	0
CG11709	1.15822	1.04316	1.27329	1.22061	0.287598	0.496776	0.700664	0.737844	0.815829
CG1171	54.5852	10.5131	98.6573	9.38422	3.23024	1.08209e-05	8.26811e-05	0.00593	0.908493
CG11710	285.997	268.289	303.706	1.13201	0.17889	0.545303	0.737388	0.379868	0.00714767
CG11711	3495.18	2425.93	4564.43	1.88152	0.911898	0.00527437	0.0231381	0.642199	0.439517
CG11714	85.1722	101.068	69.276	0.685437	-0.544905	0.415834	0.648075	0.349393	0.629237
CG11715	336.772	120.594	552.95	4.58522	2.19699	4.66722e-10	5.75352e-09	0.584866	4.01406
CG11719	1.16378	2.32756	0	0	#NAME?	1	1	2.14586	0
CG1172	551.716	436.995	666.438	1.52505	0.608854	0.0754437	0.199832	0.208639	0.236879
CG11720	1.10069	1.56474	0.636643	0.406869	-1.29736	0.805465	0.918777	1.33392	0.315992
CG11722	126.554	113.665	139.444	1.2268	0.2949	0.38353	0.616692	0.518001	0.283428
CG11723	145.458	161.011	129.905	0.806808	-0.309703	0.791644	0.910276	1.74079	0.0634953
CG11726	6.82503	1.56474	12.0853	7.72354	2.94926	0.0235031	0.0798416	0.171248	1.41851
CG11727	2198.74	2130.48	2267	1.06408	0.0896055	0.744219	0.884691	0.0215601	2.87376e-06
CG11732	0.636643	0	1.27329	Inf	Inf	0.756378	0.887302	0	1.20231
CG11734	2602.83	2929.53	2276.13	0.776959	-0.36409	0.184293	0.378585	0.998192	3.93806
CG11735	0.318321	0	0.636643	Inf	Inf	0.462732	0.673092	0	0.659347
CG11737	304.12	283.918	324.322	1.14231	0.191953	0.513573	0.713596	0.251781	0.0145751
CG11738	457.502	466.717	448.286	0.960508	-0.0581303	0.775068	0.899524	0.206754	0.0802524
CG11739	1122.92	969.57	1276.26	1.31632	0.396507	0.216784	0.425343	0.0186567	0.222057
CG11741	4.34775	6.14894	2.54657	0.414148	-1.27178	0.635448	0.80401	0.910387	0.492063
CG11742	0	0	0	NA	NA	NA	NA	NA	NA
CG11748	0	0	0	NA	NA	NA	NA	NA	NA
CG11750	268.171	246.46	289.882	1.17618	0.23411	0.68149	0.839096	0.327566	3.42759
CG11752	412.745	380.608	444.882	1.16887	0.225115	0.617676	0.791159	0.734217	3.78912
CG11753	101.44	115.193	87.6859	0.761206	-0.393642	0.340891	0.57503	0.68502	0.373673
CG11755	27.442	43.0956	11.7885	0.273543	-1.87016	0.0421369	0.127483	0.0997263	0.711573
CG11756	3.93871	4.69421	3.18321	0.678115	-0.560399	0.483819	0.691357	2.34475	0.837716
CG11759	844.682	760.74	928.624	1.22069	0.287691	0.373143	0.605564	0.101353	0.143352
CG1176	27.4006	43.8087	10.9925	0.250922	-1.99469	0.0556036	0.158785	1.09509	0.00126055
CG11760	82.2759	112.305	52.2465	0.465219	-1.10402	0.0438622	0.132012	1.6506	0.140735
CG11761	76.4594	96.7149	56.2039	0.58113	-0.783067	0.239191	0.455207	0.449422	0.300218
CG11762	9.85066	7.02177	12.6796	1.80575	0.852598	0.344114	0.575155	0.200797	0.268001
CG11765	1522.67	2449.66	595.682	0.243169	-2.03997	2.29367e-10	2.88626e-09	93.1302	1.48699
CG11767	0	0	0	NA	NA	NA	NA	NA	NA
CG11768	101.799	19.9512	183.648	9.20482	3.20239	5.91209e-10	7.19747e-09	0.33064	0.0494568
CG11770	691.14	757.189	625.091	0.825541	-0.276588	0.404326	0.637375	0.363486	0.693896
CG11771	931.039	962.938	899.139	0.933745	-0.0988992	0.801821	0.916922	0.043548	0.00910533
CG11775	5.19548	6.5711	3.81986	0.581311	-0.782617	0.692698	0.846949	1.44098	0.800873
CG11777	77.7661	57.8416	97.6905	1.68893	0.756111	0.120903	0.280907	0.0062306	4.67699
CG11778	10.8198	11.5066	10.133	0.880627	-0.183397	0.952716	1	0.510556	0.703082
CG11779	1651.03	1519.69	1782.37	1.17286	0.230026	0.425096	0.656753	0.231807	0.133979
CG11780	54.9186	86.8121	23.0252	0.26523	-1.91469	0.00706724	0.0296437	0.0124452	0.648604
CG11781	250.531	280.639	220.423	0.785432	-0.348442	0.326737	0.558942	3.4296	1.15659
CG11783	617.453	377.351	857.555	2.27257	1.18432	0.000151923	0.000969778	0.0950937	0.0589303
CG11784	240.698	186.76	294.636	1.57762	0.657747	0.0759937	0.200945	1.93691	3.13886
CG11785	841.851	1009.37	674.333	0.668074	-0.581921	0.109386	0.263014	0.363969	0.00746767
CG11786	950.165	1803.58	96.7462	0.0536411	-4.22052	6.77011e-21	1.65315e-19	6.79647	0.103293
CG11788	44.5257	42.5031	46.5483	1.09517	0.13116	0.681039	0.838804	0.0288148	0.864306
CG1179	39.767	1.3341	78.1999	58.6161	5.87322	1.12972e-09	1.33696e-08	0.00412634	0.101717
CG11790	453.826	431.96	475.692	1.10124	0.13913	0.567779	0.752975	0.436958	0.00355933
CG11791	1031.27	782.767	1279.78	1.63495	0.709243	0.0247436	0.0830896	0.0132386	0.00135668
CG11793	1396.15	945.35	1846.95	1.95372	0.966223	0.00125033	0.00660852	0.0818519	0.0290312
CG11796	283.038	43.1526	522.923	12.118	3.59908	4.75027e-21	1.17574e-19	0.357376	6.3284
CG11797	134.591	235.028	34.1552	0.145324	-2.78265	1.28742e-06	1.11495e-05	10.4399	0.0908304
CG11798	6187.42	6052.56	6322.28	1.04456	0.0628996	0.872889	0.955898	0.00183158	0.0291603
CG11799	2497.19	2259.35	2735.04	1.21054	0.27565	0.524038	0.720815	0.197031	0.757885
CG1180	31.6147	0.521579	62.7079	120.227	6.90962	1.99078e-09	2.30452e-08	0.00267188	5.07676
CG11801	22.8929	12.6597	33.126	2.61665	1.38772	0.135071	0.303921	0.000259139	0.36332
CG11802	228.354	259.255	197.453	0.761616	-0.392864	0.243907	0.461068	0.111645	0.897389
CG11804	2576.61	2675.95	2477.26	0.92575	-0.111305	0.845929	0.942127	0.988983	0.229446
CG11807	386.997	425.385	348.609	0.819514	-0.28716	0.506856	0.708949	0.0200314	0.332917
CG11808	74.7976	68.2235	81.3716	1.19272	0.254257	0.431678	0.662781	0.0639827	3.62798
CG11811	983.702	765.462	1201.94	1.57022	0.650963	0.052493	0.15188	0.654147	0.259042
CG11814	975.294	987.729	962.858	0.97482	-0.0367925	0.883546	0.961628	0.461409	1.25581
CG11815	0	0	0	NA	NA	NA	NA	NA	NA
CG11816	1.16378	2.32756	0	0	#NAME?	1	1	2.14586	0
CG11820	165.246	212.778	117.714	0.553223	-0.854067	0.0760047	0.200945	0.00950437	0.00542861
CG11821	11.2179	1.56474	20.8711	13.3384	3.73751	0.00415771	0.0188908	0.0879804	1.34779
CG11822	276.148	221.542	330.753	1.49296	0.578176	0.131135	0.297168	0.400387	1.22282
CG11825	204.334	279.538	129.13	0.461939	-1.11423	0.00339707	0.015848	27.5228	1.43864
CG11828	0.26079	0.521579	0	0	#NAME?	1	1	0.641925	0
CG11833	3.09881	3.65105	2.54657	0.697489	-0.519757	0.475802	0.683972	1.97549	0.779252
CG11835	5.07595	2.6079	7.54401	2.89276	1.53245	0.100517	0.247084	0.651813	1.84995
CG11836	311.482	591.207	31.7571	0.0537157	-4.21851	4.04776e-15	7.40944e-14	4.54408	0.106158
CG11837	105.03	102.3	107.761	1.05338	0.0750252	0.717595	0.865413	0.195553	0.423719
CG11838	141.987	186.653	97.3204	0.521397	-0.939546	0.068052	0.185228	0.576198	0.358306
CG11839	49.2968	62.5073	36.0863	0.577314	-0.792573	0.314708	0.545771	0.562968	0.29912
CG11840	2443.01	3060.37	1825.64	0.596542	-0.745304	0.0293009	0.0956301	0.0463271	7.37163e-05
CG11841	1.27329	0	2.54657	Inf	Inf	0.111553	0.265446	0	1.90206
CG11842	9.98704	1.56474	18.4093	11.7651	3.55645	0.00623877	0.0266878	0.102482	0.0649562
CG11843	7.36136	8.5368	6.18592	0.724618	-0.464708	1	1	0.00170561	0.176472
CG11844	2213.4	2401.77	2025.04	0.843144	-0.246148	0.353397	0.585254	0.564233	0.0322896
CG11847	231.255	194.583	267.926	1.37693	0.461451	0.247473	0.466081	0.335963	1.1509
CG11848	343.938	280.653	407.222	1.45098	0.537026	0.161986	0.346288	0.276017	0.176071
CG11849	387.063	393.758	380.368	0.965994	-0.0499133	0.965473	1	1.38659	0.289829
CG11851	161.232	230.313	92.1522	0.400117	-1.3215	0.0173154	0.0622943	0.00346342	0.703946
CG11852	669.524	9.38843	1329.66	141.628	7.14596	5.31804e-72	5.83243e-70	0.0118842	0.925393
CG11853	5.71374	0	11.4275	Inf	Inf	0.00407227	0.0185662	0	1.42947
CG11854	17.5135	0.521579	34.5053	66.1555	6.04779	1.12768e-05	8.59577e-05	0.00563622	1.32247
CG11856	1394.2	1651.75	1136.65	0.68815	-0.539205	0.113566	0.269046	0.0161945	0.0953721
CG11857	1401.28	1718.5	1084.06	0.630817	-0.664706	0.0403889	0.122984	0.00101887	0.0583318
CG11858	208.748	237.722	179.774	0.75624	-0.403084	0.535053	0.730161	1.10758	0.0606842
CG11859	384.009	317.558	450.46	1.41851	0.50438	0.150422	0.328082	0.0529593	0.282943
CG11864	0	0	0	NA	NA	NA	NA	NA	NA
CG11865	0	0	0	NA	NA	NA	NA	NA	NA
CG11866	1118.93	1262.58	975.282	0.772453	-0.372481	0.193954	0.393335	0.165276	0.249659
CG11870	2789.18	2905.09	2673.26	0.920199	-0.119982	0.643081	0.809386	0.012224	0.547376
CG11872	808.608	840.467	776.748	0.924186	-0.113744	0.605008	0.78199	0.00134047	0.99253
CG11873	4264.85	4313.02	4216.68	0.977663	-0.0325909	0.681991	0.839484	1.83089	0.0649485
CG11874	776.975	815.829	738.122	0.90475	-0.144408	0.797987	0.913935	0.00162187	0.658203
CG11875	66.5783	76.0187	57.138	0.75163	-0.411905	0.510214	0.711336	0.0117599	0.107479
CG11876	3325.73	2691.08	3960.38	1.47167	0.557456	0.0872874	0.223093	0.276802	2.03795
CG11877	492.345	508.781	475.908	0.935388	-0.0963624	0.605002	0.78199	0.445869	4.32415
CG11878	0	0	0	NA	NA	NA	NA	NA	NA
CG11880	1244.87	841.812	1647.93	1.95759	0.96908	0.000862508	0.00472763	0.24586	0.014704
CG11881	29.4986	30.805	28.1922	0.915183	-0.127868	0.79328	0.91084	1.93272	0.0361978
CG11882	57.8536	77.5516	38.1556	0.492002	-1.02326	0.221591	0.431814	0.824749	0.00376634
CG11883	661.293	226.942	1095.64	4.82786	2.27138	1.00974e-12	1.57426e-11	4.47274e-05	0.416575
CG11885	53.5107	55.6029	51.4185	0.924745	-0.112872	0.815032	0.923727	0.833929	0.778027
CG11886	143.248	165.95	120.547	0.726405	-0.461154	0.377607	0.610409	0.0822014	0.0405215
CG11887	224.354	235.479	213.229	0.905514	-0.143191	0.811508	0.921868	0.000399401	0.141279
CG11888	1012.8	1266.67	758.933	0.599154	-0.739	0.0292522	0.0955447	0.579843	0.383799
CG11889	61.1912	55.7692	66.6131	1.19444	0.256337	0.929285	0.991892	5.41715	0.00883499
CG11891	61.1912	55.7692	66.6131	1.19444	0.256337	0.929285	0.991892	5.41715	0.00883499
CG11892	3.06815	1.04316	5.09314	4.88243	2.2876	0.127757	0.291485	0.238267	2.43003
CG11893	127.055	65.839	188.272	2.85958	1.5158	0.00170792	0.00868084	0.74906	9.56022
CG11895	2253.98	2754.26	1753.71	0.636727	-0.651254	0.0538916	0.15522	0.28399	0.317259
CG11896	499.51	519.241	479.779	0.924001	-0.114034	0.771348	0.897941	1.03455	1.27703
CG11897	913.744	334.979	1492.51	4.45554	2.1556	9.7527e-12	1.40993e-10	0.36858	2.32139
CG11898	51.9375	28.1792	75.6957	2.68623	1.42558	0.0559959	0.159762	0.248849	0.00111898
CG11899	22.3671	28.8181	15.9161	0.552295	-0.85649	0.558385	0.745882	5.08702	1.79491
CG11900	36.863	31.369	42.3571	1.35028	0.433264	0.537802	0.73185	0.187981	1.19302
CG11901	20975.6	20848.1	21103	1.01223	0.0175321	0.910797	0.980467	0.692381	0.557625
CG11902	275.624	309.741	241.508	0.779708	-0.358995	0.31685	0.547923	0.00905995	0.590679
CG11905	1001.5	1009.2	993.815	0.98476	-0.0221563	0.940921	0.998204	0.00488984	0.452693
CG11906	191.683	187.835	195.532	1.04098	0.0579389	0.763516	0.892534	1.39577	0.42409
CG11907	677.164	793.486	560.842	0.706808	-0.50061	0.120835	0.280829	0.440942	0.00474705
CG11908	10.2762	15.4592	5.09314	0.329458	-1.60183	0.284537	0.512223	1.02095	0.536786
CG11909	81.5529	19.0784	144.027	7.54924	2.91633	6.21982e-08	6.24042e-07	0.495905	0.655428
CG11910	844.971	464.968	1224.97	2.63453	1.39755	2.73808e-06	2.27524e-05	0.000480823	3.12241
CG11911	349.737	51.9518	647.521	12.4639	3.63968	1.61081e-22	4.34167e-21	0.0443276	1.26745
CG11912	32.938	1.56474	64.3112	41.1003	5.36108	1.0483e-07	1.03224e-06	0.0226492	7.23376
CG11913	1.50948	1.74567	1.27329	0.729398	-0.455222	0.621434	0.794048	1.22955	0.617067
CG11919	1033.65	712.376	1354.92	1.90197	0.927497	0.00130964	0.00688483	0.00627129	3.68006
CG11920	180.007	183.307	176.708	0.963998	-0.0528977	0.971413	1	0.278489	0.822525
CG11921	22.6766	23.4638	21.8894	0.932901	-0.100204	0.948229	1	0.0283382	1.12925
CG11922	45.6307	64.5121	26.7493	0.41464	-1.27007	0.115409	0.271996	0.0235365	0.120484
CG11924	865.669	996.865	734.474	0.736784	-0.440687	0.150802	0.328736	0.360802	0.00945221
CG11926	235.665	273.877	197.453	0.720954	-0.472021	0.23607	0.450808	0.283899	0.857007
CG11927	332.834	394.559	271.109	0.68712	-0.541366	0.213312	0.420542	0.0616069	0.599226
CG11929	5.71512	1.9763	9.45394	4.78365	2.25811	0.100436	0.246955	0.0752059	0.726646
CG1193	502.381	493.747	511.015	1.03497	0.0495922	0.830099	0.933073	0.041387	0.00765089
CG11937	29.2862	12.9898	45.5827	3.50912	1.81111	0.00948986	0.0381453	0.775228	1.39976
CG11940	2496.91	2770.09	2223.73	0.802764	-0.316953	0.314341	0.545498	0.855998	1.37443
CG11941	1.21575	0.521579	1.90993	3.66182	1.87256	0.357382	0.588483	0.243673	1.35294
CG11942	1.47654	1.04316	1.90993	1.83091	0.87256	0.3948	0.627987	0.583846	1.14866
CG11943	908.826	1168.61	649.039	0.555393	-0.84842	0.0133011	0.0503021	0.981105	0.575531
CG11949	14237.2	12178.5	16295.8	1.33809	0.420171	0.263548	0.487405	0.0184078	0.6851
CG11951	27.067	32.0006	22.1335	0.691659	-0.531866	0.684087	0.840989	0.0279977	0.364304
CG11956	1558.84	1436.07	1681.61	1.17098	0.227717	0.337957	0.571987	0.408081	0.186301
CG11958	4316.71	5563.3	3070.12	0.551852	-0.857646	0.0178032	0.0637467	0.0699192	0.0686889
CG11961	3636.06	959.141	6312.98	6.58191	2.71851	1.92332e-18	4.16839e-17	0.00217257	0.0323891
CG11963	2085.97	998.667	3173.27	3.1775	1.66789	4.90555e-08	4.98868e-07	0.0238731	0.00290535
CG11964	334.901	433.876	235.926	0.543765	-0.878946	0.0144041	0.053566	0.675368	0.217379
CG11966	521.238	1005.19	37.2857	0.0370932	-4.7527	2.09805e-22	5.59567e-21	0.242387	0.0190762
CG11967	293.992	105.301	482.683	4.58383	2.19655	4.32236e-09	4.92733e-08	0.0434144	1.90948
CG11968	328.505	285.429	371.58	1.30183	0.380542	0.298963	0.526596	0.461556	1.39008
CG11970	708.226	766.429	650.024	0.848121	-0.237658	0.556868	0.744949	0.312312	0.0142546
CG11971	167.32	193.232	141.407	0.731803	-0.450472	0.396822	0.630022	1.78768	0.726435
CG11975	233.613	270.538	196.689	0.727028	-0.459916	0.209305	0.415346	0.0304366	1.11567
CG11977	7.83273	3.60135	12.0641	3.34989	1.74411	0.111948	0.266205	0.0117864	0.809992
CG11979	390.17	434.352	345.989	0.796565	-0.328136	0.396997	0.630132	0.0242071	0.0187781
CG11980	580.807	640.945	520.669	0.812347	-0.299833	0.418772	0.651139	0.216659	0.498271
CG11981	302.885	272.089	333.68	1.22637	0.29439	0.280422	0.507024	0.867637	0.144119
CG11982	398.534	416.806	380.262	0.912323	-0.132383	0.690452	0.844933	0.049106	0.359592
CG11983	24.7429	32.7634	16.7223	0.510397	-0.970309	0.291818	0.517667	0.315314	0.241466
CG11984	1663.46	1398.82	1928.1	1.37837	0.462968	0.156126	0.336992	0.0607998	0.899173
CG11985	211.024	247.972	174.077	0.702003	-0.510451	0.194449	0.393978	0.793225	0.000294454
CG11986	78.7617	94.3588	63.1646	0.669408	-0.579041	0.277096	0.504034	1.62184	0.03004
CG11987	1753.39	2133.82	1372.96	0.64343	-0.636146	0.0399278	0.121901	1.11488	0.0445186
CG11988	523.751	757.494	290.008	0.382852	-1.38514	0.000113959	0.000745011	0.794399	0.0859741
CG11989	777.984	828.485	727.483	0.878088	-0.187563	0.548814	0.739523	0.112883	0.473687
CG11990	630.27	752.91	507.631	0.674225	-0.568699	0.109348	0.262973	0.0444569	0.0227119
CG11992	1420.11	591.148	2249.06	3.80457	1.92773	3.77672e-11	5.1553e-10	0.131716	0.794171
CG11993	157.384	175.175	139.593	0.796875	-0.327575	0.672767	0.832096	1.78763	0.0617583
CG11994	5.85723	7.8946	3.81986	0.483857	-1.04735	0.674124	0.833399	0.133096	0.680619
CG11997	12.6896	24.106	1.27329	0.0528203	-4.24276	0.0378605	0.117286	0.20636	0.02686
CG11999	352.343	465.554	239.131	0.513649	-0.961147	0.0131509	0.0498526	1.11597	0.945936
CG1200	629.035	641.172	616.899	0.962142	-0.0556779	0.805916	0.918962	0.00484189	0.246058
CG12000	633.361	648.106	618.616	0.954499	-0.0671848	0.964304	1	0.648299	0.0966438
CG12001	158.421	119.615	197.228	1.64886	0.72147	0.0613869	0.171264	0.0347456	2.65145
CG12002	2418.05	2700.55	2135.55	0.790785	-0.338643	0.443955	0.673092	1.0056	0.057226
CG12003	21.5322	22.1297	20.9347	0.946002	-0.080085	0.920533	0.986275	0.0664501	0.240579
CG12004	1686.02	1394.71	1977.33	1.41774	0.503591	0.0771635	0.203498	0.131163	0.0781577
CG12005	503.024	569.784	436.265	0.765667	-0.385211	0.271686	0.49804	0.206639	0.437762
CG12006	415.05	549.357	280.744	0.511041	-0.968489	0.0141205	0.0527269	0.272555	0.359767
CG12007	372.477	394.201	350.753	0.889784	-0.168473	0.547515	0.739122	0.428238	0.0430329
CG12008	14406.1	14399.3	14412.8	1.00094	0.00135117	0.932002	0.993542	0.013792	0.279614
CG12009	5879.96	11655.7	104.248	0.008944	-6.80486	1.05637e-36	4.88694e-35	0.434637	0.000418136
CG12010	111.306	114.246	108.366	0.948531	-0.0762337	0.86099	0.950474	0.559479	1.44647
CG12011	1295.02	2442.83	147.222	0.0602671	-4.05249	4.96326e-21	1.22369e-19	2.24949	0.0238665
CG12012	169.64	139.506	199.774	1.43201	0.518046	0.0952245	0.237538	0.369029	5.57552
CG12013	439.12	297.408	580.831	1.95298	0.965674	0.00169726	0.00863358	0.495119	0.770271
CG12014	51.7334	63.3802	40.0867	0.63248	-0.660907	0.3191	0.550484	0.619798	0.00925024
CG12015	162.554	147.414	177.694	1.20541	0.269523	0.518512	0.716311	0.236825	0.988688
CG12016	462.986	305.256	620.715	2.03342	1.02391	0.00106798	0.00572561	0.0279233	2.82507
CG12017	2873.8	5473.78	273.815	0.050023	-4.32127	1.35315e-22	3.66271e-21	3.9993	0.0234348
CG12018	48.5402	50.2771	46.8033	0.930907	-0.103291	0.948338	1	0.168818	0.117062
CG12019	1101.07	1082.73	1119.4	1.03387	0.0480516	0.767529	0.895333	0.653886	0.0793561
CG12020	1.42457	2.84914	0	0	#NAME?	1	1	0.999448	0
CG12021	834.879	1018.15	651.606	0.63999	-0.643878	0.0505313	0.147614	0.0824877	0.3484
CG12023	1680.73	338.003	3023.46	8.94508	3.1611	1.6374e-25	4.9835e-24	0.116744	1.03713
CG12024	500.129	514.284	485.975	0.944955	-0.0816828	0.749941	0.887302	0.00356209	0.294975
CG12025	598.024	645.303	550.744	0.853466	-0.228594	0.472194	0.681233	1.66025	2.92723
CG12026	419.173	498.406	339.941	0.682056	-0.552037	0.134781	0.303484	0.113374	0.0234754
CG12027	0	0	0	NA	NA	NA	NA	NA	NA
CG12028	4.52338	6.50019	2.54657	0.391769	-1.35193	0.671895	0.831445	0.278311	0.46529
CG12029	502.557	670.575	334.54	0.498885	-1.00322	0.00398292	0.0182072	2.01359	0.0357272
CG12030	4531.34	3036.22	6026.46	1.98485	0.989033	0.00297958	0.01416	0.0195656	1.21716
CG12031	894.475	918.467	870.482	0.947755	-0.077414	0.981138	1	3.6353	0.882567
CG12034	366.524	326.123	406.925	1.24777	0.319348	0.359064	0.590575	0.0006878	0.0321201
CG12035	1.79847	0	3.59694	Inf	Inf	0.0574735	0.162991	0	0.980756
CG12038	260.868	247.294	274.442	1.10978	0.150274	0.66757	0.828886	0.117106	0.0540368
CG12042	246.897	215.755	278.039	1.28868	0.365895	0.314619	0.545771	0.194003	0.0413644
CG12045	1673.47	21.115	3325.83	157.51	7.2993	2.91812e-85	4.36757e-83	0.00296712	9.98317
CG12047	237.737	270.606	204.868	0.757073	-0.401495	0.497039	0.700801	0.588601	0.171514
CG12048	0.318321	0	0.636643	Inf	Inf	0.462732	0.673092	0	0.659347
CG12050	763.792	727.292	800.292	1.10037	0.137991	0.747127	0.88616	0.00420025	0.319286
CG12051	4619.25	5689.19	3549.31	0.623869	-0.680686	0.0470174	0.139333	0.0618014	0.0525574
CG12052	13934	15507.3	12360.6	0.797087	-0.327191	0.32514	0.557199	0.472715	0.0214925
CG12054	1441.48	1397.03	1485.93	1.06364	0.0890079	0.857248	0.948917	0.137582	0.0238297
CG12055	4508.38	2820.17	6196.58	2.19723	1.13569	0.000182535	0.0011462	0.458322	0.918236
CG12056	127.15	158.804	95.4953	0.60134	-0.733746	0.226393	0.437531	2.03228	0.20407
CG12057	24.177	0.521579	47.8324	91.7069	6.51896	3.02863e-07	2.82895e-06	0.00374796	0.0519226
CG12061	12.8352	10.0518	15.6187	1.55381	0.635812	0.59594	0.775786	0.188924	0.392563
CG12063	2934.94	5656.04	213.835	0.0378064	-4.72522	5.0589e-26	1.56974e-24	3.40016	5.61994e-06
CG12065	2835.54	1142.64	4528.44	3.96315	1.98665	2.19788e-11	3.08285e-10	0.189317	0.160984
CG12066	0.521579	1.04316	0	0	#NAME?	0.344316	0.575155	1.17204	0
CG12068	15.6492	7.94431	23.3541	2.93972	1.55568	0.109865	0.263875	0.659798	2.55882
CG12069	10.2248	1.04316	19.4064	18.6035	4.2175	0.00192844	0.00965133	0.044927	6.09236
CG12070	6991.97	7560.32	6423.62	0.849649	-0.235061	0.547711	0.739228	0.336091	0.0904484
CG12071	681.541	350.721	1012.36	2.88651	1.52932	4.43221e-06	3.56877e-05	1.29661	3.91355
CG12072	1520.81	1300.3	1741.33	1.33918	0.421347	0.180634	0.37336	0.14983	0.230713
CG12073	365.99	204.039	527.94	2.58745	1.37153	0.000136335	0.000879096	0.0411346	1.00737
CG12075	5422.33	7267.88	3576.78	0.492135	-1.02287	0.00159351	0.00816788	0.000327463	0.963468
CG12076	1104.37	1200.4	1008.34	0.840006	-0.251528	0.387686	0.621098	0.0707711	0.0936708
CG12077	19.5614	28.2998	10.8229	0.382438	-1.3867	0.138376	0.309225	1.16082	1.00641
CG12078	0	0	0	NA	NA	NA	NA	NA	NA
CG12079	1712.94	1452.61	1973.28	1.35844	0.441949	0.172359	0.360758	0.00315808	0.121904
CG1208	352.31	4.69421	699.926	149.104	7.22017	1.08597e-53	8.07935e-52	0.00866347	0.155953
CG12081	500.727	471.813	529.64	1.12256	0.166796	0.734654	0.878408	0.822122	4.12689
CG12082	408.472	608.912	208.031	0.341643	-1.54944	7.13031e-05	0.000479196	0.102797	0.0503489
CG12084	1173.08	1258.17	1087.99	0.864736	-0.209668	0.414491	0.647012	0.0236807	1.28757
CG12085	1833.75	1774.3	1893.2	1.06701	0.0935762	0.832735	0.934797	0.0120548	0.472755
CG12086	1640.01	1617.11	1662.92	1.02833	0.040308	0.760865	0.890499	2.74604	1.41084
CG12090	1187.74	939.091	1436.39	1.52955	0.613106	0.0517967	0.150378	0.085283	0.627398
CG12091	2657.53	2342.85	2972.21	1.26863	0.343269	0.348236	0.580055	0.037894	1.71946
CG12092	168.193	33.1147	303.271	9.15822	3.19507	1.2004e-11	1.72559e-10	0.055783	0.0719916
CG12093	319.288	291.813	346.763	1.18831	0.248909	0.406227	0.638394	0.265121	0.0455237
CG12096	171.965	226.438	117.491	0.518866	-0.946565	0.0394482	0.120872	0.326729	0.650956
CG12099	1845.52	1718.97	1972.08	1.14725	0.198178	0.415132	0.647616	0.022125	1.81345
CG1210	5344.69	4969.18	5720.2	1.15113	0.203056	0.514223	0.713785	0.384291	0.569908
CG12101	11546.6	11989.3	11103.9	0.926154	-0.110676	0.676274	0.834891	0.110012	1.11638
CG12104	395.476	463.532	327.421	0.706361	-0.501523	0.218992	0.42824	0.162781	4.57824e-06
CG12105	290.845	66.3002	515.39	7.77358	2.95858	1.48887e-12	2.29315e-11	0.214256	11.5449
CG12106	186.265	144.87	227.66	1.57147	0.652119	0.0697588	0.188703	1.21271	0.0182257
CG12107	565.857	589.823	541.89	0.918733	-0.122283	0.819084	0.925911	0.126414	0.974276
CG12108	44.3316	50.5289	38.1344	0.754704	-0.406017	0.57792	0.761186	0.0650642	0.0203479
CG12109	467.177	675.699	258.654	0.382795	-1.38536	0.000270148	0.00163658	0.00935506	0.0935021
CG12110	1285.46	714.075	1856.85	2.60035	1.37871	1.06799e-05	8.16526e-05	0.0840258	0.0465735
CG12111	6.01693	0.521579	11.5123	22.072	4.46414	0.0095503	0.0383519	0.0242773	4.46658
CG12112	43.6053	37.447	49.7636	1.32891	0.410239	0.519555	0.717207	0.0996577	0.0405877
CG12113	336.301	393.151	279.451	0.710797	-0.49249	0.222506	0.433031	0.198521	0.10647
CG12114	267.413	277.138	257.688	0.929819	-0.104978	0.906996	0.977782	0.153545	0.0216848
CG12115	2.89217	0.521579	5.26276	10.09	3.33486	0.0608168	0.17014	0.0716885	2.70408
CG12116	211.198	47.4279	374.967	7.90604	2.98296	7.71272e-13	1.21137e-11	0.0507135	0.535033
CG12117	45.4797	55.2443	35.715	0.646492	-0.629295	0.43191	0.662977	0.422191	0.173157
CG12118	340.874	222.883	458.865	2.05877	1.04178	0.00155886	0.0080096	1.10615	0.188224
CG12119	103.504	10.7331	196.276	18.2869	4.19274	6.42333e-13	1.01261e-11	0.0518183	9.89632
CG1212	1386.28	1241.32	1531.23	1.23355	0.30281	0.348819	0.580695	0.248403	0.247777
CG12120	164.037	164.332	163.741	0.996407	-0.00519296	0.686493	0.842989	1.11606	0.875065
CG12121	979.557	1033.79	925.324	0.895079	-0.159913	0.642382	0.808986	0.258325	0.379885
CG12123	58.1076	70.441	45.7741	0.649821	-0.621885	0.341087	0.575093	0.00108239	0.223626
CG12124	252.772	311.785	193.759	0.621452	-0.686286	0.136212	0.305786	0.415946	0.00146892
CG12125	703.976	1036.51	371.445	0.358363	-1.48051	6.21517e-05	0.000421703	2.29695	0.466685
CG12126	0	0	0	NA	NA	NA	NA	NA	NA
CG12127	99.5558	126.068	73.0431	0.579393	-0.787386	0.117129	0.274725	1.35224	0.0223935
CG12128	523.296	552.586	494.006	0.89399	-0.16167	0.641795	0.808709	0.0800277	0.0259855
CG12129	96.1997	74.2624	118.137	1.5908	0.669757	0.114206	0.270076	0.0527425	4.02508
CG1213	827.766	43.7981	1611.73	36.7992	5.2016	2.84142e-49	1.88274e-47	0.00358113	0.156231
CG12130	903.307	1160	646.617	0.55743	-0.843137	0.00958779	0.0384782	1.83591	0.157699
CG12131	1415.15	1464.47	1365.84	0.932653	-0.100588	0.934506	0.99496	0.00982316	1.78398
CG12132	1048.05	999.08	1097.03	1.09804	0.134926	0.541446	0.734593	0.934543	0.0966588
CG12133	2.15193	4.30386	0	0	#NAME?	1	1	1.92389	0
CG12134	202.094	240.425	163.763	0.681141	-0.553974	0.216972	0.425515	0.0250466	0.00420953
CG12135	523.952	643.737	404.168	0.627846	-0.671517	0.0298703	0.097065	0.858232	0.458718
CG1214	51.244	69.0857	33.4023	0.48349	-1.04844	0.153688	0.33303	0.341742	0.572073
CG12140	706.646	658.509	754.783	1.1462	0.196858	0.467095	0.676731	0.477338	0.0812134
CG12141	1665.87	1846.01	1485.73	0.804836	-0.313233	0.400474	0.633427	0.944029	0.228019
CG12142	1138.33	145.7	2130.96	14.6256	3.87043	8.68025e-33	3.57379e-31	0.0418647	0.154634
CG12143	382.982	320.766	445.198	1.38792	0.472927	0.0870834	0.222778	2.82122	0.204675
CG12147	0	0	0	NA	NA	NA	NA	NA	NA
CG12149	1132.01	1005.72	1258.3	1.25114	0.323246	0.275304	0.501922	0.191426	0.113331
CG12151	510.492	569.855	451.129	0.791656	-0.337054	0.383632	0.616705	0.130253	0.0130822
CG12153	182.212	231.76	132.663	0.572417	-0.804861	0.0802302	0.209174	0.699807	0.189291
CG12154	574.568	632.752	516.384	0.816093	-0.293195	0.311032	0.541677	0.644954	0.0236645
CG12155	362.73	397.199	328.26	0.826438	-0.275022	0.31177	0.542206	0.223828	1.14394
CG12156	312.632	322.671	302.593	0.937775	-0.0926856	0.778312	0.901875	0.0858699	0.558549
CG12157	1683.4	1572.89	1793.92	1.14053	0.189704	0.472699	0.681668	0.00780744	0.594299
CG12158	0	0	0	NA	NA	NA	NA	NA	NA
CG12159	68.7742	75.6462	61.9022	0.818312	-0.289278	0.689351	0.84428	0.291764	0.294574
CG1216	624.207	715.985	532.428	0.74363	-0.427343	0.280076	0.506684	1.39523	0.264059
CG12161	4.74745	0.581889	8.913	15.3174	3.9371	0.0560338	0.159835	0.0424914	3.7692
CG12162	742.29	845.526	639.053	0.755805	-0.403915	0.203852	0.408024	0.135388	0.0105714
CG12163	4319.25	3700.02	4938.47	1.33472	0.416532	0.176688	0.367532	0.0775795	0.0525263
CG12164	2521.14	766.415	4275.86	5.57903	2.48002	1.57331e-17	3.25988e-16	0.306446	0.526071
CG12165	220.001	326.35	113.651	0.348248	-1.52181	0.0002982	0.00178779	0.696819	1.84617
CG12169	20.6407	5.39672	35.8846	6.64934	2.73321	0.00363536	0.0168056	0.0572445	2.201
CG12170	394.102	382.265	405.94	1.06193	0.0866911	0.791891	0.910396	0.388297	0.559057
CG12171	480.954	164.332	797.576	4.85345	2.27901	5.75912e-12	8.4507e-11	0.248513	1.66095
CG12172	2485.65	4675.13	296.173	0.0633507	-3.98049	2.35534e-20	5.549e-19	1.12548	0.00417268
CG12173	180.681	171.729	189.632	1.10425	0.143063	0.769238	0.896751	0.0438841	0.00265937
CG12175	1179.2	1405.34	953.073	0.678182	-0.560256	0.0539987	0.155423	1.05572	0.0748199
CG12176	110.891	120.558	101.224	0.83963	-0.252174	0.730396	0.875126	0.00449549	0.261959
CG12177	1060.03	431.694	1688.37	3.91104	1.96755	1.00225e-09	1.19724e-08	0.000290194	9.33096
CG12178	422.41	395.517	449.302	1.13599	0.183947	0.613322	0.787911	0.827378	1.50011
CG12179	84.3085	110.567	58.0502	0.525024	-0.929545	0.169701	0.357421	1.42132e-07	0.0926699
CG1218	101.403	111.206	91.6009	0.823707	-0.279798	0.850984	0.944944	1.52368	0.00612324
CG12181	1.69854	0.521579	2.87549	5.51305	2.46285	0.16005	0.34296	0.155701	1.074
CG12182	64.6659	66.6979	62.6339	0.93907	-0.0906959	0.904085	0.975388	0.514328	0.248241
CG12184	23.4543	30.8865	16.0221	0.51874	-0.946915	0.362944	0.594103	0.132391	0.598416
CG12186	91.5902	88.9694	94.2111	1.05892	0.082588	0.864185	0.952079	0.0122726	0.0164785
CG12187	474.455	101.115	847.795	8.38448	3.06772	9.36887e-20	2.15535e-18	0.11527	0.244459
CG12189	230.299	229.331	231.268	1.00845	0.0121375	0.647963	0.813599	4.36766	0.16843
CG12190	588.124	682.029	494.219	0.72463	-0.464683	0.192688	0.391593	0.00644824	0.00512779
CG12191	135.654	37.0176	234.291	6.3292	2.66202	1.44839e-07	1.40125e-06	0.250596	0.328775
CG12192	0	0	0	NA	NA	NA	NA	NA	NA
CG12193	2.58084	1.56474	3.59694	2.29875	1.20085	0.173654	0.36256	0.604176	0.706898
CG12194	343.312	277.649	408.974	1.47299	0.558751	0.133059	0.300298	0.194791	0.978911
CG12196	318.742	374.076	263.407	0.704152	-0.506041	0.353242	0.58515	1.7107	0.0972232
CG12199	1753.76	2074.46	1433.05	0.690803	-0.533655	0.0723842	0.193585	0.0168645	0.938446
CG1220	70.1924	43.4574	96.9273	2.2304	1.1573	0.0744068	0.197448	0.320934	0.210158
CG12200	3.2554	6.5108	0	0	#NAME?	1	1	1.21741	0
CG12201	1.10069	1.56474	0.636643	0.406869	-1.29736	0.805465	0.918777	1.33392	0.315992
CG12202	2495.49	2739.1	2251.89	0.82213	-0.282562	0.339747	0.573859	0.0119539	0.191116
CG12203	1313.08	1190.38	1435.77	1.20615	0.270404	0.423697	0.655476	0.538193	2.19916
CG12204	141.508	177.811	105.204	0.591664	-0.757151	0.0619228	0.172306	0.919594	0.836598
CG12205	0	0	0	NA	NA	NA	NA	NA	NA
CG12206	912.896	1083.06	742.73	0.685769	-0.544206	0.0374667	0.11637	3.49732	0.338238
CG12207	1797.55	1213.2	2381.9	1.96332	0.973297	0.00255956	0.0123484	0.0863951	3.88865
CG12209	0	0	0	NA	NA	NA	NA	NA	NA
CG1221	1741.89	1194.63	2289.14	1.9162	0.938247	0.000948902	0.00514794	0.000181386	3.57209
CG12210	1819.69	1907.87	1731.5	0.907556	-0.139941	0.596226	0.775819	0.621391	0.0729797
CG12212	1978.86	2259.7	1698.02	0.751436	-0.412278	0.108982	0.262242	0.136732	3.76481
CG12213	607.744	643.61	571.878	0.888547	-0.17048	0.59847	0.777387	0.00398476	0.0490599
CG12214	2703.31	859.518	4547.1	5.29029	2.40335	3.68133e-15	6.7679e-14	0.242808	9.54988
CG12217	467.948	474.772	461.124	0.971253	-0.0420807	0.93558	0.995521	0.100183	0.198454
CG12218	594.267	554.583	633.951	1.14311	0.192966	0.736124	0.879505	0.157966	0.787725
CG12219	224.083	245.482	202.684	0.825661	-0.276379	0.536896	0.731461	4.09104	3.85789
CG12220	261.272	245.747	276.797	1.12635	0.171655	0.772873	0.898487	1.54028	0.636356
CG12223	1436.47	1573.75	1299.2	0.825545	-0.276581	0.363771	0.595075	0.00621671	0.0952369
CG12224	73.2147	18.1274	128.302	7.07781	2.8233	5.26404e-06	4.18296e-05	0.0670448	3.63796
CG12225	3826.79	4171.87	3481.7	0.834566	-0.260903	0.454241	0.673092	0.0156595	0.0615615
CG12227	0	0	0	NA	NA	NA	NA	NA	NA
CG12229	21.1728	29.6127	12.7329	0.429979	-1.21766	0.212265	0.419257	0.0332696	1.25126
CG12230	413.524	421.405	405.642	0.962595	-0.0549993	0.993104	1	1.15606	0.234059
CG12231	0	0	0	NA	NA	NA	NA	NA	NA
CG12232	292.096	192.429	391.762	2.03588	1.02565	0.0121555	0.0466634	1.14204	0.67687
CG12233	3076.3	2206.85	3945.75	1.78795	0.83831	0.00788146	0.0325228	0.000303828	0.21948
CG12234	430.873	495.181	366.565	0.740264	-0.433888	0.174094	0.363205	0.138538	1.60948
CG12235	298.728	313.389	284.067	0.906436	-0.141723	0.703587	0.85533	0.655261	1.28371
CG12236	361.802	434.423	289.182	0.66567	-0.587122	0.0639673	0.176845	0.00235898	2.28385
CG12237	331.606	362.222	300.991	0.830958	-0.267153	0.45299	0.673092	0.627809	1.49925
CG12238	2606.18	2965.16	2247.2	0.757869	-0.39998	0.145992	0.321389	0.0302646	1.78275
CG12239	426.587	259.564	593.609	2.28695	1.19343	0.000866035	0.00474492	0.0113376	1.72402
CG12241	602.435	851.059	353.811	0.41573	-1.26628	0.00048988	0.00281366	1.43801	0.747437
CG12242	47.8427	63.1747	32.5106	0.514614	-0.958437	0.505008	0.707708	4.49526	0.255184
CG12244	427.281	411.423	443.139	1.07709	0.107137	0.833755	0.935473	0.157125	0.00461235
CG12245	103.744	160.155	47.3333	0.295546	-1.75854	0.00589082	0.0254132	1.20451	0.67074
CG12249	1040.22	1468.75	611.69	0.41647	-1.26371	9.45448e-05	0.00062548	0.516337	0.3789
CG12250	1242.35	1093.3	1391.39	1.27265	0.347841	0.279141	0.505369	0.300881	0.380875
CG12251	49.4803	35.5416	63.419	1.78436	0.835406	0.186871	0.382597	0.0059598	0.999867
CG12252	194.983	228.07	161.896	0.709851	-0.494412	0.203374	0.407389	1.3792	0.024508
CG12253	95.3689	125.302	65.4355	0.522221	-0.937267	0.104167	0.254017	0.100206	0.243447
CG12254	327.222	373.231	281.212	0.753452	-0.408412	0.253272	0.473216	0.00972811	0.230744
CG12255	0.318321	0	0.636643	Inf	Inf	0.462732	0.673092	0	0.659347
CG12256	52.6352	46.4345	58.8359	1.26707	0.3415	0.616602	0.79021	0.513102	1.19369
CG12259	234.299	240.333	228.265	0.949786	-0.0743251	0.958597	1	0.0782958	0.033346
CG12261	1368.22	1224.94	1511.5	1.23394	0.30327	0.237683	0.453072	0.259583	0.256629
CG12262	1167.34	1424.03	910.64	0.639479	-0.645031	0.0459839	0.136748	0.210377	0.00323598
CG12263	748.07	772.989	723.151	0.935526	-0.0961501	0.794038	0.911299	0.108336	0.169765
CG12264	695.084	706.348	683.82	0.968106	-0.0467627	0.810773	0.921515	0.0293123	0.226559
CG12265	23.1599	27.1042	19.2156	0.708952	-0.49624	0.908374	0.97877	0.593	0.401048
CG12267	69.8328	77.6046	62.0609	0.799706	-0.322458	0.65843	0.821365	0.343429	0.435203
CG12268	220.451	78.8254	362.076	4.59339	2.19956	4.71262e-08	4.79631e-07	0.223029	2.91968
CG12269	63.9244	79.7831	48.0657	0.602454	-0.731076	0.238978	0.454996	2.07197	0.234139
CG1227	153.457	154.716	152.198	0.983722	-0.0236777	0.969397	1	0.0656755	0.0386701
CG12272	219.939	223.518	216.359	0.967972	-0.0469633	0.864228	0.952079	0.50326	0.388339
CG12273	196.224	178.358	214.09	1.20034	0.263442	0.507692	0.709665	0.260915	0.248498
CG12275	16.7539	11.0453	22.4624	2.03367	1.02408	0.408764	0.640382	0.62747	0.660909
CG12276	178.944	227.464	130.425	0.573389	-0.802413	0.0767607	0.202814	2.70239e-06	0.136515
CG12278	1.15822	1.04316	1.27329	1.22061	0.287598	0.496776	0.700664	0.737844	0.815829
CG12279	93.741	78.0023	109.48	1.40354	0.489074	0.22327	0.433921	1.04965	0.0630351
CG1228	3720.12	3729.5	3710.75	0.994972	-0.00727262	0.942055	0.998702	0.0398495	0.0320859
CG12283	649.833	597.627	702.04	1.17471	0.232309	0.503873	0.706678	0.773703	2.22693
CG12284	6653.82	6811.43	6496.2	0.95372	-0.0683626	0.857972	0.949386	0.234132	0.332837
CG12286	1408.75	1863.14	954.362	0.512232	-0.96513	0.0017738	0.0089798	0.423776	2.13329
CG12287	471.136	547.76	394.512	0.720227	-0.473477	0.161233	0.34503	0.0706026	0.101194
CG12288	123.242	155.287	91.1975	0.587282	-0.767876	0.186989	0.382688	0.0127865	0.234323
CG12289	0	0	0	NA	NA	NA	NA	NA	NA
CG12290	475.524	182.832	768.216	4.20177	2.071	6.8773e-10	8.33266e-09	0.0630446	0.759346
CG12292	337.861	222.979	452.742	2.03043	1.02178	0.00505657	0.022298	0.0165879	0.174262
CG12295	1238.95	959.815	1518.08	1.58164	0.661422	0.0349072	0.110223	0.0621057	0.0668478
CG12296	560.447	671.494	449.401	0.669255	-0.579371	0.0496375	0.145706	0.761391	0.705574
CG12297	62.6882	80.6738	44.7025	0.554114	-0.851744	0.151981	0.330967	0.141173	0.523928
CG12298	38.1161	47.4882	28.744	0.605288	-0.724307	0.458599	0.673092	0.272686	0.0348545
CG12299	563.661	579.463	547.858	0.945457	-0.0809161	0.684281	0.841022	0.284848	2.62024
CG12301	403.971	394.133	413.81	1.04992	0.0702846	0.821694	0.927498	1.04619	2.43418
CG12303	0	0	0	NA	NA	NA	NA	NA	NA
CG12304	393.194	453.089	333.298	0.735612	-0.442982	0.317082	0.548236	0.10002	0.246396
CG12306	167.373	219.303	115.443	0.526409	-0.925744	0.0758247	0.200674	1.83792	0.275692
CG12307	0.318321	0	0.636643	Inf	Inf	0.462732	0.673092	0	0.659347
CG12309	11.4223	13.4119	9.43274	0.703309	-0.50777	0.92435	0.989115	0.0372933	0.156916
CG1231	3.50154	0	7.00307	Inf	Inf	0.0251536	0.0841896	0	3.48279
CG12310	191.156	27.136	355.176	13.0887	3.71025	2.08537e-16	4.11957e-15	0.0667105	5.0101
CG12311	1018.96	1938.12	99.8034	0.0514951	-4.27942	1.55504e-23	4.30069e-22	2.99558	0.0228795
CG12313	1.88306	3.12948	0.636643	0.203434	-2.29736	0.793119	0.910763	2.36473	0.142242
CG12314	20.0533	31.8303	8.27636	0.260015	-1.94333	0.0797524	0.208467	0.162288	0.583571
CG12316	320.76	420.13	221.389	0.526954	-0.924251	0.0165795	0.0599623	0.202995	0.0376062
CG12317	272.386	138.42	406.352	2.93565	1.55368	7.97927e-06	6.21631e-05	0.830629	0.0857992
CG1232	567.353	334.578	800.128	2.39146	1.25789	0.000182028	0.00114402	0.908225	3.9899
CG12320	53.5012	49.493	57.5093	1.16197	0.21657	0.537609	0.731806	1.73508	0.0545535
CG12321	158.253	193.476	123.03	0.635891	-0.65315	0.178849	0.370813	0.0649233	0.114273
CG12323	634.772	681.124	588.419	0.863894	-0.211075	0.607602	0.78357	0.0725129	0.0117744
CG12324	3887.88	3759.82	4015.95	1.06812	0.095078	0.517864	0.715728	2.5657	0.0354497
CG12325	267.445	249.224	285.667	1.14622	0.19689	0.551371	0.740843	0.231096	1.48852
CG12327	0	0	0	NA	NA	NA	NA	NA	NA
CG1233	591.327	550.33	632.324	1.14899	0.200368	0.366152	0.597281	0.579596	0.504298
CG12330	1.53989	3.07977	0	0	#NAME?	1	1	0.27389	0
CG12333	197.154	220.272	174.036	0.790098	-0.339896	0.191401	0.389664	0.0150587	5.6519
CG12334	0.463794	0.290945	0.636643	2.18819	1.12974	1	1	0.294578	0.654251
CG12338	111.617	99.6952	123.538	1.23916	0.309364	0.643225	0.809408	0.866582	0.237304
CG1234	479.043	565.941	392.145	0.692908	-0.529264	0.116601	0.273841	0.50829	0.000148957
CG12340	915.504	888.053	942.955	1.06182	0.086544	0.929481	0.991937	4.36729	3.221
CG12341	217.185	166.443	267.926	1.60972	0.68681	0.0730169	0.194906	0.0246558	1.258
CG12342	450.691	545.536	355.846	0.652287	-0.616422	0.14295	0.3165	0.546824	0.0313272
CG12343	504.668	556.68	452.656	0.813135	-0.298433	0.397871	0.630821	0.246097	0.149809
CG12344	31.691	9.45934	53.9227	5.70047	2.51108	0.00162449	0.0083059	0.0855169	0.703182
CG12345	6205.48	2134.84	10276.1	4.81353	2.2671	2.95597e-12	4.43466e-11	0.000570575	2.30878
CG12346	35.8063	59.4952	12.1174	0.203671	-2.29569	0.0132991	0.0503021	1.09419	0.488432
CG12347	0.318321	0	0.636643	Inf	Inf	0.462732	0.673092	0	0.659347
CG12348	2080.17	1597.87	2562.48	1.60369	0.681392	0.0317897	0.102077	0.285618	0.302194
CG12350	284.549	53.6902	515.408	9.59966	3.26298	6.98038e-16	1.34146e-14	0.139186	0.000212027
CG12351	19.5516	3.2501	35.8531	11.0314	3.46355	0.00128665	0.00678077	0.0147412	0.0932111
CG12352	328.054	391.44	264.669	0.676143	-0.5646	0.0911592	0.22986	4.39222	0.295422
CG12355	150.794	132.118	169.47	1.28272	0.359204	0.370668	0.602561	1.20169	7.4617
CG12357	137.237	195.573	78.9007	0.403434	-1.3096	0.00576415	0.0249334	0.0272366	1.20207
CG12358	679.784	318.214	1041.35	3.27249	1.71039	4.50888e-08	4.60369e-07	0.159387	0.372208
CG12359	1032.93	1206.51	859.348	0.712257	-0.489529	0.161625	0.345695	0.00813402	0.0425154
CG1236	364.494	342.639	386.349	1.12757	0.173215	0.534452	0.729851	0.516312	3.86898
CG12360	750.732	827.503	673.961	0.814452	-0.296098	0.446808	0.673092	0.105314	0.0211441
CG12362	0.26079	0.521579	0	0	#NAME?	1	1	0.641925	0
CG12363	953.944	795.041	1112.85	1.39973	0.485153	0.0801096	0.209015	0.93843	0.122185
CG12366	78.5846	99.7131	57.456	0.576213	-0.795326	0.255324	0.476093	0.0180051	0.194229
CG12367	1022.48	1203.71	841.26	0.698891	-0.516861	0.0905896	0.228758	0.0030388	0.443865
CG12369	2654.76	2905.36	2404.15	0.827485	-0.273194	0.41816	0.650505	0.683126	0.653996
CG12370	170.31	106.795	233.824	2.18947	1.13058	0.00803332	0.0330744	0.0021442	0.537645
CG12372	2410.18	4263.89	556.469	0.130507	-2.9378	7.59264e-14	1.29309e-12	2.45339	0.0442512
CG12373	268.685	252.073	285.296	1.1318	0.178617	0.664175	0.826128	0.271016	0.309312
CG12374	2.05565	1.56474	2.54657	1.62748	0.702635	0.361667	0.593082	0.779061	1.26436
CG12375	256.614	225.597	287.631	1.27497	0.350468	0.331685	0.564584	0.00868733	0.106141
CG12376	0	0	0	NA	NA	NA	NA	NA	NA
CG12377	0	0	0	NA	NA	NA	NA	NA	NA
CG12378	26.2886	14.1357	38.4415	2.71947	1.44333	0.15852	0.34037	1.58293	6.73479
CG12379	42.564	48.7441	36.3838	0.746423	-0.421934	0.456299	0.673092	0.665451	0.361799
CG12384	920.777	1241.96	599.594	0.482781	-1.05056	0.00102723	0.00553745	0.0540276	0.705382
CG12385	20.0867	0.521579	39.6518	76.0225	6.24836	3.84739e-06	3.12358e-05	0.00473545	0.51564
CG12386	104.319	1.04316	207.595	199.007	7.63667	3.38601e-24	9.5514e-23	0.00235164	0.142606
CG12387	540.479	8.34527	1072.61	128.53	7.00596	2.87217e-64	2.78929e-62	0.0136023	2.73828
CG12388	269.42	33.4056	505.434	15.1302	3.91936	4.23551e-21	1.05448e-19	0.0313879	0.13365
CG12389	1717.19	2589.06	845.326	0.326499	-1.61485	9.07099e-06	7.00675e-05	6.63289	0.619006
CG1239	19.0817	27.9771	10.1863	0.364094	-1.45762	0.217785	0.426584	0.54592	0.922916
CG12390	182.88	241.298	124.462	0.515801	-0.955113	0.0505659	0.147647	0.0373846	0.0832935
CG12391	709.832	897.667	521.997	0.581505	-0.782138	0.0242816	0.0818091	0.0015131	0.00641232
CG12393	294.898	300.616	289.181	0.961961	-0.0559498	0.94397	1	1.97622	0.391894
CG12395	0	0	0	NA	NA	NA	NA	NA	NA
CG12396	821.018	863.976	778.06	0.900557	-0.15111	0.556273	0.744311	1.77258	0.496797
CG12398	11.8259	4.76513	18.8867	3.96352	1.98678	0.111091	0.265446	0.0825602	0.769526
CG12399	1174.01	1306.29	1041.73	0.797478	-0.326483	0.25453	0.475077	0.271767	0.0734135
CG1240	1206.65	1477.7	935.593	0.63314	-0.659404	0.0512797	0.149314	1.08407	0.977464
CG12400	565.763	548.939	582.586	1.06129	0.0858242	0.739212	0.881786	2.2756	2.41773
CG12402	1252.42	675.046	1829.79	2.71061	1.43862	2.66304e-06	2.21867e-05	0.213104	1.57375
CG12403	2725.45	2042.23	3408.66	1.66909	0.739061	0.0149417	0.0551482	0.0306977	0.00742513
CG12404	348.718	410.92	286.517	0.697257	-0.520237	0.189032	0.386199	0.00929301	0.0214399
CG12405	1773.64	2905.83	641.444	0.220744	-2.17956	2.03941e-11	2.87642e-10	116.572	1.7004
CG12408	7.22845	7.26301	7.19389	0.990483	-0.0137956	0.912595	0.981655	0.208653	0.675878
CG1241	2409.2	2010.28	2808.13	1.39688	0.482212	0.104653	0.254763	0.0475508	0.00405177
CG12410	526.695	552.614	500.775	0.906192	-0.142111	0.783363	0.905219	0.00673598	0.462321
CG12413	176.518	218.558	134.478	0.615299	-0.70064	0.108979	0.262242	0.30447	0.0218796
CG12414	323.505	260.025	386.986	1.48826	0.573631	0.0589078	0.166243	0.0267293	4.61588
CG12419	6.36684	3.65105	9.08262	2.48767	1.31479	0.116809	0.274179	0.906391	0.0714714
CG1242	14132.3	12851.2	15413.4	1.19937	0.262282	0.401057	0.633742	3.46207	4.6071
CG12420	69.8422	59.0445	80.6399	1.36575	0.449691	0.322347	0.553836	0.136119	0.97296
CG12423	56.7594	53.3568	60.1619	1.12754	0.173176	0.726279	0.872413	0.0990407	0.00194135
CG12424	2359.2	2392.79	2325.61	0.971922	-0.0410882	0.780499	0.903477	0.027362	0.594982
CG12426	0.954964	0	1.90993	Inf	Inf	0.287409	0.512677	0	1.58263
CG12428	290.282	381.785	198.778	0.520654	-0.941604	0.0128296	0.0488137	2.29338	0.0133179
CG12432	0.318321	0	0.636643	Inf	Inf	0.462732	0.673092	0	0.659347
CG12433	7.84776	4.18324	11.5123	2.752	1.46048	0.263276	0.487043	0.0572103	3.34401
CG12436	16.2615	2.72852	29.7944	10.9196	3.44885	0.00225769	0.0110983	0.00351867	0.0283796
CG12437	2120.54	1788.95	2452.13	1.37071	0.454927	0.180051	0.372457	0.212761	0.00758489
CG12438	0	0	0	NA	NA	NA	NA	NA	NA
CG12439	0	0	0	NA	NA	NA	NA	NA	NA
CG1244	3109.73	3265.98	2953.47	0.904316	-0.145101	0.685105	0.841873	0.207236	0.413752
CG12442	0.26079	0.521579	0	0	#NAME?	1	1	0.641925	0
CG12443	1149.12	1238.16	1060.08	0.856175	-0.224023	0.258033	0.480067	7.03864	0.159388
CG12444	0.318321	0	0.636643	Inf	Inf	0.462732	0.673092	0	0.659347
CG12446	0.579111	0.521579	0.636643	1.22061	0.287598	1	1	0.505396	0.587647
CG12448	0	0	0	NA	NA	NA	NA	NA	NA
CG12449	4975.88	3667.17	6284.6	1.71375	0.777154	0.00498519	0.0220637	0.167099	3.36204
CG1245	99.7517	94.7777	104.726	1.10496	0.143997	0.666858	0.828331	0.0172905	1.12922
CG12455	1080.7	985.56	1175.85	1.19308	0.254687	0.429489	0.660617	0.316811	0.469667
CG1246	1297.84	600.181	1995.49	3.32481	1.73327	1.85226e-08	1.98856e-07	0.0145198	1.58806
CG12460	41.3045	57.4407	25.1683	0.438162	-1.19046	0.143413	0.31736	0.0948188	0.0571549
CG12464	0.318321	0	0.636643	Inf	Inf	0.462732	0.673092	0	0.659347
CG12470	2.55264	3.83198	1.27329	0.332278	-1.58954	0.663991	0.826032	0.0198601	0.305429
CG12473	3332.9	2238.66	4427.13	1.97758	0.983733	0.00159148	0.00816073	0.00159287	0.0176396
CG12477	2.7417	2.6079	2.87549	1.10261	0.140923	0.384229	0.617269	1.30778	0.66044
CG12478	1395.92	1080.52	1711.32	1.58379	0.663383	0.0183302	0.0652298	3.89892	5.57976
CG12479	0	0	0	NA	NA	NA	NA	NA	NA
CG12480	2076.46	7.30211	4145.62	567.729	9.14906	5.69861e-106	3.45227e-103	0.000812585	24.9517
CG12481	0	0	0	NA	NA	NA	NA	NA	NA
CG12483	1.56423	0.581889	2.54657	4.37639	2.12974	0.346676	0.577961	0.21069	1.63355
CG12484	595.627	348.753	842.5	2.41575	1.27247	8.84307e-05	0.000587169	0.0161121	0.0960491
CG12486	3.59251	2.72852	4.4565	1.63331	0.707795	0.376337	0.608975	0.0228592	1.65961
CG12487	2.61042	4.5842	0.636643	0.138878	-2.84811	0.843965	0.941195	0.427536	0.0832087
CG12489	1209.47	619.227	1799.71	2.90637	1.53922	6.46565e-07	5.76022e-06	0.10286	3.15474
CG1249	456.162	497.252	415.072	0.834732	-0.260615	0.444597	0.673092	2.85709	2.54458
CG12490	8.49176	2.08632	14.8972	7.14043	2.83601	0.0195514	0.0687867	0.221431	0.0170076
CG12491	8.07557	0.521579	15.6296	29.9658	4.90525	0.00542915	0.0237434	0.0158915	4.15047
CG12493	7.5291	15.0582	0	0	#NAME?	0.0892271	0.226215	2.83619	0
CG12496	7.54006	11.8969	3.18321	0.267566	-1.90203	0.61535	0.789639	0.568017	0.339676
CG12498	0	0	0	NA	NA	NA	NA	NA	NA
CG12499	747.622	756.912	738.332	0.975454	-0.0358546	1	1	0.442539	2.09439
CG1250	3731.37	4361.09	3101.66	0.711213	-0.491647	0.135997	0.305465	0.00912348	0.0619435
CG12500	3332.9	2238.66	4427.13	1.97758	0.983733	0.00159148	0.00816073	0.00159287	0.0176396
CG12501	0	0	0	NA	NA	NA	NA	NA	NA
CG12502	136.008	19.6318	252.384	12.8559	3.68436	1.94377e-12	2.95798e-11	0.0054173	3.69481
CG12505	827.976	614.047	1041.9	1.69678	0.7628	0.00843532	0.0344816	0.603432	0.00552396
CG12506	148.466	4.81483	292.118	60.6703	5.92292	3.67841e-27	1.18473e-25	0.00844937	7.33917
CG12507	189.844	232.829	146.86	0.630764	-0.664828	0.282877	0.5101	0.255044	1.39254
CG12508	60.0904	42.8828	77.2979	1.80254	0.85003	0.107865	0.260266	0.906867	0.00521074
CG12511	0	0	0	NA	NA	NA	NA	NA	NA
CG12512	354.798	196.46	513.136	2.61191	1.3851	1.45229e-05	0.000108682	1.06502	0.54734
CG12516	0.26079	0.521579	0	0	#NAME?	1	1	0.641925	0
CG12517	0	0	0	NA	NA	NA	NA	NA	NA
CG12519	1641.39	19.3906	3263.39	168.298	7.39488	3.4752e-86	5.5964e-84	0.000155001	4.04279
CG1252	985.25	14.7851	1955.71	132.276	7.0474	3.23036e-77	3.87704e-75	0.00849214	7.96389
CG12520	6.55725	0	13.1145	Inf	Inf	0.00225509	0.0110941	0	3.28225
CG12521	0	0	0	NA	NA	NA	NA	NA	NA
CG12522	15.1563	23.9463	6.36643	0.265863	-1.91124	0.110789	0.265446	1.82409	0.495606
CG12523	637.856	130.774	1144.94	8.7551	3.13012	2.03428e-24	5.90871e-23	0.487433	3.62916
CG12525	0	0	0	NA	NA	NA	NA	NA	NA
CG12526	0.579111	0.521579	0.636643	1.22061	0.287598	1	1	0.505396	0.587647
CG12529	622.73	471.547	773.913	1.64122	0.714771	0.0259061	0.0863673	0.0759818	0.0886534
CG12530	1985.35	2185.09	1785.61	0.817178	-0.291277	0.432165	0.663118	0.0539858	0.0672047
CG12531	428.088	290.184	565.993	1.95046	0.963814	0.00873631	0.0354874	0.819512	9.41426
CG12532	2342.4	2494.06	2190.74	0.878386	-0.187074	0.564739	0.750508	0.0587789	0.143871
CG12534	415.153	273.345	556.96	2.03757	1.02685	0.000634177	0.0035636	3.53453	1.41274
CG12535	237.102	97.084	377.12	3.88447	1.95772	4.52218e-07	4.13299e-06	0.0179832	0.291269
CG12537	8427.33	8269.6	8585.06	1.03815	0.0540108	0.985366	1	1.1054	0.232979
CG12538	0.26079	0.521579	0	0	#NAME?	1	1	0.641925	0
CG12539	26.335	52.0333	0.636643	0.0122353	-6.35281	0.000142454	0.00091208	0.00687713	0.00261239
CG12540	329.032	649.639	8.42477	0.0129684	-6.26886	4.45966e-23	1.22275e-21	10.4447	0.000115194
CG12541	299.147	201.595	396.7	1.96781	0.976589	0.00610469	0.0261935	2.33905	6.17653
CG12546	4795.27	21.9666	9568.57	435.595	8.76685	4.21284e-108	3.71419e-105	0.00115377	0.466432
CG12547	620.997	695.383	546.611	0.786057	-0.347295	0.332796	0.565683	1.62334	2.1484
CG12548	59.554	54.8719	64.2362	1.17066	0.227319	0.635396	0.80401	0.0229085	0.2306
CG12551	54.8293	72.978	36.6806	0.502625	-0.992445	0.265704	0.49018	0.265301	0.127363
CG12558	0.26079	0.521579	0	0	#NAME?	1	1	0.641925	0
CG12559	639.88	552.815	726.945	1.31499	0.395049	0.293824	0.520327	4.995	7.98663
CG12560	74.5242	56.3869	92.6616	1.64332	0.716611	0.173134	0.361974	9.10256e-06	1.12307
CG12567	326.542	394.059	259.025	0.657327	-0.605318	0.0924963	0.232649	0.218748	0.136491
CG1257	388.719	197.997	579.442	2.92653	1.54919	2.24927e-06	1.89505e-05	0.534194	0.048478
CG12576	1448.11	605.634	2290.59	3.78214	1.9192	2.8835e-10	3.61418e-09	0.0790512	2.38206
CG1258	108.315	153.041	63.5892	0.415503	-1.26707	0.0199492	0.0698965	0.245097	0.0763658
CG12581	3596.7	3845.94	3347.46	0.870389	-0.200267	0.599672	0.778137	0.292845	0.0705305
CG12582	1787.12	1774.41	1799.83	1.01433	0.0205271	0.848246	0.943715	0.000197194	0.469243
CG12586	21.0895	16.3214	25.8577	1.58428	0.663828	0.417599	0.649871	0.0398815	2.34299
CG12589	0	0	0	NA	NA	NA	NA	NA	NA
CG1259	7805.2	1987.19	13623.2	6.85551	2.77726	3.04952e-18	6.53132e-17	0.217445	2.54704
CG12590	0.318321	0	0.636643	Inf	Inf	0.462732	0.673092	0	0.659347
CG12591	48.3499	20.4728	76.2269	3.72333	1.89659	0.00497235	0.0220182	0.868006	5.48901
CG12592	95.8298	131.582	60.0771	0.456573	-1.13108	0.0592835	0.167007	0.0170722	0.0419008
CG12594	395.261	298.986	491.536	1.64401	0.717217	0.138133	0.308846	1.74306	1.6628
CG12598	684.911	739.632	630.191	0.852033	-0.231019	0.466018	0.675633	1.36256	0.932985
CG12602	2011.9	1073.96	2949.85	2.74672	1.45771	1.42987e-05	0.000107257	0.0462863	10.25
CG12605	451.621	410.784	492.457	1.19882	0.261616	0.573253	0.757707	0.681238	0.00052612
CG12607	3021.77	15.9595	6027.59	377.68	8.56102	3.77045e-102	1.49899e-99	0.000169441	4.09056
CG12608	201.976	237.313	166.639	0.702191	-0.510064	0.2192	0.428432	0.0923591	0.558713
CG12609	0	0	0	NA	NA	NA	NA	NA	NA
CG12611	4.6739	5.52795	3.81986	0.691008	-0.533225	0.665692	0.827286	2.58812	0.921733
CG12617	0	0	0	NA	NA	NA	NA	NA	NA
CG1262	0	0	0	NA	NA	NA	NA	NA	NA
CG12620	0	0	0	NA	NA	NA	NA	NA	NA
CG12621	181.254	116.407	246.101	2.11414	1.08007	0.0169415	0.0610393	0.252545	0.0732903
CG12622	0	0	0	NA	NA	NA	NA	NA	NA
CG1263	38753.9	37355.2	40152.6	1.07488	0.104181	0.826935	0.930882	1.08005	2.72221
CG12630	484.352	501.309	467.396	0.932352	-0.101054	0.794731	0.911313	0.293219	0.408797
CG12632	43.127	52.5549	33.6991	0.641217	-0.641116	0.468133	0.677619	0.000813041	0.0307855
CG12637	0.318321	0	0.636643	Inf	Inf	0.462732	0.673092	0	0.659347
CG1264	608.461	598.854	618.068	1.03209	0.0455624	0.953445	1	0.283176	3.33053
CG12640	0.26079	0.521579	0	0	#NAME?	1	1	0.641925	0
CG12641	149.279	82.0291	216.529	2.63966	1.40035	0.00294104	0.0139872	0.332439	1.11567
CG12643	317.899	111.252	524.546	4.71493	2.23724	6.33894e-11	8.41796e-10	1.75803	5.32064
CG12644	6.77294	2.08632	11.4596	5.49273	2.45752	0.0612845	0.171053	0.298676	3.91062
CG12645	2.98905	4.70482	1.27329	0.270634	-1.88558	0.713302	0.861788	0.0383541	0.241412
CG1265	253.381	61.7551	445.007	7.20599	2.8492	3.5679e-12	5.31508e-11	0.102098	0.0297585
CG12653	71.3528	100.327	42.3789	0.422408	-1.24329	0.0282737	0.0931034	0.975837	0.665481
CG12655	50.9223	19.0393	82.8054	4.34918	2.12074	0.00311779	0.0147233	0.0753666	3.79019
CG12659	132.78	123.294	142.266	1.15387	0.206484	0.427227	0.658252	0.776119	0.789085
CG12661	0	0	0	NA	NA	NA	NA	NA	NA
CG12662	0	0	0	NA	NA	NA	NA	NA	NA
CG12663	0	0	0	NA	NA	NA	NA	NA	NA
CG12664	401.966	506.158	297.775	0.588304	-0.765367	0.0248957	0.0835239	2.38956	0.00720286
CG12665	2.6923	1.56474	3.81986	2.44121	1.2876	0.276869	0.503765	0.574793	1.7792
CG12672	33.6628	29.3821	37.9436	1.29138	0.368919	0.70928	0.859261	0.00565439	0.823923
CG12673	1118.01	1301.02	934.994	0.718662	-0.476616	0.0927216	0.232983	0.373497	0.406655
CG12674	0.26079	0.521579	0	0	#NAME?	1	1	0.641925	0
CG12676	5345.4	6607.89	4082.9	0.617882	-0.694597	0.0361829	0.113267	0.507823	0.0201163
CG12679	0	0	0	NA	NA	NA	NA	NA	NA
CG1268	116.521	102.818	130.224	1.26654	0.340896	0.288072	0.513357	2.75092	0.0786682
CG12680	0	0	0	NA	NA	NA	NA	NA	NA
CG12681	1.65495	2.03661	1.27329	0.625198	-0.677615	0.636579	0.804866	1.42254	0.552341
CG12682	0.318321	0	0.636643	Inf	Inf	0.462732	0.673092	0	0.659347
CG12684	0	0	0	NA	NA	NA	NA	NA	NA
CG12685	0.872834	1.74567	0	0	#NAME?	1	1	1.73435	0
CG12688	3.79634	0.812524	6.78016	8.34457	3.06084	0.0712763	0.191642	0.00897877	0.0492519
CG12689	2.0009	2.72852	1.27329	0.466659	-1.09956	0.612102	0.78708	0.0401885	0.431376
CG12690	1679.87	1661.85	1697.9	1.02169	0.0309644	0.933033	0.993892	1.06827	0.014169
CG12691	0	0	0	NA	NA	NA	NA	NA	NA
CG12692	0	0	0	NA	NA	NA	NA	NA	NA
CG12693	0	0	0	NA	NA	NA	NA	NA	NA
CG12697	4.61915	6.69172	2.54657	0.380555	-1.39382	0.771388	0.897941	3.54846	0.451661
CG12698	1.13085	1.62505	0.636643	0.391769	-1.35193	0.822381	0.927538	0.110974	0.304927
CG12699	3.02476	6.04953	0	0	#NAME?	1	1	2.93212	0
CG12700	0.521579	1.04316	0	0	#NAME?	0.344316	0.575155	1.17204	0
CG12701	3081.39	3001.51	3161.27	1.05322	0.0748126	0.900362	0.972526	0.45395	1.72455
CG12702	91.2684	101.186	81.351	0.803977	-0.314774	0.769842	0.897019	0.518168	0.089132
CG12703	2645.49	1122.98	4168	3.71155	1.89202	8.95377e-10	1.07564e-08	0.0331326	0.04152
CG12708	13.0126	15.8389	10.1863	0.643118	-0.636845	0.763779	0.892669	1.11582	1.45927
CG1271	106.217	70.1362	142.299	2.02889	1.02069	0.0181063	0.0645413	2.34288	0.487458
CG12713	31.5522	38.8805	24.2239	0.623035	-0.682614	0.640353	0.80755	1.32818	0.0291232
CG12714	46.3678	36.3826	56.3529	1.5489	0.63124	0.294412	0.520788	0.957748	0.710676
CG12715	3.47441	1.85568	5.09314	2.74462	1.45661	0.199346	0.401659	0.267323	2.13748
CG12716	0.636643	0	1.27329	Inf	Inf	0.756378	0.887302	0	1.20231
CG12717	119.452	134.783	104.121	0.77251	-0.372374	0.562261	0.748969	7.0483e-05	0.212528
CG12721	2.20138	3.12948	1.27329	0.406869	-1.29736	0.573239	0.757707	2.10391	0.37795
CG12723	3198.57	6026.41	370.732	0.0615178	-4.02285	3.78038e-19	8.40804e-18	4.19788	0.0151387
CG12725	0.521579	1.04316	0	0	#NAME?	0.344316	0.575155	1.17204	0
CG12728	61.0006	54.9216	67.0795	1.22137	0.2885	0.45544	0.673092	0.156578	1.33624
CG12729	0	0	0	NA	NA	NA	NA	NA	NA
CG1273	1675.32	3301.8	48.8404	0.014792	-6.07904	6.63414e-36	2.96139e-34	13.4023	6.42114e-06
CG12730	797.852	714.192	881.512	1.23428	0.303669	0.392956	0.626543	1.0072	0.879309
CG12734	693.697	581.428	805.966	1.38618	0.471118	0.152935	0.331838	0.191622	0.330017
CG12736	584.449	633.955	534.943	0.843817	-0.244997	0.494028	0.699285	0.146603	0.174855
CG12737	3396.54	3195.47	3597.6	1.12584	0.171008	0.630233	0.800582	0.107558	0.708945
CG1274	265.163	260.468	269.858	1.03605	0.0510929	0.882829	0.961012	0.055099	0.115332
CG12740	15086.8	14075.5	16098	1.14369	0.193697	0.405726	0.638264	3.23699	0.860683
CG12743	12.542	7.8946	17.1894	2.17736	1.12258	0.359247	0.590712	0.0598283	3.95273
CG12744	120.889	184.63	57.1483	0.309528	-1.69186	0.00401373	0.0183183	0.185872	0.129899
CG12746	616.546	687.922	545.169	0.792487	-0.335542	0.373325	0.605564	0.185366	0.612561
CG12749	2843.76	3528.01	2159.52	0.612107	-0.708143	0.011746	0.0453237	21.1752	3.41454
CG1275	941.792	524.051	1359.53	2.59427	1.37533	3.22288e-05	0.000228039	0.317259	0.686682
CG12750	721.957	861.471	582.443	0.676103	-0.564686	0.111397	0.265446	0.718698	0.960058
CG12752	161.723	182.963	140.484	0.767826	-0.381149	0.489139	0.69505	0.0835448	0.00942814
CG12753	641.058	582.157	699.959	1.20236	0.265863	0.367178	0.598416	1.04471	0.95308
CG12754	0.26079	0.521579	0	0	#NAME?	1	1	0.641925	0
CG12755	30.2308	9.88151	50.5801	5.11866	2.35577	0.00863188	0.035152	0.20969	2.99442
CG12756	133.322	146.3	120.345	0.82259	-0.281754	0.550504	0.740534	0.123847	0.000261856
CG12758	1582.62	1461.4	1703.83	1.16588	0.221423	0.568796	0.753695	0.000260094	0.777
CG12759	299.979	297.472	302.486	1.01686	0.0241155	0.935563	0.995521	0.0686179	0.0896039
CG1276	232.763	249.728	215.797	0.86413	-0.21068	0.536873	0.731461	1.02882	0.118334
CG12763	0.521579	1.04316	0	0	#NAME?	0.344316	0.575155	1.17204	0
CG12765	79.1728	87.0216	71.324	0.819613	-0.286985	0.832033	0.934339	0.433243	0.111633
CG12766	57.5484	1.56474	113.532	72.5566	6.18104	5.41693e-14	9.30016e-13	0.0111174	6.24191
CG12767	469.393	569.922	368.865	0.64722	-0.627672	0.0880415	0.224597	0.285272	0.172324
CG12768	371.007	449.705	292.31	0.650004	-0.621478	0.167716	0.354484	0.975652	0.0136756
CG12769	3397.78	1246.98	5548.57	4.44959	2.15367	1.33354e-12	2.0614e-11	0.0281087	0.0452459
CG12770	307.447	323.717	291.176	0.899477	-0.152842	0.517813	0.715728	0.0962949	1.24338
CG12772	407.176	473.847	340.505	0.718597	-0.476745	0.242681	0.459682	2.33872	1.01683
CG12773	1041.79	1005.05	1078.53	1.07311	0.1018	0.733313	0.877177	0.0213506	0.0185321
CG12775	18474.4	17741.9	19206.9	1.08257	0.114464	0.539999	0.733333	0.71191	0.304294
CG12780	6.11325	4.35356	7.87293	1.80839	0.854705	0.21218	0.419157	0.0509868	1.63438
CG12781	8999	5297.22	12700.8	2.39763	1.26161	8.99189e-05	0.000596428	0.126302	0.217157
CG12782	1.21575	0.521579	1.90993	3.66182	1.87256	0.357382	0.588483	0.243673	1.35294
CG12783	9.25952	3.43102	15.088	4.39753	2.13669	0.13288	0.300105	0.246596	3.05138
CG12784	0	0	0	NA	NA	NA	NA	NA	NA
CG12785	362.266	304.451	420.08	1.3798	0.464454	0.0853391	0.219507	0.437306	3.21178
CG12787	830.303	593.297	1067.31	1.79894	0.84715	0.00964706	0.0386429	0.105563	2.04912
CG12788	544.355	592.275	496.436	0.838185	-0.25466	0.404507	0.637375	0.687222	0.0596026
CG12789	167.355	191.893	142.817	0.744252	-0.426137	0.498827	0.702389	0.180694	2.28784
CG1279	0.579111	0.521579	0.636643	1.22061	0.287598	1	1	0.505396	0.587647
CG12792	535.007	603.033	466.981	0.774387	-0.368873	0.297663	0.525254	0.0288089	0.00424987
CG12794	5.88132	4.12293	7.63972	1.85298	0.889849	0.351202	0.58344	0.000179469	2.31172
CG12795	185.779	166.18	205.378	1.23587	0.30553	0.405247	0.637971	0.0734086	0.103118
CG12796	1.15822	1.04316	1.27329	1.22061	0.287598	0.496776	0.700664	0.737844	0.815829
CG12797	954.004	914.723	993.285	1.08589	0.118873	0.579948	0.762731	0.255848	0.104836
CG12799	11.996	0.521579	23.4704	44.9987	5.49181	0.000316049	0.00188503	0.00921779	1.493
CG12800	133.896	27.867	239.925	8.60965	3.10595	1.11166e-10	1.43871e-09	0.0178384	0.612978
CG12806	199.383	125.693	273.073	2.17255	1.11939	0.00470221	0.0210343	0.192524	0.000129533
CG12807	32.0548	25.7098	38.3997	1.49358	0.578776	0.404609	0.637453	0.474263	0.161912
CG12809	40.7932	37.2661	44.3203	1.18929	0.250105	0.614917	0.789163	0.337101	0.000192669
CG12811	325.547	300.225	350.869	1.16869	0.22489	0.558634	0.74598	0.314098	0.431389
CG12812	78.5986	6.20925	150.988	24.3166	4.60387	1.54689e-12	2.37676e-11	0.0138767	0.231133
CG12813	37.0192	2.78883	71.2495	25.5482	4.67515	2.28447e-07	2.16404e-06	0.00390696	1.90573
CG12814	1177.4	602.75	1752.06	2.90677	1.53942	3.1195e-07	2.90955e-06	0.00747783	0.0817037
CG12817	128.477	137.49	119.464	0.868893	-0.20275	0.805876	0.918962	0.158393	0.017117
CG12818	60.6564	57.4692	63.8436	1.11092	0.151755	0.644881	0.81061	0.38062	0.083613
CG12819	355.397	468.109	242.685	0.518437	-0.94776	0.0178403	0.0638266	2.46087e-05	0.000656497
CG12821	560.346	524.751	595.94	1.13566	0.183536	0.573707	0.758149	0.268523	0.698173
CG12822	362.941	343.679	382.202	1.11209	0.153274	0.621628	0.794127	0.0205928	0.318996
CG12824	2.03106	2.78883	1.27329	0.456567	-1.1311	0.637172	0.804999	0.120439	0.422665
CG12825	124.639	30.5956	218.682	7.1475	2.83744	1.94086e-09	2.25083e-08	0.024249	9.56554
CG12826	262.439	62.0494	462.829	7.45904	2.89899	2.41439e-12	3.65385e-11	1.12206	14.7484
CG12828	0	0	0	NA	NA	NA	NA	NA	NA
CG12831	0.26079	0.521579	0	0	#NAME?	1	1	0.641925	0
CG12832	269.257	67.1803	471.333	7.01593	2.81063	9.01709e-13	1.40928e-11	0.00811912	1.57713
CG12833	1836.65	2534.21	1139.1	0.44949	-1.15364	0.000734685	0.00408508	1.5532	0.623621
CG12835	210.013	323.831	96.1955	0.297055	-1.7512	0.000377829	0.00222123	1.3118	0.065169
CG12836	5.12381	2.6079	7.63972	2.92946	1.55063	0.14764	0.323897	0.644325	2.7057
CG12837	120.374	19.5927	221.155	11.2876	3.49667	1.43777e-10	1.84018e-09	0.221866	1.86372
CG12838	192.026	69.8307	314.221	4.49976	2.16985	1.09611e-06	9.57742e-06	0.194287	0.0933332
CG12839	282.865	92.4541	473.276	5.11904	2.35587	3.64394e-11	4.97939e-10	1.58252	7.07771
CG12840	594.878	585.346	604.411	1.03257	0.0462396	0.984288	1	0.00250849	0.602597
CG12841	68.3399	49.5355	87.1444	1.75923	0.814946	0.169534	0.357265	0.000823759	0.0782501
CG12842	6.9825	0.521579	13.4434	25.7744	4.68787	0.00556619	0.0242428	0.0195725	3.24132
CG12843	529.681	208.13	851.233	4.08991	2.03207	3.37411e-10	4.20014e-09	0.138258	0.117718
CG12844	72.2023	35.9426	108.462	3.01764	1.59342	0.0167282	0.0604078	0.00810241	4.40559
CG12845	660.516	475.666	845.366	1.77722	0.829626	0.00806705	0.0331918	0.371594	0.547621
CG12846	1011.38	494.307	1528.45	3.09211	1.62859	3.78873e-07	3.50547e-06	0.233088	0.137977
CG12847	342.195	42.5243	641.866	15.0941	3.91591	2.89376e-23	7.95127e-22	0.0266619	1.59754
CG12848	480.077	478.394	481.761	1.00704	0.0101189	0.822127	0.927538	3.01367	0.344698
CG12849	0	0	0	NA	NA	NA	NA	NA	NA
CG12851	601.881	481.641	722.12	1.49929	0.58428	0.0488098	0.14374	8.48474e-05	2.00113
CG12853	0	0	0	NA	NA	NA	NA	NA	NA
CG12855	203.811	251.137	156.485	0.623105	-0.682453	0.141061	0.313244	0.0702887	0.0158752
CG12857	7.14133	8.07553	6.20712	0.768633	-0.379633	0.970343	1	0.161019	0.439054
CG12858	707.88	483.408	932.352	1.92871	0.947633	0.0049259	0.0218679	0.019545	0.724366
CG12859	579.302	541.016	617.588	1.14153	0.190975	0.57299	0.757707	0.036251	0.120676
CG12860	3.02198	5.40733	0.636643	0.117737	-3.08636	0.890991	0.965765	1.37509	0.0652347
CG12861	0	0	0	NA	NA	NA	NA	NA	NA
CG12862	0.521579	1.04316	0	0	#NAME?	0.344316	0.575155	1.17204	0
CG12863	28.0163	34.9385	21.094	0.603747	-0.727984	0.43715	0.667959	0.852563	1.3376
CG12864	497.566	559.675	435.457	0.778053	-0.362059	0.250857	0.470292	1.29978	0.130828
CG12865	0.318321	0	0.636643	Inf	Inf	0.462732	0.673092	0	0.659347
CG12866	0.579111	0.521579	0.636643	1.22061	0.287598	1	1	0.505396	0.587647
CG12868	68.7112	61.8333	75.5891	1.22247	0.289794	0.4373	0.668001	0.110112	1.72133
CG12869	394.115	460.458	327.771	0.711836	-0.490384	0.163013	0.34767	0.377913	0.000435227
CG1287	0.897433	0.521579	1.27329	2.44121	1.2876	0.454332	0.673092	0.346641	1.00276
CG12876	1518.28	1315.27	1721.29	1.3087	0.388131	0.13157	0.297889	1.68593	0.268422
CG12877	237.974	271.258	204.69	0.754593	-0.40623	0.251199	0.470655	0.353954	2.16861
CG12878	1308.41	1782.77	834.056	0.467843	-1.0959	0.000860672	0.0047196	0.0356608	0.391802
CG12879	32.2911	29.8752	34.7071	1.16174	0.216282	0.940588	0.998178	1.35345	0.126133
CG1288	0	0	0	NA	NA	NA	NA	NA	NA
CG12880	77.8453	108.335	47.3551	0.437116	-1.19391	0.113012	0.268134	4.08824	0.230413
CG12883	64.0448	60.6696	67.42	1.11127	0.152203	0.918476	0.985309	0.169815	1.84987
CG12885	89.0784	26.1711	151.986	5.80739	2.53789	2.15263e-06	1.82086e-05	0.216111	0.0236459
CG12891	3204.07	2204.83	4203.3	1.9064	0.930855	0.00287877	0.0137322	0.12529	0.314836
CG12892	114.242	180.227	48.2571	0.267757	-1.901	0.000523588	0.00299106	0.407086	0.248267
CG12895	159.492	162.806	156.177	0.95928	-0.0599758	0.87217	0.955624	1.76682	0.0162004
CG12896	1535.48	2564.56	506.394	0.197458	-2.34038	2.25693e-12	3.42225e-11	120.555	1.63361
CG12897	17.1111	8.76744	25.4548	2.90334	1.53771	0.149101	0.326146	0.00720049	0.358211
CG12898	0.26079	0.521579	0	0	#NAME?	1	1	0.641925	0
CG12900	0	0	0	NA	NA	NA	NA	NA	NA
CG12901	1.79487	1.04316	2.54657	2.44121	1.2876	0.328959	0.561446	0.470545	1.44669
CG12902	0	0	0	NA	NA	NA	NA	NA	NA
CG12905	5.22059	7.8946	2.54657	0.322571	-1.63231	0.732724	0.876951	0.147805	0.379059
CG12906	0	0	0	NA	NA	NA	NA	NA	NA
CG12907	0	0	0	NA	NA	NA	NA	NA	NA
CG12908	13599.3	14234	12964.5	0.910812	-0.134774	0.87	0.955138	0.428694	0.065838
CG12909	160.771	201.324	120.217	0.597132	-0.743879	0.136312	0.305902	0.643705	0.515754
CG1291	230.178	265.035	195.32	0.73696	-0.440341	0.291833	0.517667	2.11843	2.2398
CG12910	411.466	456.57	366.362	0.802423	-0.317565	0.35487	0.586852	0.112074	0.633507
CG12911	1057.72	699.099	1416.35	2.02597	1.01861	0.00149415	0.00771766	0.136477	0.0143133
CG12912	98.0962	90.0443	106.148	1.17884	0.237369	0.769188	0.896751	0.57895	0.00311566
CG12913	1884.51	1947.27	1821.75	0.93554	-0.0961281	0.706913	0.857569	0.463354	0.0660072
CG12914	7.67553	2.6079	12.7432	4.88638	2.28877	0.0358334	0.11245	0.386068	1.46923
CG12917	1.94059	2.6079	1.27329	0.488243	-1.03433	0.552932	0.741631	1.78646	0.449591
CG12918	451.724	505.977	397.47	0.78555	-0.348225	0.297353	0.524881	1.87419	0.843044
[truncated: 11,783 more rows]

## Sheet: He16 vs He17
Additional file 2, Table S2. DE analysis He16 vs He17.
Gene ID	baseMean	baseMeanA	baseMeanB	foldChange	log2FoldChange	p value	p adjusted	res VarianceA	res VarianceB
CG10000	177.506	19.5087	335.504	17.1977	4.10414	4.23674e-17	9.08154e-16	0.162376	2.79417		baseMean: mean expression level (at the base scale) as a joint estimate from both conditions
CG10001	97.487	39.5559	155.418	3.92908	1.97419	0.000351982	0.00225744	0.0723005	2.71175		baseMeanA: mean expression level (at the base scale) as an estimate for condition A
CG10002	1914.19	2109.33	1719.05	0.814976	-0.295171	0.402879	0.636634	0.0561364	1.2426		baseMeanB: mean expression level (at the base scale) as an estimate for condition B
CG10005	21.6936	26.056	17.3311	0.665147	-0.588254	0.509897	0.712732	0.111872	0.367062		foldChange: fold change from the first to the second condition
CG10006	187.646	209.849	165.443	0.788389	-0.343021	0.43877	0.670681	0.0277468	0.078816		log2FoldChange: the logarithm (to basis 2) of the fold change
CG10007	130.664	104.993	156.335	1.48901	0.574354	0.180385	0.379659	0.0147658	0.972513		pvalue: significance of this fold change
CG10009	494.804	584.361	405.248	0.693489	-0.528055	0.0731129	0.201033	3.46178	0.0504594		padjusted: p values, adjusted for multiple testing with the Benjamini-Hochberg procedure, which controls false discovery rate (FDR)
CG10011	1853.46	2529.83	1177.1	0.465288	-1.1038	0.000273552	0.00179002	0.00614161	0.000144212		resVarA: the ratio of the single gene estimates for the base variance to the fitted value in condition A
CG10013	2.01025	1.32194	2.69856	2.04136	1.02953	0.300717	0.534203	0.581217	1.64664		resVarB: the ratio of the single gene estimates for the base variance to the fitted value in condition B
CG10014	0.22488	0	0.449759	Inf	Inf	0.476681	0.684444	0	0.560731
CG10016	3722.84	4556.5	2889.18	0.63408	-0.657264	0.0349237	0.114525	1.25375	0.319837
CG10018	34.8528	36.4446	33.2609	0.912643	-0.131877	0.95114	1	2.17176	0.0396215
CG10019	243.009	137.682	348.336	2.53	1.33914	0.000249612	0.00164926	0.283929	0.200647
CG10021	1831.54	2045.36	1617.71	0.790917	-0.338401	0.256605	0.48113	0.118061	0.0376726
CG10023	1343.95	1541.27	1146.62	0.743947	-0.426729	0.135513	0.310487	0.133251	0.0995609
CG10026	400.527	55.1343	745.92	13.5292	3.758	1.17859e-23	3.68245e-22	3.92897e-05	0.174718
CG10029	0	0	0	NA	NA	NA	NA	NA	NA
CG10031	140.473	4.84711	276.099	56.9616	5.83192	4.18401e-24	1.33517e-22	0.0299544	4.04468
CG10032	0	0	0	NA	NA	NA	NA	NA	NA
CG10033	3046.54	3066.28	3026.81	0.987126	-0.0186942	0.958083	1	0.333677	0.408354
CG10034	161.227	142.446	180.008	1.26369	0.337647	0.457881	0.684408	0.739896	0.76682
CG10035	9.3504	10.6571	8.04366	0.754767	-0.405896	0.884567	0.968722	0.23926	0.831297
CG10036	642.537	682.696	602.378	0.882351	-0.180575	0.610547	0.791491	0.00162659	0.300141
CG10037	4069.63	4340.63	3798.62	0.87513	-0.19243	0.628711	0.805249	0.0127339	1.50143
CG10038	89.2483	122.868	55.6288	0.452753	-1.1432	0.030569	0.102724	0.086052	1.15814
CG10039	19.1961	4.84711	33.5451	6.92064	2.79091	0.00599199	0.0268009	0.374579	2.51871
CG1004	419.129	491.158	347.101	0.706698	-0.500835	0.145878	0.328749	0.130664	0.622076
CG10041	9.16275	8.42274	9.90276	1.17572	0.23354	0.825776	0.933329	0.342028	1.13429
CG10042	1063.09	1091.17	1035	0.948518	-0.0762529	0.803519	0.921818	1.16564	2.36212
CG10043	1691.76	1452.98	1930.55	1.32868	0.409989	0.188331	0.391162	0.821256	0.653415
CG10045	2413.54	1883.89	2943.18	1.56229	0.643659	0.0466961	0.144258	0.157432	7.1077
CG10047	1941.88	1806.02	2077.73	1.15044	0.202189	0.5258	0.724932	0.743265	0.697559
CG10050	69.3537	89.1725	49.535	0.555497	-0.848149	0.149721	0.335126	0.106968	0.0479924
CG10051	336.167	186.609	485.725	2.60291	1.38012	5.38133e-05	0.0004068	0.443826	0.537231
CG10052	244.449	267.12	221.777	0.830255	-0.268374	0.504462	0.70894	0.0918118	0.384653
CG10053	52.5157	72.9783	32.053	0.439213	-1.18701	0.058703	0.170273	0.110583	2.45403
CG10055	468.902	498.394	439.41	0.881651	-0.181721	0.535086	0.732678	1.76296	0.673838
CG10059	41.6144	54.6002	28.6286	0.524331	-0.931451	0.269559	0.497056	0.142786	0.618466
CG10060	1273.01	1476.36	1069.65	0.724518	-0.464907	0.0983464	0.248592	0.368143	0.151576
CG10061	67.3376	85.5152	49.16	0.574868	-0.798696	0.205674	0.41456	0.620286	0.311512
CG10062	137.875	55.2396	220.509	3.99187	1.99706	1.54992e-05	0.000129033	0.0106698	0.0113539
CG10063	12.2737	18.0932	6.45412	0.356714	-1.48716	0.225577	0.441907	1.83696	0.406969
CG10064	35.2062	62.3167	8.09567	0.129912	-2.9444	0.000427055	0.00267771	1.74052	0.402922
CG10067	184742	123559	245924	1.99034	0.993015	0.217368	0.430532	0.00967668	0.192484
CG10068	281.013	300.361	261.665	0.871166	-0.19898	0.49836	0.702901	2.53261	0.138108
CG10069	713.25	635.505	790.995	1.24467	0.315765	0.29905	0.532856	0.0345845	0.0883578
CG1007	3443.78	3976.1	2911.46	0.732239	-0.449614	0.138079	0.314968	0.737545	0.0695708
CG10071	6578.02	6250.02	6906.02	1.10496	0.143994	0.705444	0.86089	0.336614	1.86623
CG10072	2378.38	1928.73	2828.03	1.46626	0.552146	0.0787921	0.212129	0.852726	0.86451
CG10073	101.318	51.2115	151.425	2.95686	1.56407	0.00179205	0.00953987	0.0119594	1.40567
CG10075	221.089	216.408	225.77	1.04326	0.0611008	0.888918	0.971097	0.354679	1.18734
CG10076	1946.48	1808.21	2084.75	1.15293	0.205311	0.463951	0.684444	0.0063977	0.151115
CG10077	8518.81	9493.94	7543.69	0.79458	-0.331736	0.340285	0.576706	0.229465	0.0300015
CG10078	1532.37	1806.57	1258.17	0.696441	-0.521927	0.0798055	0.213742	2.32223	2.51679
CG10079	2785.12	2870.85	2699.39	0.940276	-0.0888431	0.873695	0.962056	0.43808	0.146562
CG10080	918.732	850.333	987.13	1.16087	0.215211	0.44891	0.678863	0.00169999	0.125387
CG10081	0.665526	0.881293	0.449759	0.51034	-0.97047	1	1	0.906241	0.368208
CG10082	4561.33	4270.78	4851.87	1.13606	0.184043	0.535198	0.732753	0.776606	0.61961
CG10083	960.721	574.65	1346.79	2.34367	1.22877	4.54321e-05	0.000346692	0.00107481	0.0296382
CG10084	2814.73	2726.59	2902.87	1.06465	0.0903859	0.754293	0.890114	0.0162277	0.126114
CG10086	267.447	126.429	408.466	3.23081	1.69189	4.88246e-06	4.39353e-05	0.555187	5.69356
CG10089	51.933	29.3394	74.5267	2.54016	1.34492	0.0572129	0.167182	0.0360067	2.49456
CG1009	3490.2	3467.76	3512.64	1.01294	0.0185485	0.911045	0.984254	0.516192	0.168382
CG10090	0.22488	0	0.449759	Inf	Inf	0.476681	0.684444	0	0.560731
CG10091	92.3409	58.8078	125.874	2.14043	1.0979	0.0503963	0.152207	0.322427	11.8047
CG10092	117.902	112.858	122.946	1.08939	0.123523	0.827053	0.934171	0.16123	0.0439072
CG10093	6.95304	1.76259	12.1435	6.88959	2.78442	0.0960902	0.244373	0.189992	5.3247
CG10094	0	0	0	NA	NA	NA	NA	NA	NA
CG10095	163.391	74.097	252.684	3.41018	1.76985	7.15984e-05	0.000527343	0.24951	0.24567
CG10096	27.1712	17.7075	36.6349	2.06889	1.04886	0.163491	0.355165	0.179079	2.92361
CG10097	27.1712	17.7075	36.6349	2.06889	1.04886	0.163491	0.355165	0.179079	2.92361
CG10098	548.652	591.127	506.177	0.85629	-0.223828	0.431532	0.66311	0.830155	0.012721
CG10101	0	0	0	NA	NA	NA	NA	NA	NA
CG10102	148.083	120.218	175.948	1.46358	0.549498	0.13425	0.308524	8.80055	10.559
CG10103	886.789	779.204	994.374	1.27614	0.351788	0.257873	0.482451	0.0121535	0.572707
CG10104	2.46635	0	4.9327	Inf	Inf	0.0482801	0.147674	0	3.3632
CG10105	157.95	153.33	162.57	1.06026	0.0844208	0.861904	0.9542	0.0611944	0.369628
CG10106	4074.25	3734.31	4414.2	1.18207	0.241311	0.44765	0.677698	0.939685	2.16667
CG10107	2038.62	1776.71	2300.53	1.29483	0.372759	0.173938	0.370257	0.516559	0.0261478
CG10108	389.524	448.051	330.997	0.738749	-0.436843	0.207728	0.417288	0.00858607	0.0278886
CG10109	1730.6	1478.7	1982.51	1.34071	0.422994	0.134369	0.308741	0.573847	0.232534
CG10110	237.648	296.1	179.197	0.60519	-0.72454	0.0434527	0.136427	0.477559	0.386475
CG10112	8720.49	722.167	16718.8	23.1509	4.533	4.98069e-27	1.8207e-25	0.00123202	6.72863
CG10113	0	0	0	NA	NA	NA	NA	NA	NA
CG10116	255.14	50.8376	459.441	9.03743	3.17591	9.1013e-16	1.82933e-14	0.307608	4.16037
CG10117	10213.7	4565.75	15861.7	3.47405	1.79662	2.52582e-06	2.36011e-05	0.0124206	0.0254639
CG10118	2328.11	2440.62	2215.6	0.907802	-0.13955	0.622377	0.800235	1.66822	4.37751
CG10119	9679.45	4050.74	15308.2	3.7791	1.91804	4.3199e-07	4.44175e-06	0.0184401	0.0506251
CG10120	5945.65	3714.52	8176.79	2.2013	1.13836	0.000795985	0.00465612	0.24964	1.89826
CG10121	5797.13	4012.44	7581.82	1.88958	0.918065	0.00566376	0.0255543	0.125807	0.12265
CG10122	1135.52	1207.76	1063.28	0.880372	-0.183815	0.551883	0.746575	0.0211336	0.00952818
CG10123	208.834	121.92	295.749	2.42577	1.27844	0.00182592	0.00968021	0.179161	0.119988
CG10124	0.22488	0	0.449759	Inf	Inf	0.476681	0.684444	0	0.560731
CG10125	26.4309	30.5753	22.2865	0.728906	-0.456195	0.560941	0.751864	1.72459	0.211467
CG10126	190.137	113.976	266.297	2.33642	1.2243	0.00445253	0.0208323	0.802038	0.0630883
CG10128	224.748	259.731	189.765	0.730623	-0.452802	0.217331	0.430532	0.361624	1.90403
CG10129	28.0201	38.3942	17.6461	0.459604	-1.12154	0.246085	0.468983	0.684925	0.0347768
CG10130	3666.71	4791.21	2542.21	0.530599	-0.914307	0.003429	0.016647	0.429638	0.00703608
CG10131	14.4086	9.40937	19.4078	2.0626	1.04446	0.341534	0.578069	0.00168524	0.00218738
CG10132	1515.27	1502.68	1527.87	1.01676	0.023981	0.900536	0.978191	0.00110285	0.272221
CG10133	63.3943	73.821	52.9676	0.717514	-0.478922	0.468814	0.684444	2.01507	1.84077
CG10134	81.5675	47.8347	115.3	2.41039	1.26927	0.0170255	0.0646167	0.142076	0.340735
CG10137	600.789	566.613	634.965	1.12063	0.164315	0.688432	0.848717	0.0279191	1.59267
CG10138	0	0	0	NA	NA	NA	NA	NA	NA
CG10139	210.165	237.691	182.639	0.768387	-0.380095	0.385593	0.620721	0.270553	0.0481072
CG1014	3.13188	0.881293	5.38246	6.10745	2.61057	0.114376	0.275707	0.155964	2.16247
CG10140	14.5378	2.64388	26.4318	9.99734	3.32154	0.00509719	0.0234072	0.160386	0.00164147
CG10142	554.33	220.901	887.759	4.01881	2.00677	5.99933e-10	8.0557e-09	0.248223	4.88085
CG10143	0	0	0	NA	NA	NA	NA	NA	NA
CG10144	377.334	429.431	325.238	0.757371	-0.400929	0.216047	0.428903	0.00154318	0.459692
CG10145	2540.19	1835.94	3244.43	1.76717	0.821444	0.00752741	0.0326061	0.0782515	0.166772
CG10146	1.55138	2.20323	0.899518	0.408272	-1.2924	0.54879	0.74407	1.67453	0.386338
CG10147	124.716	129.119	120.314	0.931812	-0.101889	0.816126	0.927525	0.000265798	0.244384
CG10149	1271.1	1365.49	1176.72	0.861756	-0.214649	0.48346	0.690566	0.0516749	0.123812
CG10151	330.358	441.746	218.97	0.495693	-1.01248	0.00367037	0.0176265	1.48042	1.49354
CG10152	217.725	133.853	301.597	2.2532	1.17198	0.00176163	0.00941677	0.244472	0.255375
CG10153	132.808	157.318	108.297	0.688396	-0.538689	0.168834	0.362553	1.99867	0.570829
CG10154	1.79448	0.440647	3.14831	7.14476	2.83689	0.327245	0.561837	0.0982717	2.27974
CG10155	2008.87	2183.03	1834.72	0.840446	-0.250774	0.375044	0.610517	0.954327	0.166287
CG10157	430.851	492.04	369.662	0.751284	-0.412569	0.194348	0.399406	0.116235	0.066563
CG10158	466.647	520.272	413.022	0.793857	-0.333049	0.335124	0.570356	0.00196594	0.179578
CG10159	433.998	524.158	343.837	0.65598	-0.608276	0.0467446	0.144339	1.77783	0.057856
CG10160	4522.1	5506.26	3537.94	0.642532	-0.63816	0.0520654	0.155918	0.840495	0.316051
CG10161	3721.89	3489.13	3954.65	1.13342	0.180683	0.488213	0.694352	1.74698	0.4519
CG10163	1.78081	1.76259	1.79904	1.02068	0.0295303	0.409983	0.643369	1.05758	0.999208
CG10164	0	0	0	NA	NA	NA	NA	NA	NA
CG10165	434.986	394.047	475.925	1.20779	0.272367	0.496263	0.700939	0.0139841	2.79228
CG10166	340.149	394.421	285.877	0.724802	-0.464342	0.167011	0.360202	0.274245	0.000787708
CG10168	41.9461	30.9848	52.9075	1.70753	0.771913	0.421649	0.65282	0.735274	3.54136
CG1017	451.16	527.395	374.926	0.7109	-0.492281	0.12404	0.290808	0.5867	0.102605
CG10170	301.715	287.087	316.343	1.10191	0.140004	0.829988	0.936365	4.20279	0.875469
CG10171	379.08	481.207	276.953	0.575539	-0.797015	0.0128361	0.0511636	0.000835925	1.66389
CG10173	483.91	294.869	672.951	2.28221	1.19043	0.00027391	0.00179145	0.00789978	0.507151
CG10174	22.2443	22.9522	21.5364	0.938316	-0.0918547	0.959062	1	0.137912	0.62615
CG10175	807.856	460.577	1155.13	2.50802	1.32655	7.24767e-06	6.31066e-05	0.435636	0.0223052
CG10176	142.82	164.338	121.303	0.738133	-0.438047	0.239812	0.46125	1.12182	1.03394
CG10177	1.57416	0	3.14831	Inf	Inf	0.648441	0.817468	0	2.51679
CG10178	244.118	268.228	220.008	0.820226	-0.285906	0.518942	0.719505	0.354336	0.0519766
CG10181	518.793	229.396	808.19	3.52312	1.81685	5.6732e-08	6.32185e-07	0.118536	0.835841
CG10182	30.0366	13.3129	46.7603	3.51241	1.81246	0.0316525	0.105568	0.541322	8.20279
CG10183	0.220323	0.440647	0	0	#NAME?	1	1	0.591633	0
CG10184	105.335	59.1787	151.49	2.55988	1.35608	0.00351864	0.0170182	2.03871	1.52624
CG10185	83.5308	72.054	95.0076	1.31856	0.398965	0.460765	0.684444	0.00539227	0.0469211
CG10186	799.582	171.514	1427.65	8.3238	3.05724	2.53483e-21	6.9892e-20	0.103579	0.651787
CG10188	1039.08	1229.34	848.813	0.690461	-0.534368	0.0777255	0.210002	0.294047	0.169523
CG10189	108.047	128.218	87.8766	0.685369	-0.545046	0.211698	0.421957	0.109019	3.96134
CG1019	5993.1	4431.97	7554.22	1.70448	0.769334	0.0207005	0.0756496	0.0710867	0.0216247
CG10191	149.296	173.339	125.254	0.722593	-0.468745	0.30103	0.534539	1.22752	1.18355
CG10192	2491.87	2618.66	2365.07	0.903161	-0.146945	0.635902	0.809	0.00476113	0.000167662
CG10194	144.059	129.731	158.388	1.22089	0.287935	0.454908	0.682823	0.663179	0.147528
CG10195	55.3566	50.759	59.9542	1.18115	0.240198	0.807252	0.924727	0.126087	1.47549
CG10197	854.334	915.692	792.977	0.865988	-0.207582	0.520055	0.720687	0.0149376	0.217485
CG10198	1365.52	1547.96	1183.08	0.76428	-0.387827	0.180168	0.379325	0.0341012	0.457626
CG10200	563.761	272.639	854.883	3.13559	1.64874	3.58822e-07	3.72805e-06	0.452201	13.5036
CG10202	1.32604	0.440647	2.21144	5.01862	2.32729	0.454423	0.68272	0.154281	0.620799
CG10203	3149.77	3128	3171.54	1.01392	0.0199415	0.933674	0.997196	0.521306	1.38772
CG10205	13.5853	3.01035	24.1603	8.02574	3.00463	0.0250372	0.087915	0.0385558	0.208464
CG10206	2135.07	1949.72	2320.41	1.19012	0.25111	0.370882	0.606343	0.000264257	0.438033
CG10207	42.2356	32.4551	52.016	1.60271	0.680513	0.382034	0.617085	0.0139734	0.590958
CG10208	221.018	128.01	314.025	2.45312	1.29462	0.00188489	0.00994793	1.005	0.0414173
CG10209	226.827	222.522	231.132	1.03869	0.0547639	0.856517	0.951144	0.155387	0.02107
CG1021	3368.38	4411.3	2325.45	0.527157	-0.923696	0.0034812	0.0168687	1.46003	0.857233
CG10210	617.563	777.566	457.561	0.588453	-0.765	0.00709786	0.0309333	3.62385	0.47768
CG10211	10753.3	17856.2	3650.51	0.20444	-2.29025	2.66305e-09	3.37564e-08	0.975261	0.225084
CG10212	123.876	169.649	78.1035	0.460383	-1.11909	0.0204422	0.0748753	0.154608	0.0226347
CG10214	171.074	192.695	149.453	0.775592	-0.36663	0.371366	0.606837	0.1425	0.000455235
CG10215	28.8857	37.7191	20.0524	0.531624	-0.911523	0.257693	0.482204	1.16762	0.0428274
CG10217	1426.65	1561.79	1291.51	0.826945	-0.274138	0.399032	0.633892	0.0101971	0.605118
CG10219	714.479	700.555	728.403	1.03975	0.0562395	1	1	0.0640867	3.4389
CG10221	865.943	791.853	940.032	1.18713	0.247476	0.376884	0.612122	0.00455059	0.338114
CG10222	22.7887	22.3246	23.2527	1.04157	0.058762	0.89145	0.972546	2.12205	3.2875
CG10223	854.527	1117.95	591.106	0.528742	-0.919366	0.00254815	0.0129352	1.98868	1.01788
CG10225	512.798	506.449	519.147	1.02507	0.0357251	0.850485	0.947153	0.0427737	0.322476
CG10226	164.34	77.864	250.817	3.22122	1.68761	0.000126283	0.000885627	0.0809714	0.000429466
CG10228	2813.85	2522.65	3105.04	1.23086	0.299672	0.279568	0.508106	0.517076	0.000458166
CG10229	1077.99	930.457	1225.53	1.31713	0.397394	0.222555	0.437649	0.424787	0.131239
CG10230	685.757	702.078	669.436	0.953506	-0.0686865	0.914085	0.986023	1.18878	0.171358
CG10232	90.0021	28.2281	151.776	5.37677	2.42674	1.39753e-05	0.000117254	0.00161164	0.161463
CG10233	19.6676	11.4568	27.8785	2.43335	1.28295	0.114133	0.275707	1.88955	0.0331083
CG10234	106.646	104.95	108.343	1.03233	0.0459064	0.951173	1	0.0119718	0.149153
CG10236	35840.4	45278	26402.8	0.583128	-0.778116	0.0952419	0.242954	0.0162717	0.0306464
CG10237	495.687	181.017	810.356	4.47669	2.16243	5.17782e-11	7.59257e-10	0.177788	1.18329
CG10238	311.317	221.196	401.439	1.81485	0.859854	0.0167497	0.0638518	0.0416932	0.0303674
CG1024	116.164	132.067	100.262	0.759177	-0.397492	0.40343	0.637036	0.00508328	0.187582
CG10240	165.44	142.896	187.984	1.31553	0.395646	0.279826	0.508413	0.516104	0.229211
CG10241	131.265	15.2743	247.255	16.1877	4.01682	1.06164e-14	1.9912e-13	0.0631334	1.6742
CG10242	1028.28	108.706	1947.86	17.9186	4.16338	2.74952e-36	1.39684e-34	0.204048	2.25768
CG10243	6.82005	0.881293	12.7588	14.4774	3.85573	0.0254249	0.0889837	0.0508634	1.11836
CG10244	1601.3	2239.34	963.267	0.430157	-1.21707	5.86835e-05	0.000438732	0.0172891	0.00675012
CG10245	162.895	61.6238	264.167	4.28677	2.09989	3.44399e-07	3.58397e-06	1.57196	0.460987
CG10246	64.0758	8.7076	119.444	13.7172	3.77792	1.58825e-08	1.87337e-07	0.138246	2.60279
CG10247	23.182	0	46.364	Inf	Inf	7.63275e-08	8.38239e-07	0	0.443128
CG10248	55.6329	38.5381	72.7277	1.88716	0.916219	0.208444	0.417924	0.22727	2.03896
CG10249	2484.15	1480.76	3487.55	2.35524	1.23588	3.67122e-05	0.000285899	0.475458	0.268735
CG10250	156.448	167.228	145.668	0.871074	-0.199133	0.70274	0.858483	0.000427193	0.367502
CG10251	81.9114	28.3646	135.458	4.7756	2.25568	6.30839e-05	0.000468914	0.00634001	1.25212
CG10252	0.625927	0	1.25185	Inf	Inf	0.307204	0.540298	0	0.258003
CG10253	420.486	550.761	290.21	0.526926	-0.924328	0.00599712	0.0268145	0.116161	0.09735
CG10254	1050.52	987.964	1113.08	1.12664	0.172027	0.579902	0.76765	0.0382162	0.000438896
CG10255	417.42	452.067	382.773	0.846717	-0.240048	0.466327	0.684444	0.000680365	0.0314849
CG10257	21.9535	13.5621	30.3448	2.23746	1.16187	0.270012	0.497605	0.530084	0.00391008
CG10260	1696.28	1423.95	1968.61	1.3825	0.467278	0.116205	0.278267	0.184564	0.693095
CG10261	1800.37	1097.29	2503.45	2.28149	1.18998	0.000114314	0.000809613	0.136644	0.0863829
CG10262	50.0743	71.9486	28.2	0.391947	-1.35127	0.0327691	0.108639	0.0654325	2.16182
CG10263	311.33	334.72	287.94	0.860243	-0.217184	0.545241	0.741323	0.939341	1.19047
CG10264	150.033	236.558	63.5083	0.268469	-1.89717	0.000106858	0.00076014	5.77949	0.0165251
CG10265	110.848	151.224	70.4723	0.466014	-1.10156	0.0209891	0.0765096	2.69469	0.00612772
CG10267	759.751	779.253	740.249	0.949947	-0.0740812	0.798904	0.918707	0.361879	0.224617
CG10268	877.858	1442.68	313.04	0.216986	-2.20433	4.87568e-12	7.69142e-11	6.33835	1.12449
CG10269	739.934	825.083	654.786	0.7936	-0.333516	0.289267	0.519369	1.17793	1.06316
CG10270	583.904	677.512	490.296	0.723672	-0.466593	0.147309	0.331335	1.66124	1.16546
CG10272	3650.03	3656.44	3643.62	0.996494	-0.00506701	0.979073	1	0.0905197	0.00115075
CG10274	266.334	288.931	243.738	0.843586	-0.245394	0.531937	0.730037	1.90081	2.13723
CG10275	1787.79	2520.98	1054.59	0.418325	-1.2573	3.69001e-05	0.000287016	0.299001	0.124179
CG10277	1334.12	929.727	1738.52	1.86992	0.902977	0.00201762	0.0105663	0.0596172	0.0288311
CG10278	2910.42	3048.25	2772.59	0.909567	-0.136749	0.761914	0.894808	1.81572	0.110005
CG10279	16263.5	18484.3	14042.7	0.759708	-0.396484	0.319346	0.55306	0.305816	0.160901
CG1028	1265.35	1436.22	1094.48	0.762052	-0.392038	0.156871	0.34532	2.22815	0.197853
CG10280	65.7865	66.5125	65.0605	0.97817	-0.0318435	0.937732	1	0.964509	0.758781
CG10281	535.289	559.258	511.321	0.914283	-0.129287	0.708693	0.862977	0.0713087	0.292998
CG10283	1383.07	2439.31	326.829	0.133984	-2.89986	1.00858e-19	2.52714e-18	2.0226	0.00219271
CG10286	665.016	798.549	531.483	0.665561	-0.587356	0.061989	0.17704	0.0767448	0.00993432
CG10287	9300.9	7127.06	11474.7	1.61002	0.687082	0.0484629	0.148015	1.03414	9.04327
CG10289	779.095	695.813	862.377	1.23938	0.309618	0.312857	0.546511	0.0650889	0.0560033
CG10293	7241.72	9164.38	5319.06	0.580406	-0.784865	0.0216658	0.0784005	3.40849	1.16982
CG10295	1487.6	1846.05	1129.14	0.611651	-0.709219	0.0175091	0.0662379	0.11506	0.150276
CG10296	3.53747	5.2759	1.79904	0.340991	-1.55219	0.80885	0.926112	0.752462	0.428192
CG10297	52.2825	0.440647	104.124	236.299	7.88447	3.18317e-14	5.76906e-13	0.000907326	5.64607
CG10298	6.65071	9.25358	4.04783	0.437434	-1.19286	0.66601	0.831402	4.08375	0.818219
CG1030	780.584	927.769	633.399	0.682713	-0.55065	0.0644261	0.182355	2.43592	1.01627
CG10300	247.205	151.841	342.569	2.25611	1.17384	0.00204097	0.0106713	0.0314445	1.0683
CG10301	51.2915	62.5155	40.0674	0.640919	-0.641786	0.284497	0.513621	1.60256	0.00606837
CG10302	2781.87	2925.7	2638.05	0.901681	-0.149311	0.601526	0.785478	0.286187	1.40187
CG10303	13.7352	21.7356	5.7348	0.263843	-1.92225	0.211103	0.42119	0.40312	0.445561
CG10305	32801.3	27080.7	38521.9	1.42248	0.508413	0.257017	0.481525	0.672096	0.597389
CG10306	1575.84	1730.79	1420.88	0.820942	-0.284648	0.351622	0.589086	1.88231	2.15028
CG10307	37.7384	27.0427	48.4341	1.79102	0.840785	0.212611	0.42358	0.000483696	2.78926
CG10308	3.12553	2.20323	4.04783	1.83722	0.877527	0.304869	0.538392	0.815843	1.99677
CG10309	168.123	178.45	157.797	0.884261	-0.177456	0.694877	0.854133	0.0903441	0.265335
CG1031	393.602	242.237	544.967	2.24972	1.16975	0.000839834	0.00488163	0.0796566	1.52961
CG10311	800.485	259.638	1341.33	5.16617	2.3691	8.00523e-14	1.42482e-12	0.0710178	4.34872
CG10315	967.945	1135.43	800.458	0.704981	-0.504344	0.0895294	0.232125	0.26225	0.054762
CG10317	0	0	0	NA	NA	NA	NA	NA	NA
CG10318	241.498	254.669	228.327	0.896566	-0.157518	0.640731	0.812579	0.0589581	0.175445
CG10320	1047	775.879	1318.12	1.69888	0.764583	0.0082606	0.0352963	0.266243	0.0280212
CG10321	1269.46	1341.48	1197.44	0.892627	-0.16387	0.657831	0.824942	0.380937	0.0486834
CG10324	283.913	370.028	197.797	0.534547	-0.903611	0.00991258	0.0412353	5.26181	0.641349
CG10325	2762.93	3303.28	2222.59	0.672842	-0.571661	0.0528246	0.157607	4.97608	1.38084
CG10326	477.311	597.012	357.611	0.599001	-0.73937	0.0229484	0.0822803	1.12746	0.663941
CG10327	1221.57	1262.82	1180.32	0.934672	-0.0974677	0.805529	0.923303	0.187373	1.68416
CG10328	378.067	488.561	267.573	0.547676	-0.868605	0.0114782	0.0467827	1.07122	0.856624
CG10332	0.352336	0	0.704672	Inf	Inf	0.328788	0.562689	0	0.878539
CG10333	551.924	638.826	465.022	0.727932	-0.458124	0.125078	0.292658	0.674569	0.0216838
CG10334	1599.37	2049.37	1149.36	0.560837	-0.834347	0.00437686	0.0205261	0.911234	0.00531499
CG10335	709.097	658.849	759.345	1.15253	0.204808	0.447339	0.677681	1.00302	0.323897
CG10336	82.1674	115.384	48.9505	0.424239	-1.23705	0.0259076	0.0904278	0.723907	0.000284542
CG10337	185.809	93.2155	278.403	2.98666	1.57853	0.000386835	0.00245414	1.3884	0.00119174
CG10338	229.937	264.313	195.562	0.739888	-0.434621	0.267413	0.49444	0.0639295	0.0474512
CG10339	166.192	117.947	214.437	1.81809	0.86242	0.0468609	0.144555	0.00581071	0.264354
CG1034	10.005	9.91234	10.0976	1.01869	0.026716	0.943574	1	0.249979	0.567913
CG10340	593.894	544.445	643.343	1.18165	0.240801	0.406157	0.639309	0.123403	0.00998653
CG10341	412.694	357.759	467.629	1.30711	0.386376	0.23154	0.449781	0.265705	0.35446
CG10342	22.8342	1.76259	43.9057	24.9098	4.63864	2.70759e-05	0.000215007	0.0415777	0.295754
CG10343	200.516	225.68	175.353	0.777001	-0.364011	0.345069	0.582137	1.39098	0.693246
CG10344	57.1159	40.176	74.0557	1.84328	0.882275	0.147288	0.331335	0.00574548	0.202351
CG10345	333.612	47.3747	619.85	13.084	3.70973	1.87197e-22	5.44053e-21	0.101265	0.0832201
CG10346	32.9647	33.8749	32.0545	0.946261	-0.0796906	0.819294	0.929095	2.78707	1.48276
CG10347	269.062	296.047	242.077	0.817698	-0.29036	0.490414	0.696233	0.275441	0.0495874
CG10348	325.455	329.522	321.388	0.975315	-0.0360605	0.954819	1	0.115403	0.616245
CG10349	2.01025	1.32194	2.69856	2.04136	1.02953	0.300717	0.534203	0.581217	1.64664
CG10352	10.4742	10.1542	10.7942	1.06303	0.0881864	1	1	0.00513269	2.80286
CG10353	2257.85	1806.65	2709.05	1.49949	0.584469	0.0586925	0.170273	0.17865	0.0423025
CG10354	798.13	828.038	768.221	0.92776	-0.108176	0.76761	0.898679	0.468954	1.8547
CG10357	0.894962	0.440647	1.34928	3.06204	1.61449	0.273869	0.501135	0.26317	1.21576
CG10359	477.178	33.2355	921.121	27.715	4.7926	3.42001e-37	1.79398e-35	0.0976397	0.697689
CG10360	2310.91	1555.49	3066.34	1.9713	0.979149	0.00184146	0.00975062	0.165914	7.17104
CG10361	185.049	224.46	145.637	0.648833	-0.624082	0.131927	0.30465	0.000284417	0.00250157
CG10362	349.738	318.757	380.719	1.19439	0.256269	0.4269	0.658372	0.190727	0.0367055
CG10363	2451.63	1921.45	2981.8	1.55185	0.633987	0.0484857	0.14805	1.04448	0.309433
CG10364	108.714	157.299	60.1278	0.382251	-1.38741	0.00631692	0.0280501	1.45835	0.221161
CG10365	911.496	435.976	1387.02	3.1814	1.66966	7.56978e-09	9.18913e-08	0.933425	2.63014
CG10366	311.257	349.909	272.605	0.779074	-0.360168	0.249801	0.472837	0.0545736	2.78834
CG10367	3823.15	4018.06	3628.23	0.90298	-0.147233	0.723224	0.871027	0.15133	0.299289
CG10369	127.329	67.4768	187.18	2.77399	1.47197	0.000658062	0.00392586	1.99721	0.664649
CG10370	751.69	812.335	691.045	0.850689	-0.233296	0.452578	0.68185	0.512372	0.707686
CG10371	448.321	631.133	265.51	0.420687	-1.24918	0.000368212	0.00234522	4.51227	4.49701e-06
CG10372	1499.3	1293.94	1704.66	1.31742	0.397711	0.170655	0.365135	0.200919	0.245053
CG10373	902.018	889.837	914.199	1.02738	0.0389659	0.979665	1	0.20158	1.78234
CG10374	185.767	242.811	128.723	0.530137	-0.915562	0.0204192	0.0748125	0.540691	2.64144
CG10375	560.828	707.415	414.241	0.58557	-0.772086	0.00850925	0.036179	2.95443	0.151518
CG10376	417.068	342.231	491.905	1.43734	0.523406	0.09735	0.246653	0.0565236	0.184103
CG10377	4695.26	5003.86	4386.67	0.876657	-0.189916	0.634564	0.808089	0.386502	2.8698
CG10379	2498.25	2239.66	2756.85	1.23093	0.299746	0.30689	0.540084	0.169543	0.0910465
CG10382	370.657	397.858	343.456	0.863261	-0.212131	0.645669	0.815954	1.49756	0.00166441
CG10383	726.654	269.035	1184.27	4.40192	2.13813	1.77107e-11	2.69503e-10	0.0473783	3.42428
CG10384	332.311	223.555	441.067	1.97297	0.980369	0.00418567	0.0197556	0.101691	2.4087
CG10385	538.76	636.249	441.272	0.693553	-0.527921	0.076662	0.207825	0.362215	0.328009
CG10387	77.3685	82.9367	71.8003	0.865725	-0.20802	0.695562	0.854406	2.8495	2.7917
CG10388	1020.25	1194.04	846.469	0.708913	-0.496319	0.0931753	0.239128	3.23741	2.18879
CG10390	36.8124	32.1628	41.4621	1.28913	0.3664	0.52407	0.723969	0.276033	0.502196
CG10391	48.5961	79.7556	17.4366	0.218625	-2.19347	0.00523437	0.0239095	0.478722	0.351815
CG10392	1734.77	1684.29	1785.25	1.05994	0.0839788	0.768543	0.899175	1.2612	3.16368
CG10393	0.220323	0.440647	0	0	#NAME?	1	1	0.591633	0
CG10395	63.12	88.5641	37.6758	0.425406	-1.23309	0.0435053	0.136494	0.0966341	0.331276
CG10396	6.03839	9.37822	2.69856	0.287747	-1.79713	0.397171	0.631873	0.225486	0.437986
CG10399	81.4308	86.174	76.6876	0.889916	-0.168259	0.88768	0.970813	0.0181391	1.63364
CG10405	76.2992	8.66458	143.934	16.6118	4.05413	8.97976e-10	1.18846e-08	6.19621e-05	3.4932
CG10406	271.148	290.513	251.783	0.866686	-0.206419	0.540732	0.73689	0.0392312	0.226761
CG10407	30.1951	32.1821	28.2081	0.876516	-0.190148	0.797482	0.917919	0.0749073	0.397721
CG1041	758.922	892.245	625.6	0.701152	-0.512201	0.104282	0.258784	0.104776	0.011469
CG10413	1030.59	1076.59	984.586	0.914541	-0.12888	0.641349	0.812791	0.0688103	0.0446908
CG10414	158.724	163.707	153.741	0.939121	-0.0906173	0.923426	0.992577	0.436432	0.0326451
CG10415	406.612	484.791	328.433	0.677475	-0.561761	0.0894834	0.232053	0.177446	0.0186848
CG10417	1317.98	1695.94	940.024	0.554279	-0.851316	0.00284047	0.0142288	4.30213	0.0942097
CG10418	76.3679	80.4337	72.3021	0.898903	-0.153763	0.82866	0.935114	0.285739	1.09386
CG10419	32.7674	41.1197	24.4152	0.59376	-0.752049	0.35791	0.593331	0.0145929	0.0406515
CG10420	126.486	133.264	119.708	0.898282	-0.15476	0.862233	0.954225	0.138932	0.771033
CG10422	8.40334	14.1081	2.69856	0.191277	-2.38627	0.158555	0.347545	0.410975	0.279861
CG10423	8954.88	8574.52	9335.24	1.08872	0.122631	0.777753	0.905379	0.00010437	0.588614
CG10424	187.023	205.591	168.456	0.819375	-0.287404	0.539688	0.735932	0.0808853	0.0979127
CG10425	608.842	911.5	306.184	0.335912	-1.57384	4.5532e-07	4.67418e-06	3.41244	1.41953e-05
CG10426	299.648	242.983	356.312	1.4664	0.552282	0.084196	0.221954	1.03571	0.0185581
CG10428	282.375	328.35	236.4	0.719964	-0.474003	0.217612	0.430883	1.38392	0.438168
CG10431	159.421	178.772	140.069	0.783506	-0.351983	0.343247	0.580085	7.43342	2.44485
CG10433	853.223	310.268	1396.18	4.49992	2.1699	2.83456e-12	4.56075e-11	0.00256347	0.356853
CG10435	461.618	442.217	481.02	1.08775	0.121342	0.695886	0.854446	0.00117505	0.0410623
CG10436	0.665526	0.881293	0.449759	0.51034	-0.97047	1	1	0.906241	0.368208
CG1044	523.67	550.963	496.377	0.900925	-0.150521	0.717941	0.869344	1.96782	0.640126
CG10440	192.82	168.533	217.106	1.28821	0.365366	0.433718	0.66529	0.80175	0.00140622
CG10443	3101.09	2740.15	3462.03	1.26344	0.337362	0.264941	0.490924	0.099892	0.606447
CG10444	343.864	227.961	459.766	2.01686	1.01211	0.00442905	0.0207375	0.0536502	0.398287
CG10445	13.5932	13.6482	13.5382	0.991941	-0.0116744	0.894475	0.974281	0.681753	0.0125621
CG10446	424.84	491.826	357.853	0.727601	-0.458781	0.140401	0.319136	0.0491437	1.34889
CG10447	161.946	199.012	124.88	0.627499	-0.672316	0.124203	0.291138	0.00336527	1.96906e-05
CG10449	1401.34	1509.11	1293.56	0.857167	-0.222352	0.491558	0.697193	0.00838473	0.138569
CG10459	5.48064	10.9613	0	0	#NAME?	0.0450017	0.140063	0.491546	0
CG1046	1.50135	0.304151	2.69856	8.87243	3.14933	0.452668	0.68185	0.065665	2.11042
CG10460	219.736	253.181	186.292	0.735806	-0.442604	0.207519	0.417042	9.06035	3.26006
CG10462	563.08	681.889	444.271	0.65153	-0.618096	0.047533	0.146074	0.00731921	0.180372
CG10463	123.367	155.759	90.9744	0.584071	-0.775784	0.0924205	0.237948	0.520898	0.00071806
CG10465	447.891	517.416	378.366	0.731261	-0.451542	0.147065	0.331018	1.0876	0.0600257
CG10466	31.1512	33.547	28.7553	0.857163	-0.222358	0.81411	0.927525	0.141674	0.517469
CG10467	61.6079	69.0792	54.1366	0.783689	-0.351646	0.566708	0.756549	1.74152	3.54684
CG10469	26.5265	32.2132	20.8398	0.646933	-0.628311	0.508334	0.711951	0.212752	0.425087
CG10470	460.563	507.057	414.069	0.816612	-0.292277	0.370734	0.606232	0.0470038	0.121939
CG10472	506.715	20.4567	992.973	48.5402	5.60111	1.73575e-44	1.13122e-42	0.0160682	11.4866
CG10473	2064.46	2552.38	1576.53	0.61767	-0.695091	0.0160289	0.0614307	3.16791	0.197884
CG10474	3.35497	1.76259	4.94735	2.80687	1.48896	0.227317	0.444305	0.504849	2.55971
CG10475	13.1721	2.87385	23.4703	8.16683	3.02978	0.0332968	0.110085	0.102375	3.19534
CG10476	2.93511	4.36345	1.50677	0.345316	-1.53401	0.719311	0.869773	0.414608	0.0651589
CG10477	1.34472	0.440647	2.2488	5.1034	2.35146	0.40213	0.636043	0.151179	1.78584
CG10478	0	0	0	NA	NA	NA	NA	NA	NA
CG10479	925.743	1391.95	459.54	0.330142	-1.59884	4.31785e-07	4.44175e-06	6.38024	0.188225
CG1048	0.22488	0	0.449759	Inf	Inf	0.476681	0.684444	0	0.560731
CG10480	765.614	839.627	691.601	0.823701	-0.279808	0.384144	0.618927	0.68953	1.76399
CG10481	0.22488	0	0.449759	Inf	Inf	0.476681	0.684444	0	0.560731
CG10483	358.061	313.656	402.466	1.28314	0.359684	0.274336	0.501622	0.0234448	0.0335205
CG10486	8.24727	5.47471	11.0198	2.01286	1.00925	0.515848	0.716601	1.28066	3.19657
CG10488	117.326	148.835	85.8176	0.576596	-0.794367	0.156686	0.345088	1.6431	0.311004
CG10489	38.5846	50.213	26.9563	0.536838	-0.897441	0.210647	0.420591	0.428344	0.265583
CG1049	2099.99	2022.14	2177.83	1.07699	0.107009	0.717343	0.869327	0.209455	0.525401
CG10491	1084.92	1241.24	928.593	0.748118	-0.418663	0.129484	0.30019	3.04726	0.306826
CG10492	1000.27	987.855	1012.69	1.02514	0.0358157	0.849822	0.947027	0.00657531	0.445075
CG10493	38.5961	36.6004	40.5919	1.10905	0.149331	0.787916	0.912681	0.499654	0.380021
CG10494	173.793	199.638	147.947	0.741076	-0.432306	0.252893	0.477166	4.96654	1.2717
CG10495	63.9799	59.6535	68.3063	1.14505	0.19541	0.756817	0.891462	0.329366	0.464236
CG10496	237.239	258.347	216.131	0.836591	-0.257406	0.509211	0.712211	0.400591	0.6355
CG10497	3808.53	4296	3321.06	0.77306	-0.371347	0.20844	0.417924	3.3387	0.766974
CG10498	125.704	169.766	81.6415	0.480905	-1.05618	0.0283303	0.0965835	0.000390158	0.0047665
CG10501	2200.08	3091.41	1308.76	0.423353	-1.24007	0.00014051	0.000977962	0.871827	5.20507
CG10504	1985.04	1553.01	2417.06	1.55637	0.638182	0.0321054	0.106722	0.00502588	0.00190309
CG10505	11.5364	8.76991	14.3029	1.63091	0.705676	0.492046	0.697579	0.193499	0.138364
CG10506	623.48	622.501	624.458	1.00314	0.00452958	0.980005	1	0.157887	0.177571
CG10508	615.03	673.974	556.087	0.825087	-0.277381	0.411985	0.645872	0.128599	0.0158921
CG10510	0	0	0	NA	NA	NA	NA	NA	NA
CG10512	509.371	189.934	828.807	4.36366	2.12554	2.61826e-10	3.63291e-09	0.116625	0.00377807
CG10513	10.7013	1.76259	19.64	11.1427	3.47803	0.0154621	0.0595414	0.106623	0.61912
CG10514	12.4611	12.7788	12.1435	0.950288	-0.0735632	0.907422	0.981753	3.74551	2.85171
CG10516	306.424	422.566	190.283	0.450305	-1.15103	0.0017939	0.00954309	3.36768	0.591656
CG10520	203.958	208.254	199.662	0.958741	-0.0607875	0.859909	0.953152	0.00718364	0.443293
CG10521	1648.78	1664.4	1633.15	0.981223	-0.0273467	0.951434	1	0.599557	1.42391
CG10522	272.053	430.471	113.635	0.263977	-1.92151	1.86956e-07	1.99214e-06	1.01314	0.417607
CG10523	83.3548	57.3924	109.317	1.90473	0.929587	0.072843	0.200676	0.637941	0.610987
CG10527	871.542	648.505	1094.58	1.68785	0.755186	0.0185013	0.0693006	0.0362867	3.01067
CG10528	148.759	183.403	114.115	0.62221	-0.684526	0.11743	0.280157	0.00763797	0.0779378
CG10529	3129.83	16.2921	6243.36	383.215	8.58201	1.59258e-82	5.8716e-80	0.000327454	1.07882
CG10530	10310.5	38.9015	20582	529.079	9.04734	1.04268e-61	1.24581e-59	0.000277471	4.87895
CG10531	8.9573	0.440647	17.4739	39.6552	5.30944	0.0025985	0.0131649	0.00879305	0.83052
CG10533	491.862	3.41984	980.304	286.652	8.16316	5.45216e-63	6.83055e-61	0.00018252	20.77
CG10534	14828.8	65.6638	29591.9	450.658	8.81589	1.14591e-50	8.74959e-49	0.000259327	5.7869
CG10535	601.629	554.279	648.979	1.17085	0.227559	0.480989	0.688254	0.000365391	0.087359
CG10536	395.466	488.074	302.857	0.620515	-0.688462	0.0440049	0.1377	0.181674	0.332296
CG10537	553.61	131.322	975.898	7.43135	2.89362	4.50995e-18	1.02639e-16	0.000463171	5.25111
CG10538	2962.54	4164.22	1760.86	0.422855	-1.24176	7.47889e-05	0.000547095	0.478827	0.124218
CG10539	3861.16	2754.49	4967.83	1.80354	0.850828	0.00804361	0.0344948	0.00504205	0.0490594
CG10540	1478.95	1488.43	1469.47	0.987262	-0.0184951	0.939188	1	0.0701451	0.000201421
CG10541	439.524	271.695	607.352	2.23542	1.16054	0.000825917	0.00481375	3.22361	6.32714
CG10542	1032.84	1219.47	846.224	0.693931	-0.527137	0.081073	0.216216	0.251411	0.299957
CG10543	2926.39	3240.09	2612.7	0.806368	-0.31049	0.382074	0.617085	0.00466168	1.64794
CG10545	3243.9	3306.55	3181.25	0.962105	-0.0557335	0.868989	0.959151	0.0244752	0.05288
CG10546	3266.49	2079.69	4453.28	2.14132	1.0985	0.000111713	0.000792927	1.26806	5.82851
CG10550	291.745	117.908	465.582	3.94869	1.98137	6.85128e-08	7.57574e-07	0.121569	1.52661
CG10553	5.28939	2.26555	8.31322	3.6694	1.87555	0.318047	0.551273	0.164618	0.620185
CG10555	890.16	1164.83	615.493	0.528399	-0.9203	0.00167865	0.00901426	10.7849	2.03468
CG10559	10.7147	10.1853	11.244	1.10394	0.14266	1	1	0.053119	2.93906
CG1056	55.1651	52.167	58.1632	1.11494	0.156971	0.759075	0.893307	0.224739	0.0472598
CG10560	14.4246	0.881293	27.9678	31.735	4.988	0.000573008	0.00347467	0.0185563	4.81067
CG10561	104.627	110.678	98.5749	0.890645	-0.167077	0.715615	0.86823	0.0148729	0.632556
CG10562	78.1231	5.72841	150.518	26.2757	4.71566	3.59453e-13	6.12731e-12	0.0901861	0.493156
CG10563	63.5635	66.5867	60.5402	0.909194	-0.13734	0.830825	0.936685	0.578274	0.637777
CG10564	538.763	400.017	677.509	1.6937	0.760178	0.0183805	0.0690086	0.000144369	0.455485
CG10565	1701.81	1421.91	1981.71	1.3937	0.478919	0.132191	0.304768	0.689833	0.0371551
CG10566	304.554	348.982	260.126	0.745384	-0.423945	0.242889	0.464952	0.874479	0.760243
CG1057	512.311	536.84	487.782	0.908617	-0.138256	0.679124	0.841389	0.148078	0.254075
CG10570	252.759	53.0171	452.5	8.53498	3.09339	1.37817e-14	2.56623e-13	0.0585767	3.54352
CG10571	680.928	823.512	538.345	0.653719	-0.613258	0.0491807	0.149747	0.254391	0.30917
CG10572	114.356	128.12	100.593	0.785146	-0.348967	0.505213	0.709773	0.202211	0.749725
CG10573	1533	1676.35	1389.65	0.828976	-0.270598	0.366234	0.601105	3.53687e-07	0.0103375
CG10574	277.562	243.88	311.244	1.27622	0.351875	0.31576	0.548188	0.126369	0.091404
CG10575	353.061	261.646	444.476	1.69876	0.764486	0.0147856	0.0573816	1.13545	0.107493
CG10576	3636.64	4064.54	3208.73	0.789446	-0.341088	0.278621	0.506813	0.0754883	0.024703
CG10578	3587.86	3107.76	4067.95	1.30897	0.388427	0.236953	0.457661	0.0163012	0.963603
CG10579	2149.54	2238.19	2060.9	0.920792	-0.119053	0.697799	0.855459	0.245022	0.260527
CG1058	6.15422	9.45239	2.85604	0.30215	-1.72666	0.484468	0.691392	2.10008	0.0320417
CG10580	740.789	1186.49	295.088	0.248707	-2.00748	1.84032e-10	2.5897e-09	0.00745519	0.16787
CG10581	27.6931	21.7356	33.6506	1.54818	0.630572	0.403746	0.637224	0.201714	0.0019689
CG10582	415.761	432.316	399.206	0.923412	-0.114954	0.778532	0.905877	0.0160004	0.13456
CG10583	17.9748	22.0591	13.8905	0.629697	-0.667271	0.514763	0.716059	0.398527	0.00318391
CG10584	116.498	62.1342	170.861	2.74987	1.45936	0.00184661	0.00977383	0.549644	1.1041
CG10585	3332.29	5536.1	1128.49	0.203842	-2.29448	2.92809e-12	4.69951e-11	0.421284	0.0125149
CG10586	0.890406	0.881293	0.899518	1.02068	0.0295303	0.413389	0.645872	0.731787	0.71504
CG10587	0	0	0	NA	NA	NA	NA	NA	NA
CG10588	0.220323	0.440647	0	0	#NAME?	1	1	0.591633	0
CG10589	10.8355	17.1734	4.49759	0.261894	-1.93295	0.2259	0.442406	2.08939	0.530211
CG1059	4427.14	3228.66	5625.62	1.7424	0.801074	0.0112338	0.0459608	0.248563	0.146899
CG10590	823.988	983.118	664.858	0.676275	-0.564318	0.0525576	0.156955	1.50062	0.091955
CG10591	634.999	1258.34	11.6564	0.00926329	-6.75426	3.72275e-55	3.40698e-53	18.5876	0.00740387
CG10592	4.8647	4.33229	5.39711	1.24579	0.317058	0.8181	0.92844	0.000459567	1.99167
CG10593	1779	2431.23	1126.78	0.463461	-1.10948	0.000480349	0.00297144	2.79775	0.0242963
CG10594	7.0708	4.5311	9.61049	2.121	1.08475	0.466196	0.684444	0.407847	2.90441
CG10595	941.895	1016.63	867.16	0.852974	-0.229426	0.518673	0.719285	0.390725	0.114326
CG10596	12928.5	10470.7	15386.2	1.46946	0.555284	0.118085	0.281176	0.314911	0.155104
CG10597	132.556	7.40495	257.706	34.8019	5.12109	1.03721e-18	2.44683e-17	0.0311783	0.0325826
CG10598	7461.44	31.3052	14891.6	475.69	8.89388	4.35592e-69	7.20625e-67	0.000284369	46.8789
CG10600	1587.08	1300.07	1874.08	1.44153	0.5276	0.0678266	0.189691	0.53214	0.666771
CG10601	1263.51	1493.47	1033.54	0.69204	-0.531072	0.0663616	0.186768	0.0889705	0.0988661
CG10602	1136.13	984.97	1287.29	1.30694	0.38619	0.187315	0.38992	0.00121856	0.0143353
CG10603	425.799	420.683	430.915	1.02432	0.0346685	0.981041	1	0.629815	0.0430222
CG10604	25.2638	33.9758	16.5517	0.487162	-1.03753	0.271375	0.498881	0.0902436	0.00110892
CG10605	1074.93	1237.14	912.714	0.737763	-0.438771	0.167542	0.360572	0.327352	0.0217318
CG10609	39.9994	27.1287	52.8701	1.94886	0.962632	0.166232	0.359466	0.922178	2.85966
CG10610	157.811	137.572	178.05	1.29423	0.372095	0.413598	0.646057	0.0283878	0.115348
CG10612	9.97164	7.81444	12.1288	1.55211	0.634228	0.65106	0.819717	0.205357	0.126857
CG10616	569.036	714.894	423.178	0.591945	-0.756466	0.0191186	0.0712201	0.158183	0.00132556
CG10617	160.485	83.1369	237.834	2.86075	1.51639	0.000183376	0.00124673	0.987757	0.216079
CG10618	557.87	607.05	508.69	0.83797	-0.255029	0.325689	0.559911	5.69227	0.597904
CG10619	720.399	874.036	566.761	0.648441	-0.624953	0.0354791	0.116081	0.537362	0.00168586
CG10620	2139.58	2366.98	1912.18	0.807856	-0.30783	0.340418	0.576779	0.0589496	0.654389
CG10621	974.109	682.448	1265.77	1.85475	0.891226	0.00127655	0.00709112	3.76485	2.32395
CG10622	652.476	680.582	624.37	0.917407	-0.124366	0.687447	0.847828	0.0927204	0.0365592
CG10623	98.1837	21.2638	175.104	8.23481	3.04174	3.20363e-08	3.66812e-07	0.0733677	1.84194
CG10624	1093.15	1333.52	852.781	0.639495	-0.644994	0.0320079	0.106533	0.00212811	0.00322782
CG10625	5821.79	879.411	10764.2	12.2402	3.61356	1.23739e-22	3.66222e-21	0.0397914	2.53139
CG10626	68.484	43.9623	93.0057	2.11558	1.08105	0.0731945	0.201172	0.00820306	0.136477
CG10627	2107.16	2493.16	1721.16	0.690352	-0.534596	0.109369	0.267241	3.39932	0.0938131
CG10628	207.401	213.954	200.847	0.938737	-0.0912071	0.747543	0.885794	0.694063	0.0107042
CG1063	2513.12	2243.83	2782.41	1.24003	0.310374	0.268985	0.496707	0.304721	0.00407521
CG10630	7.51196	5.72841	9.29551	1.6227	0.6984	0.450997	0.681221	1.55331	0.832989
CG10631	1071.22	829.006	1313.44	1.58436	0.663898	0.0290371	0.0984483	0.189065	0.0610335
CG10632	778.077	697.11	859.044	1.23229	0.301346	0.312434	0.546368	0.374852	0.801015
CG10633	0.22488	0	0.449759	Inf	Inf	0.476681	0.684444	0	0.560731
CG10635	422.107	426.754	417.461	0.978223	-0.0317649	0.905433	0.980752	1.01774	0.931157
CG10637	1753.56	1902.12	1605	0.843794	-0.245038	0.430984	0.662705	0.0605086	0.0102876
CG10638	351.491	308.643	394.338	1.27765	0.353496	0.244354	0.466806	1.66218	0.572282
CG10639	1105.91	886.747	1325.08	1.49432	0.579487	0.0482111	0.147627	0.0264284	0.000111299
CG1064	608.742	720.117	497.367	0.690675	-0.53392	0.10065	0.252094	0.899915	0.197902
CG10640	1001.3	1175.4	827.207	0.703766	-0.506833	0.0785738	0.211629	2.58774	0.694817
CG10641	2180.3	2321.17	2039.43	0.878623	-0.186684	0.496423	0.701012	1.14862	0.207431
CG10642	718.043	731.851	704.236	0.962266	-0.055492	0.836646	0.941163	0.284982	0.0538397
CG10645	659.999	774.505	545.493	0.704311	-0.505715	0.0654846	0.184722	2.78833	0.223634
CG10646	100.005	105.543	94.467	0.895056	-0.15995	0.851822	0.947807	1.77558	0.589193
CG10648	472.411	530.486	414.335	0.781048	-0.356516	0.235443	0.455495	3.5162	1.02004
CG1065	2243.31	1604.59	2882.04	1.79613	0.844888	0.00372118	0.017844	0.783852	0.39908
CG10650	1474.96	986.018	1963.9	1.99175	0.994034	0.000783969	0.00459207	0.00068401	0.1186
CG10651	0	0	0	NA	NA	NA	NA	NA	NA
CG10652	8757.32	7667.41	9847.24	1.2843	0.360981	0.27796	0.505896	2.31799	2.79355
CG10653	517.384	567.518	467.249	0.823321	-0.280474	0.402649	0.63656	0.000518033	0.0672334
CG10654	396.039	536.937	255.141	0.475179	-1.07346	0.00201431	0.0105532	2.53463	0.345427
CG10655	521.625	469.688	573.562	1.22116	0.288247	0.341537	0.578069	0.0149147	0.529271
CG10657	4432.68	1596.69	7268.67	4.55233	2.18661	4.38845e-11	6.50156e-10	0.140154	0.00261183
CG10658	59.6729	63.8063	55.5394	0.870437	-0.200188	0.652471	0.820853	0.970257	0.198115
CG10659	5.44118	7.47913	3.40323	0.45503	-1.13597	0.642291	0.813359	0.0115168	0.264618
CG1066	1717.65	1198.23	2237.08	1.86699	0.900714	0.00298641	0.0148183	1.39982	5.55239
CG10660	1037.82	893.144	1182.51	1.32398	0.404882	0.152226	0.337977	0.892271	0.832013
CG10663	324.813	283.786	365.841	1.28915	0.366415	0.29287	0.52467	0.24125	0.752874
CG10664	4137.66	2764.26	5511.07	1.99369	0.995442	0.00132853	0.00735448	0.0943233	0.859494
CG10667	175.371	256.507	94.2348	0.367377	-1.44467	0.00116105	0.00650832	3.29545	0.165763
CG10669	167.372	185.076	149.669	0.808687	-0.306347	0.482175	0.689216	0.792223	1.16727
CG10670	8.54577	14.393	2.69856	0.187491	-2.41511	0.182372	0.382345	1.11181	0.273544
CG10671	1028.61	1157.34	899.877	0.777538	-0.363015	0.275096	0.502668	0.0342954	0.810629
CG10672	306.598	197.757	415.438	2.10075	1.0709	0.00298345	0.0148128	0.195796	3.69047
CG10673	104.873	137.67	72.075	0.523533	-0.933647	0.053168	0.158268	0.347154	2.38965
CG10674	351.509	335.462	367.557	1.09568	0.131822	0.671247	0.835595	0.0175954	0.40813
CG10675	91.0177	104.809	77.2267	0.736835	-0.440587	0.370077	0.605857	1.63016	0.228912
CG10679	117.291	159.537	75.0446	0.470391	-1.08807	0.0131271	0.0520496	7.50114	0.116083
CG10680	1.49871	2.0979	0.899518	0.428772	-1.22172	0.583116	0.770482	0.0410217	0.403947
CG10681	97.3642	107.383	87.3456	0.813403	-0.297958	0.510172	0.712732	0.0475173	0.607825
CG10682	1140.46	1513.78	767.143	0.506774	-0.980585	0.000789637	0.00462317	1.37063	0.000100016
CG10683	9.19434	14.7906	3.59807	0.243267	-2.03939	0.197671	0.404111	0.00109047	0.429773
CG10685	88.1382	108.061	68.2154	0.631268	-0.663675	0.166116	0.359357	1.45322	0.252186
CG10686	3537.77	3604.35	3471.2	0.963058	-0.0543061	0.891745	0.972621	0.757235	1.69964
CG10687	1098.3	1089.9	1106.71	1.01542	0.0220819	0.85579	0.9506	0.640093	0.00404393
CG10688	285.175	240.963	329.388	1.36697	0.450977	0.15711	0.345667	0.0696613	2.3619
CG10689	190.344	228.582	152.106	0.665433	-0.587635	0.138626	0.316028	0.0230883	0.175861
CG10691	2933.87	2802.69	3065.06	1.09362	0.129106	0.666972	0.832174	0.215311	0.617642
CG10692	18.4815	16.6704	20.2926	1.21729	0.283668	0.545493	0.741576	2.23972	0.85334
CG10693	2035.89	1416.68	2655.09	1.87416	0.906243	0.00298212	0.0148119	0.753226	2.84834
CG10694	0.440647	0.881293	0	0	#NAME?	0.358371	0.593331	1.09423	0
CG10695	977.262	1083.4	871.126	0.804068	-0.31461	0.311642	0.545722	0.0618144	0.281316
CG10697	1219.58	41.1745	2397.99	58.2397	5.86393	1.48134e-56	1.4818e-54	0.00548275	0.235586
CG10698	166.72	215.479	117.96	0.54743	-0.869253	0.0339281	0.111829	0.0609902	0.627942
CG10699	647.771	661.055	634.486	0.959808	-0.0591816	0.856607	0.951144	0.42744	0.960855
CG1070	10639.7	10605.9	10673.6	1.00638	0.00917959	0.939727	1	0.270309	0.0165066
CG10700	1.11073	1.32194	0.899518	0.680453	-0.555432	0.464561	0.684444	1.0682	0.575783
CG10701	7878.48	6422.44	9334.51	1.45342	0.539452	0.12388	0.290595	0.135574	0.401268
CG10702	443.115	358.773	527.457	1.47017	0.555983	0.0927273	0.238452	0.0195026	0.336385
CG10703	524.757	516.388	533.127	1.03241	0.0460223	0.877925	0.964561	0.03112	0.119062
CG10704	168.686	254.396	82.9762	0.32617	-1.61631	0.000234046	0.00155677	0.121249	0.0348978
CG10706	1112	1131.25	1092.75	0.965973	-0.0499457	0.833675	0.938885	3.91022	3.74315
CG1071	352.057	450.105	254.009	0.564333	-0.825383	0.0147316	0.0572062	0.000122919	0.291801
CG10710	1163.68	1492.34	835.017	0.559537	-0.837695	0.00301576	0.0149445	0.484262	4.12063
CG10711	184.76	170.961	198.559	1.16143	0.215904	0.523688	0.723969	2.0544	1.13637
CG10712	1540.54	1776.41	1304.68	0.73445	-0.445264	0.142091	0.321905	0.20138	0.0928354
CG10713	130.676	127.305	134.046	1.05295	0.0744317	0.974989	1	0.107655	3.77681
CG10717	10995.1	21787.2	202.935	0.00931442	-6.74632	3.52424e-51	2.73704e-49	1.58878	0.00258691
CG10718	9609.89	8050.66	11169.1	1.38736	0.472338	0.18149	0.381486	0.261625	0.303224
CG10719	2436.81	3039.94	1833.68	0.603196	-0.729301	0.0122922	0.0494757	0.400314	0.306022
CG1072	238.391	265.259	211.522	0.797417	-0.326593	0.374742	0.610103	0.666626	0.233816
CG10721	115.003	121.371	108.635	0.895068	-0.159931	0.811389	0.927525	0.841698	0.207828
CG10722	15.5966	15.2861	15.9071	1.04062	0.0574484	0.697412	0.855376	3.78615	0.0840349
CG10723	81.2616	52.6655	109.858	2.08595	1.06071	0.08155	0.216661	1.04982	0.0760662
CG10724	3091.31	4337.74	1844.88	0.42531	-1.23341	9.6385e-05	0.000692898	0.00118872	0.0484279
CG10725	82.6867	1.32194	164.051	124.099	6.95535	5.22851e-18	1.18159e-16	0.00450372	20.8113
CG10726	189.762	283.685	95.839	0.337836	-1.5656	0.000155397	0.00107635	0.00841429	0.153859
CG10728	203.3	201.711	204.888	1.01575	0.0225455	0.875624	0.963507	0.236451	0.192447
CG10730	59.7204	79.2987	40.1421	0.506214	-0.982181	0.0924142	0.237948	1.67432	0.210403
CG10731	282.41	274.879	289.941	1.05479	0.0769604	0.851881	0.947807	0.377882	0.345994
CG10732	1731.66	1813.78	1649.54	0.909446	-0.13694	0.672993	0.836496	0.18411	0.101763
CG10733	589.554	827.167	351.941	0.425477	-1.23285	0.000124493	0.000874975	0.202218	0.00947688
CG10734	0.449759	0	0.899518	Inf	Inf	0.727589	0.871027	0	1.06197
CG10737	4156.72	3498.53	4814.91	1.37627	0.460758	0.157809	0.346617	0.05852	0.796612
CG10738	400.161	149.089	651.233	4.3681	2.127	3.03767e-10	4.18337e-09	0.537772	2.09605
CG10739	371.736	442.089	301.382	0.681722	-0.552745	0.0767332	0.207974	0.625573	4.78461
CG1074	487.338	634.971	339.705	0.534993	-0.902408	0.00454687	0.0212352	0.102691	0.697172
CG10741	1071.41	1130.87	1011.95	0.894843	-0.160294	0.606167	0.788393	0.219179	0.250393
CG10742	239.547	287.062	192.033	0.668962	-0.580004	0.160378	0.350647	0.0388549	1.51761
CG10743	936.685	928.518	944.853	1.01759	0.0251608	0.96302	1	0.0485716	0.578213
CG10746	8434.43	6925.27	9943.59	1.43584	0.521897	0.124272	0.291239	0.681694	0.473042
CG10747	125.543	93.4854	157.6	1.68583	0.753457	0.110991	0.270386	0.016145	0.546437
CG10748	0	0	0	NA	NA	NA	NA	NA	NA
CG10749	0	0	0	NA	NA	NA	NA	NA	NA
CG1075	0	0	0	NA	NA	NA	NA	NA	NA
CG10750	1.94847	2.0979	1.79904	0.857543	-0.221719	0.563428	0.754005	0.0323566	0.905835
CG10751	322.231	365.491	278.972	0.763279	-0.389717	0.224856	0.440964	0.203947	0.413324
CG10752	0	0	0	NA	NA	NA	NA	NA	NA
CG10753	150.414	175.881	124.948	0.710414	-0.493267	0.283311	0.512244	0.0719697	0.324486
CG10754	493.633	553.488	433.777	0.783715	-0.351598	0.295378	0.527917	0.214708	0.0251105
CG10755	75.3639	83.8535	66.8742	0.797512	-0.326422	0.563725	0.754146	0.237933	0.0700228
CG10756	200.627	245.219	156.035	0.636307	-0.652204	0.0849426	0.223375	2.45716	0.174784
CG10757	304.747	301.825	307.668	1.01936	0.0276609	0.906508	0.981423	0.135469	0.00992783
CG10759	4.78075	1.93024	7.63126	3.95352	1.98314	0.226794	0.443619	0.0511802	0.309357
CG1076	2.35393	4.25811	0.449759	0.105624	-3.24299	0.923728	0.992654	3.10492	0.0599239
CG10761	0	0	0	NA	NA	NA	NA	NA	NA
CG10763	436.246	371.132	501.36	1.35089	0.433916	0.169385	0.363503	1.41703	2.6741
CG10764	7.64052	10.3337	4.94735	0.478759	-1.06263	0.592188	0.778166	2.12862	0.992199
CG1077	21.8686	30.2444	13.4928	0.446125	-1.16448	0.247708	0.470408	2.07424	1.86318
CG10772	4125.47	2828.24	5422.69	1.91734	0.939103	0.00418998	0.0197687	0.712392	1.47608
CG10776	414.553	525.091	304.015	0.578976	-0.788424	0.0115785	0.0471174	0.253229	1.16739
CG10777	1369.68	1494.18	1245.18	0.833351	-0.263004	0.382236	0.617085	3.63327	4.65654
CG10778	427.942	258.289	597.594	2.31367	1.21018	0.00011891	0.000839855	0.720372	0.23723
CG1078	386.39	418.633	354.147	0.845962	-0.241335	0.515452	0.716359	0.115811	0.898937
CG10781	0.674639	0	1.34928	Inf	Inf	0.31438	0.546511	0	1.42387
CG10788	0.220323	0.440647	0	0	#NAME?	1	1	0.591633	0
CG10789	0	0	0	NA	NA	NA	NA	NA	NA
CG1079	164.829	156.025	173.634	1.11286	0.154276	0.793959	0.91597	0.000771436	1.30373
CG10790	2.02392	0	4.04783	Inf	Inf	0.376664	0.612096	0	2.96112
CG10793	7.32324	11.9479	2.69856	0.22586	-2.1465	0.247896	0.470696	0.00605658	0.337367
CG10794	2.44634	2.64388	2.2488	0.850566	-0.233504	0.521443	0.721599	1.45004	1.00449
CG10795	143.553	141.679	145.428	1.02646	0.0376725	0.830059	0.936365	0.680705	0.0879442
CG10798	1570.35	1771.38	1369.32	0.773026	-0.371411	0.209928	0.419857	0.0745027	0.24306
CG10799	28.7191	18.3158	39.1225	2.136	1.09491	0.188082	0.390949	0.123879	1.11345
CG10800	205.07	262.27	147.871	0.563814	-0.82671	0.0489038	0.149115	0.41036	0.0204373
CG10801	2.0979	4.19579	0	0	#NAME?	1	1	0.0847539	0
CG10802	211.192	255.473	166.91	0.653339	-0.614096	0.125431	0.293218	0.538852	0.442842
CG10803	174.382	189.911	158.852	0.836454	-0.257642	0.577757	0.765754	0.604484	0.39263
CG10804	168.955	115.938	221.972	1.91458	0.93703	0.0358904	0.117189	1.00056	0.538696
CG10805	788.852	846.032	731.671	0.864826	-0.209517	0.500834	0.705157	0.000959049	0.000394803
CG10806	600.886	87.7808	1113.99	12.6906	3.66569	2.67527e-26	9.43215e-25	0.0241518	1.08099
CG10808	962.355	554.306	1370.4	2.47229	1.30585	1.80575e-05	0.000148891	0.0456482	0.0238611
CG10809	400.768	394.804	406.733	1.03022	0.0429478	0.839408	0.943037	6.22817e-08	0.665421
CG1081	991.687	1041.8	941.577	0.9038	-0.145925	0.637727	0.810388	0.478846	0.721386
CG10810	29.3275	7.95094	50.7041	6.37712	2.67291	0.00361653	0.0174393	0.0298381	1.1954
CG10811	6592.67	7274.59	5910.75	0.81252	-0.299525	0.372401	0.607672	1.96558	1.33149
CG10812	152.664	226.653	78.6749	0.347116	-1.52651	0.00305093	0.0150955	3.73053	2.49226
CG10814	45.0928	83.9263	6.25927	0.0745806	-3.74506	2.19725e-06	2.06958e-05	23.1105	0.0343722
CG10816	1.34928	0	2.69856	Inf	Inf	0.620643	0.798877	0	2.27589
CG1082	193.12	157.305	228.935	1.45536	0.541372	0.112411	0.273094	2.9694	0.196661
CG10822	0	0	0	NA	NA	NA	NA	NA	NA
CG10823	297.739	39.7117	555.765	13.995	3.80684	1.28871e-20	3.42877e-19	0.0952748	0.385619
CG10824	57.9287	23.7593	92.0981	3.87629	1.95468	0.00307168	0.0151749	4.83502e-06	1.44349
CG10825	159.348	153.697	164.999	1.07354	0.102373	0.828838	0.935233	0.0157557	0.185188
CG10827	398.637	18.7876	778.486	41.4362	5.37282	1.43779e-38	7.92876e-37	0.00148599	0.21794
CG10830	959.744	446.333	1473.15	3.30058	1.72272	3.12807e-08	3.58797e-07	0.565137	2.2506
CG10833	526.565	57.069	996.062	17.4537	4.12546	4.48766e-31	1.89244e-29	0.11767	0.322396
CG10834	0	0	0	NA	NA	NA	NA	NA	NA
CG10837	2354.52	2879.18	1829.87	0.635551	-0.653919	0.021192	0.0770532	12.6719	2.2259
CG10838	0	0	0	NA	NA	NA	NA	NA	NA
CG10839	0	0	0	NA	NA	NA	NA	NA	NA
CG1084	4284.48	4616.57	3952.39	0.856132	-0.224095	0.515087	0.716153	0.0316908	0.2888
CG10840	2068.35	2162.47	1974.24	0.912955	-0.131384	0.660141	0.82678	0.275469	0.191524
CG10841	3.10626	3.04151	3.17102	1.04258	0.0601615	0.509182	0.712211	1.41655	1.34968
CG10842	51.5866	15.6407	87.5324	5.59643	2.48451	0.000392331	0.00248291	0.037075	4.35482
CG10843	50.845	19.3959	82.2942	4.24287	2.08504	0.00208615	0.0108635	0.0139725	0.46866
CG10844	5404.64	5481.49	5327.78	0.971957	-0.0410357	0.979916	1	0.0830264	0.266192
CG10845	22.0325	6.0207	38.0442	6.3189	2.65967	0.00836939	0.0356667	0.0833788	4.03971
CG10846	131.276	120.739	141.813	1.17455	0.232104	0.615763	0.795297	0.0968022	0.390628
CG10847	3213.83	2750.26	3677.4	1.33711	0.419117	0.166596	0.359731	0.0777626	0.808492
CG10849	1509.01	2003.59	1014.43	0.506305	-0.981923	0.00135398	0.00747617	0.525979	0.00630901
CG10850	58.0171	67.0155	49.0186	0.731452	-0.451164	0.470444	0.684444	1.52396	1.11995
CG10851	3814.53	4757.87	2871.19	0.603461	-0.728667	0.0202824	0.0744806	0.408574	0.0455571
CG10852	0.220323	0.440647	0	0	#NAME?	1	1	0.591633	0
CG10853	7.54179	8.72689	6.35669	0.728403	-0.457192	0.73434	0.876832	0.504215	0.492838
CG10855	53.2264	52.6151	53.8378	1.02324	0.0331432	0.975703	1	0.344914	0.175345
CG10858	2.27466	3.64981	0.899518	0.246456	-2.0206	0.78156	0.908134	2.54587	0.227585
CG10859	0.670083	0.440647	0.899518	2.04136	1.02953	0.816401	0.927525	0.36467	0.885296
CG1086	1085.29	1115.16	1055.41	0.946417	-0.0794526	0.802594	0.921379	0.350199	0.607839
CG10861	61.972	84.4693	39.4748	0.467327	-1.09749	0.0530532	0.158069	2.39121	0.457603
CG10862	0.220323	0.440647	0	0	#NAME?	1	1	0.591633	0
CG10863	725.058	443.852	1006.26	2.26712	1.18086	0.000158912	0.00109599	0.225586	5.81211
CG10864	55.7278	63.4873	47.9682	0.755556	-0.404389	0.60918	0.79031	1.22098	0.191463
CG10866	76.1608	87.6443	64.6774	0.737954	-0.438398	0.48641	0.693245	0.397932	0.0641648
CG10868	104.237	96.7955	111.679	1.15377	0.206352	0.757025	0.891544	0.938709	0.168644
CG10869	5.3037	4.83525	5.77215	1.19376	0.255518	0.883996	0.968359	0.694445	0.0988224
CG10874	615.184	681.417	548.951	0.805602	-0.311861	0.24224	0.46406	3.52854	0.0537028
CG10877	448.401	452.2	444.601	0.983194	-0.0244515	0.970034	1	0.364064	0.350666
CG1088	10582.9	6932.59	14233.2	2.05309	1.0378	0.00732388	0.0318314	0.298033	0.000714599
CG10880	86.372	116.036	56.7085	0.488716	-1.03293	0.0456467	0.141627	0.336772	0.603254
CG10881	0.66097	1.32194	0	0	#NAME?	0.633897	0.807802	1.4789	0
CG10882	3729.55	4287.98	3171.12	0.739539	-0.435303	0.188547	0.391411	0.698312	0.0862441
CG10887	0.22488	0	0.449759	Inf	Inf	0.476681	0.684444	0	0.560731
CG10888	0.22488	0	0.449759	Inf	Inf	0.476681	0.684444	0	0.560731
CG10889	153.091	169.759	136.423	0.803627	-0.315403	0.448327	0.67822	0.290071	1.41763
CG1089	269.694	121.23	418.157	3.44929	1.7863	1.46188e-06	1.40672e-05	0.00242214	1.02819
CG10890	195.503	259.89	131.117	0.504508	-0.987051	0.0124045	0.0498345	0.516403	0.0562314
CG10895	232.052	291.293	172.811	0.593254	-0.753277	0.0550118	0.162219	0.116006	0.0100679
CG10897	3174.22	3931.71	2416.72	0.614675	-0.702104	0.0217339	0.0785804	1.69676	0.358724
CG10898	429.364	525.685	333.043	0.633541	-0.658489	0.047018	0.144906	0.000381566	0.00764394
CG10899	0	0	0	NA	NA	NA	NA	NA	NA
CG1090	496.891	255.492	738.291	2.88968	1.53091	1.91596e-06	1.82192e-05	0.0675235	0.0205396
CG10901	3.86313	5.92722	1.79904	0.303521	-1.72013	0.794587	0.916205	0.793363	0.379697
CG10903	134.653	124.209	145.096	1.16816	0.224241	0.674465	0.837345	0.00352205	0.732632
CG10904	172.528	218.895	126.161	0.576355	-0.794971	0.0438262	0.137332	0.903072	0.325363
CG10907	106.157	150.409	61.9041	0.411572	-1.28078	0.0117541	0.0477567	0.728905	0.027501
CG10908	619.65	685.168	554.132	0.808754	-0.306228	0.348809	0.585797	0.0382743	0.324381
CG10909	0	0	0	NA	NA	NA	NA	NA	NA
CG1091	456.627	534.449	378.806	0.70878	-0.49659	0.151973	0.337706	1.60327	0.318008
CG10910	81.1124	5.72841	156.496	27.3194	4.77185	2.98078e-13	5.11489e-12	0.0859529	10.6186
CG10911	201.658	14.5413	388.774	26.7358	4.7407	1.50076e-24	4.86579e-23	0.161388	5.69649
CG10912	130.519	40.1567	220.882	5.50049	2.45956	3.62524e-07	3.76046e-06	0.16305	6.61196
CG10913	1315.2	807.877	1822.52	2.25594	1.17373	4.57068e-05	0.000348376	1.43401	1.63387
CG10914	166.533	136.154	196.911	1.44624	0.532304	0.148419	0.332904	1.60884	0.0917937
CG10915	842.885	891.045	794.724	0.891902	-0.165044	0.55952	0.750915	0.826339	0.319456
CG10916	274.166	250.678	297.653	1.18739	0.2478	0.353781	0.591892	2.95992	0.00038904
CG10917	884.603	852.666	916.54	1.07491	0.104218	0.783	0.909007	1.49368	0.911764
CG10918	15.3152	8.62156	22.0089	2.55278	1.35207	0.289089	0.519265	0.702062	0.0711594
CG10919	0	0	0	NA	NA	NA	NA	NA	NA
CG1092	666.742	491.238	842.247	1.71454	0.777819	0.00871103	0.0368911	0.586895	0.215532
CG10920	0.22488	0	0.449759	Inf	Inf	0.476681	0.684444	0	0.560731
CG10922	937.381	926.028	948.733	1.02452	0.0349464	0.931315	0.996421	0.144949	0.035008
CG10923	177.157	218.579	135.734	0.620985	-0.687369	0.0772562	0.209105	1.32535	0.050155
CG10924	947.093	1465.72	428.467	0.292325	-1.77435	4.5138e-08	5.09144e-07	25.7557	0.620125
CG10927	35.0685	42.5588	27.5781	0.648001	-0.625932	0.432412	0.664101	0.673888	1.37056
CG10928	56.0462	10.2476	101.845	9.93836	3.31301	3.64295e-06	3.34106e-05	0.101838	1.53168
CG10930	0	0	0	NA	NA	NA	NA	NA	NA
CG10931	0.445203	0.440647	0.449759	1.02068	0.0295303	1	1	0.505739	0.507222
CG10932	277.821	242.124	313.517	1.29486	0.372793	0.282028	0.510921	0.00254842	0.377052
CG10933	131.087	198.224	63.95	0.322614	-1.63212	0.000542608	0.00331211	0.0219424	0.177859
CG10934	4.81223	6.35601	3.26845	0.514229	-0.959516	0.694773	0.854133	1.58234	0.440451
CG10936	4708.6	5349.6	4067.61	0.760358	-0.39525	0.254176	0.478118	0.0138595	0.582891
CG10938	302.274	258.28	346.268	1.34067	0.422951	0.20811	0.417739	0.0105404	0.341154
CG10939	2019.85	1636.26	2403.45	1.46887	0.554708	0.0696096	0.193796	0.192175	0.12708
CG10943	5.22041	0.440647	10.0002	22.6943	4.50426	0.021454	0.0777647	0.0192586	1.54968
CG10944	30610.8	27618	33603.6	1.21673	0.283008	0.532084	0.730037	0.892083	1.50597
CG10946	84.7204	43.1434	126.297	2.92739	1.54961	0.00534735	0.0243394	0.0870448	0.526908
CG10947	267.342	115.875	418.809	3.6143	1.85372	1.64457e-06	1.57429e-05	0.420849	0.210519
CG10948	1039.7	1351.54	727.865	0.538543	-0.892866	0.00217996	0.0112927	2.71754	0.132232
CG10949	72.5699	88.7169	56.4228	0.635987	-0.652931	0.246776	0.469337	2.06633	3.96014
CG10950	0.22488	0	0.449759	Inf	Inf	0.476681	0.684444	0	0.560731
CG10951	20.5696	13.7105	27.4287	2.00056	1.00041	0.281695	0.510533	0.0620805	0.0179338
CG10952	331.749	156.005	507.492	3.25304	1.70179	8.21599e-07	8.16159e-06	0.0267161	2.71217
CG10953	29613.2	79.7794	59146.7	741.378	9.53407	1.40561e-37	7.49506e-36	1.36333e-05	4.1336
CG10954	1426.15	1503.48	1348.81	0.897123	-0.156623	0.604402	0.787639	0.0320245	0.0175795
CG10955	848.748	884.17	813.327	0.919877	-0.120487	0.726401	0.871027	0.134353	0.0128005
CG10956	0	0	0	NA	NA	NA	NA	NA	NA
CG10958	93.2824	97.7791	88.7857	0.908023	-0.1392	0.919564	0.989828	1.00286	0.0293634
CG10959	57.0067	55.618	58.3954	1.04994	0.0703046	0.892185	0.972784	0.172344	0.245728
CG10960	2119.23	1761.6	2476.86	1.40603	0.491624	0.101253	0.253211	0.146175	0.533023
CG10961	282.306	323.638	240.973	0.744574	-0.425512	0.199503	0.406495	0.096176	0.794502
CG10962	1017.31	784.496	1250.12	1.59353	0.672223	0.0236228	0.0842069	0.890702	4.64961
CG10964	247.528	172.06	322.996	1.87723	0.908604	0.0127986	0.0510518	0.822996	2.0008
CG10965	24.1201	44.1923	4.04783	0.0915958	-3.44857	0.00124054	0.0069149	0.355529	0.161689
CG10967	2004.24	1839.93	2168.54	1.1786	0.237074	0.469045	0.684444	0.28201	0.000168245
CG10969	1.45805	0	2.91611	Inf	Inf	0.676773	0.839235	0	1.145
CG10970	65.4349	30.6064	100.263	3.27589	1.71189	0.00764165	0.0330455	0.790717	2.13574
CG10971	445.969	316.751	575.188	1.8159	0.860683	0.0111944	0.0458144	0.502094	0.106355
CG10972	0.445203	0.440647	0.449759	1.02068	0.0295303	1	1	0.505739	0.507222
CG10973	215.326	235.151	195.5	0.83138	-0.266419	0.353564	0.591749	1.45371	1.69271
CG10975	800.092	976.345	623.839	0.638954	-0.646217	0.029781	0.100601	1.17787	0.196752
CG10978	1134.89	1275.61	994.166	0.779365	-0.359628	0.216853	0.429841	2.12564	1.34965
CG10979	508.692	475.657	541.728	1.1389	0.187646	0.499277	0.703963	2.06332	1.66907
CG1098	893.341	818.246	968.436	1.18355	0.243122	0.338522	0.574774	0.317126	0.66247
CG10981	84.6578	103.125	66.1908	0.641851	-0.639689	0.195524	0.401247	0.00168241	1.80949
CG10984	699.25	740.18	658.32	0.889405	-0.169088	0.545993	0.742055	0.27474	0.00901621
CG10986	833.162	980.594	685.73	0.699301	-0.516015	0.0793626	0.21291	2.27148	0.783666
CG10988	2470.71	1660.02	3281.41	1.97673	0.983117	0.00117267	0.00656209	0.000928151	0.100194
CG1099	1426.63	1320.89	1532.37	1.1601	0.214246	0.452645	0.68185	0.0730023	0.541744
CG10990	4357.16	4555.81	4158.5	0.91279	-0.131645	0.730903	0.87386	1.18404	0.622498
CG10991	0	0	0	NA	NA	NA	NA	NA	NA
CG10992	2441.6	2630.34	2252.87	0.856493	-0.223486	0.422528	0.653547	1.47414	0.301328
CG10993	0.674639	0	1.34928	Inf	Inf	0.31438	0.546511	0	1.42387
CG10996	1.89771	3.34566	0.449759	0.134431	-2.89507	0.903306	0.979518	2.59381	0.084724
CG10997	2623.64	2096.52	3150.77	1.50286	0.587708	0.0588613	0.170493	0.000774387	0.317534
CG10998	19.414	18.1911	20.6369	1.13445	0.18199	0.729459	0.872376	1.61393	0.574576
CG1100	902.479	1012.53	792.432	0.78263	-0.353598	0.259635	0.484642	0.89785	0.486563
CG11000	84.6134	18.7253	150.502	8.03735	3.00672	1.95647e-07	2.07617e-06	0.0858055	0.424011
CG11001	2155.48	2034.95	2276.01	1.11846	0.161513	0.629849	0.806306	1.15622	0.89982
CG11006	1827.84	1987.78	1667.9	0.839076	-0.253126	0.439264	0.671053	0.00126623	0.419202
CG11007	411.192	435.405	386.978	0.888777	-0.170107	0.653696	0.821832	0.320327	0.0442633
CG11009	869.247	467.26	1271.23	2.72062	1.44393	2.1117e-06	1.9963e-05	0.0220717	0.165511
CG1101	1521.92	1787.27	1256.56	0.703061	-0.508278	0.0812784	0.216376	1.01593	0.23571
CG11010	231.797	187.536	276.057	1.47202	0.557797	0.139679	0.317718	1.85212e-05	0.0097
CG11012	4.27271	0	8.54542	Inf	Inf	0.0190474	0.0709959	0	4.80182
CG11015	1956.02	1561.06	2350.98	1.50601	0.590734	0.0535411	0.159009	0.290413	2.87681
CG11018	0	0	0	NA	NA	NA	NA	NA	NA
CG11019	61.2455	44.9801	77.5109	1.72323	0.785112	0.206281	0.415354	3.9447e-06	0.131259
CG1102	445.017	556.925	333.11	0.598123	-0.741485	0.0147477	0.0572518	2.50736	0.169208
CG11020	266.322	135.931	396.712	2.91847	1.54521	1.14327e-05	9.69942e-05	0.402195	2.87591
CG11023	10.107	9.47169	10.7422	1.13414	0.181597	0.886893	0.970528	0.332597	0.175642
CG11024	764.234	557.377	971.092	1.74225	0.800954	0.00655396	0.0289346	0.503132	0.277433
CG11025	192.094	228.866	155.322	0.678659	-0.559242	0.177045	0.37526	0.0104258	5.80322e-05
CG11027	462.493	521.717	403.268	0.772963	-0.371528	0.223476	0.439125	0.981825	0.0223797
CG11029	4.25904	1.32194	7.19615	5.44363	2.44457	0.119199	0.282644	0.216085	3.67737
CG1103	303.957	428.678	179.236	0.418112	-1.25804	0.000665025	0.00395825	0.144544	0.0436518
CG11030	1206.93	601.826	1812.03	3.01088	1.59019	5.74723e-08	6.39882e-07	0.0550621	4.2475
CG11033	1734.02	2286.57	1181.47	0.516701	-0.952598	0.00158023	0.00856761	0.187237	0.13232
CG11034	486.901	259.807	713.995	2.74818	1.45848	4.24886e-06	3.8638e-05	1.76777	7.65898
CG11035	69.3556	39.2206	99.4905	2.53669	1.34295	0.0252882	0.0886497	0.0466721	0.242062
CG11037	0.22488	0	0.449759	Inf	Inf	0.476681	0.684444	0	0.560731
CG1104	1136.43	1262.85	1010.01	0.799787	-0.322311	0.30351	0.537168	0.142438	0.000512488
CG11041	12.9823	12.0221	13.9425	1.15974	0.213804	0.857461	0.951691	0.496589	3.49878
CG11042	4540.95	5243.11	3838.8	0.732161	-0.449767	0.154559	0.341453	1.33245	0.445253
CG11043	15.5312	16.1749	14.8875	0.920407	-0.119656	0.929318	0.995659	0.0750541	0.0711467
CG11044	303.737	236.369	371.106	1.57002	0.650787	0.0789494	0.212375	0.142214	3.73663
CG11048	65.4762	71.6801	59.2723	0.8269	-0.274215	0.713417	0.866441	1.17498	0.677348
CG11049	345.858	441.407	250.309	0.56707	-0.818402	0.0128767	0.0512625	5.64328	0.484365
CG1105	702.653	784.37	620.936	0.791637	-0.337088	0.269228	0.496799	0.0265126	0.000208988
CG11050	1281.13	1154.6	1407.65	1.21917	0.2859	0.327788	0.562193	0.000565421	0.00922045
CG11051	7320.62	5727.66	8913.59	1.55624	0.638062	0.0632421	0.179832	0.452788	1.17036
CG11052	7.59676	13.3945	1.79904	0.134312	-2.89634	0.123904	0.290595	1.10056	0.147344
CG11055	811.572	892.698	730.446	0.818245	-0.289395	0.324618	0.558905	0.141674	0.77453
CG11059	2306.1	2806.52	1805.69	0.643391	-0.636232	0.030719	0.103148	5.5022	1.72643
CG1106	3229.24	2620.2	3838.29	1.46488	0.550787	0.0642193	0.181929	0.000207176	0.910128
CG11060	5.7357	3.52517	7.94623	2.25414	1.17258	0.324417	0.558905	0.89471	1.91574
CG11061	970.277	1011.54	929.018	0.918423	-0.122769	0.794989	0.91635	0.0175474	2.69251
CG11062	347.49	296.812	398.168	1.34148	0.423826	0.237425	0.458162	2.91153	5.56789
CG11063	666.203	799.812	532.594	0.665899	-0.586624	0.0611043	0.175376	0.0126145	0.0388862
CG11064	45739.5	60786	30693	0.504935	-0.98583	0.053169	0.158268	0.251868	1.27518
CG11066	5121.33	589.083	9653.58	16.3875	4.03452	2.58249e-27	9.52128e-26	0.00386057	1.41346
CG11068	1.76168	0	3.52336	Inf	Inf	0.638084	0.810497	0	2.70733
CG11069	311.303	447.525	175.081	0.39122	-1.35395	0.000171232	0.00117468	1.34445	0.630373
CG1107	1634.1	1560.07	1708.13	1.0949	0.130799	0.643625	0.814277	0.402449	0.546323
CG11070	878.317	861.311	895.323	1.03949	0.0558735	0.808912	0.926112	0.0812344	0.0412229
CG11071	16.6551	10.626	22.6843	2.13479	1.0941	0.262068	0.487596	0.0151311	4.14378
CG11073	2394.05	665.358	4122.75	6.19628	2.6314	1.12093e-16	2.34433e-15	0.0189962	12.8579
CG11076	1470.78	1696.54	1245.01	0.73385	-0.446442	0.0995562	0.250229	3.94577	0.17164
CG11077	106.332	105.694	106.969	1.01206	0.0172984	0.883325	0.968064	0.0108273	4.60974
CG1108	12.0715	3.69283	20.4501	5.53779	2.46931	0.0403788	0.128717	0.173039	1.96912
CG11081	2000.39	2287.05	1713.72	0.749316	-0.416354	0.161136	0.351768	4.89942	3.86102
CG11084	4015.64	4005.08	4026.21	1.00527	0.00758992	0.977053	1	0.149124	0.0796122
CG11085	8.59768	8.66458	8.53077	0.984557	-0.0224526	0.936335	0.99911	0.000815962	0.0565119
CG11086	387.638	232.412	542.863	2.33577	1.2239	0.000294715	0.00191877	1.1739	11.3468
CG11089	859.618	825.296	893.94	1.08317	0.115265	0.677763	0.840075	0.410105	0.387386
CG1109	600.571	624.508	576.633	0.923339	-0.115067	0.708312	0.862758	0.000256508	0.0498738
CG11092	482.785	588.12	377.449	0.641789	-0.639829	0.0502823	0.152044	0.712034	0.538385
CG11093	194.151	197.073	191.23	0.970349	-0.043425	0.828256	0.934985	1.80878	0.111647
CG11094	41.3281	41.9816	40.6746	0.968867	-0.0456293	0.97106	1	0.443834	0.000172627
CG11095	104.703	85.8891	123.516	1.43809	0.524151	0.291512	0.522734	0.0731336	0.169967
CG11098	2636.07	2659.08	2613.05	0.982689	-0.0251925	0.967021	1	0.660051	1.75136
CG11099	67.7637	40.2502	95.2772	2.36712	1.24313	0.034009	0.111995	0.0944971	0.0308935
CG11100	566.067	816.092	316.042	0.387262	-1.36862	1.96441e-05	0.000160537	0.0151359	0.00475106
CG11101	2461.95	4287.59	636.314	0.148408	-2.75236	3.96373e-17	8.51047e-16	0.000880553	0.0456845
CG11103	66.1123	66.3181	65.9066	0.993794	-0.00898108	0.988952	1	0.316106	0.380221
CG11106	0	0	0	NA	NA	NA	NA	NA	NA
CG11107	708.42	756.591	660.249	0.872662	-0.196504	0.588898	0.775185	0.107298	0.238875
CG11109	172.282	206.453	138.111	0.668972	-0.579982	0.207353	0.416837	0.367713	0.0983158
CG11110	49.065	43.1671	54.9629	1.27326	0.348527	0.491269	0.696975	0.412166	0.572668
CG11111	842.991	687.328	998.654	1.45295	0.538986	0.0887367	0.230858	0.0331114	0.748367
CG11112	0.220323	0.440647	0	0	#NAME?	1	1	0.591633	0
CG11113	0.881293	1.76259	0	0	#NAME?	1	1	1.81841	0
CG11115	171.529	207.355	135.703	0.654451	-0.611644	0.204246	0.412519	5.51528	0.733708
CG1112	87.6827	58.4918	116.874	1.99812	0.998643	0.0602115	0.173251	0.0533669	0.138665
CG11120	92.4304	129.411	55.45	0.428481	-1.2227	0.0266272	0.092396	0.138359	0.130492
CG11121	622.433	747.893	496.974	0.664499	-0.589662	0.0563756	0.165334	1.20708	0.581679
CG11122	1637.44	1857.35	1417.53	0.763198	-0.38987	0.202332	0.409862	9.16473e-05	0.034296
CG11123	365.31	425.65	304.97	0.716479	-0.481003	0.122633	0.288612	1.84405	0.00189095
CG11124	180.145	30.7904	329.501	10.7014	3.41973	2.06699e-14	3.80492e-13	0.250364	10.5356
CG11125	80.951	100.337	61.565	0.613582	-0.704671	0.15821	0.347083	0.394932	4.64405
CG11127	267.412	270.244	264.579	0.979037	-0.030564	1	1	0.699373	0.192469
CG11128	888.155	154.473	1621.84	10.4992	3.3922	5.39607e-25	1.80859e-23	0.000368064	0.091984
CG11129	24.2136	24.1614	24.2658	1.00432	0.00621811	0.688025	0.848296	4.08471	1.15442
CG1113	16.1004	11.9909	20.2099	1.68543	0.753115	0.391891	0.626094	0.753932	0.00305184
CG11130	186.006	192.403	179.609	0.933507	-0.0992669	0.767949	0.898913	0.0169075	0.415221
CG11131	404.242	14.5725	793.911	54.4801	5.76766	4.9001e-43	3.11482e-41	0.0422824	15.0035
CG11132	420.286	404.545	436.028	1.07782	0.108119	0.655097	0.822782	0.390287	0.160773
CG11133	9.09688	6.56668	11.6271	1.77062	0.824253	0.463902	0.684444	0.00862418	3.74059
CG11134	365.778	300.02	431.537	1.43836	0.524425	0.112619	0.273216	0.0352892	0.00951239
CG11136	1005.15	1107.79	902.516	0.814701	-0.295657	0.430362	0.662129	0.417711	1.36943
CG11137	290.134	319.175	261.092	0.81802	-0.289792	0.459326	0.684444	2.46334	1.8778
CG11138	2363.5	2264.11	2462.9	1.0878	0.121411	0.772544	0.901668	6.23156	5.2422
CG11139	480.665	516.633	444.698	0.860763	-0.216312	0.613788	0.793699	2.91397	0.326347
CG11140	2431.47	2131.14	2731.8	1.28185	0.358229	0.276264	0.504343	0.00756917	1.80965
CG11141	244.93	260.881	228.979	0.877713	-0.188178	0.565302	0.755375	0.00157748	1.05705
CG11142	4777.31	48.4711	9506.15	196.12	7.61559	2.48822e-68	3.91561e-66	0.00415077	2.30093
CG11143	398.299	287.143	509.455	1.77422	0.827184	0.0126491	0.0506121	0.121018	1.11815
CG11144	228.488	148.378	308.599	2.07981	1.05645	0.00551447	0.0249813	0.000187867	0.132882
CG11145	1.56049	1.32194	1.79904	1.36091	0.444568	0.17835	0.376673	0.774465	1.14289
CG11147	736.058	41.4282	1430.69	34.5341	5.10995	3.55515e-46	2.44019e-44	0.0517437	14.2342
CG11148	2714.52	3054.54	2374.49	0.777364	-0.363337	0.210214	0.420167	0.286749	0.0571468
CG11149	62.985	73.0999	52.8701	0.723259	-0.467416	0.554234	0.747385	5.26501	1.7429
CG1115	626.105	533.131	719.079	1.34878	0.43166	0.181617	0.381568	0.511491	0.29741
CG11151	1959.29	1214.07	2704.52	2.22766	1.15553	0.000119951	0.000845355	0.000291139	0.103823
CG11152	67.1186	70.9546	63.2827	0.891877	-0.165084	0.815052	0.927525	0.294266	0.693188
CG11153	313.106	321.997	304.214	0.944773	-0.0819599	0.933373	0.996958	0.13091	0.911346
CG11154	16742.9	13059.8	20425.9	1.56403	0.645268	0.112574	0.273175	0.100618	0.140722
CG11155	556.866	497.767	615.966	1.23746	0.30738	0.31057	0.544732	1.0647	4.87965
CG11156	97.7914	140.396	55.1871	0.393082	-1.3471	0.0111646	0.0457359	0.02919	0.122343
CG11158	214.065	197.417	230.713	1.16865	0.224848	0.545249	0.741323	0.000504751	0.155824
CG11159	29.7293	13.89	45.5685	3.28067	1.71399	0.0367505	0.119351	0.723258	6.90553
CG1116	217.752	248.092	187.413	0.755417	-0.404656	0.340822	0.577236	1.51179	0.515459
CG11160	566.554	477.003	656.105	1.37547	0.459929	0.143486	0.324036	0.38049	1.26008
CG11162	4.32545	0	8.65091	Inf	Inf	0.0142969	0.0557702	0	3.03664
CG11163	472.982	470.671	475.293	1.00982	0.0140993	0.98423	1	0.189314	0.121736
CG11164	49.7021	69.5466	29.8577	0.42932	-1.21988	0.0890922	0.231322	0.0472618	0.0823935
CG11165	0	0	0	NA	NA	NA	NA	NA	NA
CG11166	2159.87	2134.48	2185.26	1.02379	0.0339212	0.816781	0.927876	0.653837	0.0326212
CG11168	467.083	251.239	682.927	2.71824	1.44267	7.89159e-06	6.83444e-05	0.479192	1.68307
CG11170	277.283	167.002	387.563	2.3207	1.21456	0.000617494	0.00371302	0.392363	0.138457
CG11172	2218.54	2216.12	2220.95	1.00218	0.00314291	0.99621	1	0.944884	0.873295
CG11173	496.988	498.698	495.277	0.99314	-0.00993111	0.90736	0.981753	1.2123	0.00408116
CG11175	814.245	1114.24	514.25	0.461525	-1.11552	0.000313175	0.00202872	0.110854	0.0015763
CG11176	212.982	249.437	176.528	0.707703	-0.498784	0.238896	0.460072	2.81242	1.16476
CG11177	56.5328	58.4176	54.6479	0.93547	-0.0962372	0.941485	1	0.00141264	0.234232
CG11178	305.415	364.661	246.168	0.67506	-0.566912	0.118586	0.28181	0.375947	0.181702
CG11180	234.294	228.453	240.136	1.05114	0.0719584	0.841837	0.943848	0.321083	0.932293
CG11181	2691.98	1439.84	3944.12	2.73929	1.4538	2.6467e-06	2.4606e-05	0.205529	1.58094
CG11182	8.80783	7.72097	9.8947	1.28154	0.357875	0.791761	0.915403	0.301895	2.9218
CG11183	179.69	151.143	208.236	1.37774	0.462303	0.236752	0.457412	1.26794	2.15736
CG11184	270.889	297.204	244.574	0.822916	-0.281183	0.47347	0.684444	0.115064	0.532102
CG11186	449.956	520.379	379.532	0.729338	-0.45534	0.169979	0.364326	1.11653	1.11886
CG11188	348.153	405.624	290.683	0.716632	-0.480697	0.165204	0.357982	0.259896	0.210842
CG1119	295.561	348.528	242.593	0.69605	-0.522737	0.125574	0.293393	0.317945	0.060756
CG11190	345.693	347.157	344.228	0.991563	-0.0122231	0.91175	0.984297	0.783938	0.140969
CG11191	99.3732	78.9485	119.798	1.51742	0.601617	0.188252	0.391113	0.380209	0.123468
CG11192	7.5939	0	15.1878	Inf	Inf	0.00164395	0.00885744	0	4.10854
CG11194	118.498	150.909	86.0871	0.570457	-0.80981	0.122525	0.288462	0.456827	0.060219
CG11196	0.66097	1.32194	0	0	#NAME?	0.633897	0.807802	1.4789	0
CG11198	4680.71	2790.25	6571.16	2.35504	1.23575	0.000170027	0.00116766	0.0909892	0.679752
CG11199	1806.34	1756.85	1855.83	1.05634	0.0790725	0.775914	0.903809	0.153968	0.593925
CG1120	52.8817	85.0746	20.6889	0.243186	-2.03987	0.0024066	0.0122989	0.751452	1.54206
CG11200	1179.54	2142.09	216.993	0.1013	-3.3033	3.6573e-24	1.17398e-22	0.0840563	0.0380945
CG11201	3.34586	2.64388	4.04783	1.53102	0.614493	0.396873	0.631629	1.02967	1.85876
CG11202	355.337	437.699	272.975	0.62366	-0.681169	0.0622254	0.177645	1.72737	0.0694404
CG11203	708.225	514.348	902.103	1.75388	0.810547	0.00781022	0.0336842	0.1742	1.38613
CG11205	251.924	248.58	255.268	1.0269	0.0383015	0.815869	0.927525	3.3613	1.56028
CG11206	2064.7	2141.17	1988.22	0.928569	-0.106918	0.681421	0.843136	0.737206	0.0862474
CG11207	127.23	175.698	78.7628	0.448285	-1.15751	0.0185596	0.0694987	0.955509	0.0669577
CG11208	882.947	578.03	1187.87	2.05503	1.03916	0.000365748	0.00233183	1.03781	1.14554
CG11209	5.58098	3.96582	7.19615	1.81454	0.859605	0.461848	0.684444	1.14315	2.78936
CG1121	175.949	69.6445	282.253	4.05277	2.01891	2.12742e-06	2.00674e-05	0.249724	5.08274
CG11210	813.711	714.377	913.045	1.2781	0.354001	0.192656	0.39719	0.38577	0.239211
CG11211	2.83241	2.06674	3.59807	1.74094	0.799869	0.391406	0.625854	0.40931	1.83115
CG11212	2394.4	3211.35	1577.45	0.491211	-1.02559	0.000956488	0.00549289	0.135059	0.00123149
CG11213	3.13009	1.76259	4.49759	2.5517	1.35146	0.246689	0.469337	0.551603	2.35794
CG11217	1098.75	1024.05	1173.45	1.14588	0.196461	0.51337	0.71516	3.27868e-05	0.0187975
CG11218	476.558	3.52517	949.592	269.374	8.07347	8.08737e-61	9.31781e-59	0.0024591	13.924
CG11219	17.9117	7.58447	28.2389	3.72325	1.89656	0.0542094	0.160293	0.0743705	2.40855
CG11221	94.9171	60.6595	129.175	2.1295	1.09052	0.0572402	0.167186	0.541772	0.566425
CG11226	1.11984	0.440647	1.79904	4.08272	2.02953	0.346485	0.583229	0.196003	1.51297
CG11227	0	0	0	NA	NA	NA	NA	NA	NA
CG11228	380.535	481.73	279.34	0.579869	-0.786202	0.0198508	0.0732709	0.0560118	0.00243231
CG11229	0	0	0	NA	NA	NA	NA	NA	NA
CG11231	3.87469	7.29962	0.449759	0.0616141	-4.0206	0.262619	0.488376	4.61434	0.0270549
CG11233	0.445203	0.440647	0.449759	1.02068	0.0295303	1	1	0.505739	0.507222
CG11235	4.90403	5.28776	4.5203	0.854861	-0.226239	0.81753	0.928346	2.18531	0.236124
CG11236	46.1329	11.5384	80.7274	6.99639	2.80661	0.000181877	0.00123719	0.0179094	0.27081
CG11237	93.796	140.868	46.7244	0.33169	-1.59209	0.00474346	0.0219704	0.01381	0.13803
CG11238	340.562	382.556	298.568	0.780455	-0.357613	0.323968	0.558589	0.203944	0.0408955
CG1124	506.189	309.609	702.77	2.26986	1.18261	0.000262307	0.00172255	0.0570125	1.22401
CG11241	170.949	230.384	111.514	0.484034	-1.04682	0.0199678	0.0735975	1.72683	0.0413845
CG11242	195.435	242.07	148.8	0.614699	-0.702048	0.0720936	0.199121	0.190524	0.146162
CG11246	335.755	391.09	280.42	0.717021	-0.479913	0.139864	0.318084	1.20969	0.00551569
CG11247	580.635	716.133	445.136	0.621583	-0.685981	0.033735	0.111306	0.0518559	0.316534
CG11248	369.044	408.066	330.023	0.808749	-0.306236	0.412152	0.645872	0.103995	0.0920616
CG11249	49.5723	60.7188	38.4258	0.632849	-0.660066	0.443281	0.67454	2.16419	0.0220699
CG11251	0.220323	0.440647	0	0	#NAME?	1	1	0.591633	0
CG11253	33.7442	50.2174	17.271	0.343925	-1.53983	0.0738326	0.202322	1.78267	0.479482
CG11254	60.9955	84.45	37.541	0.444535	-1.16963	0.0523552	0.156459	1.03965	0.124064
CG11255	1188.25	869.934	1506.56	1.73181	0.792282	0.00847323	0.0360496	0.240188	0.459298
CG11257	58.5397	75.2438	41.8357	0.556001	-0.84684	0.156802	0.345227	0.054634	1.9815
CG11258	223.486	228.39	218.582	0.957056	-0.063325	0.800788	0.919994	0.247524	0.293632
CG11259	591.07	561.287	620.854	1.10613	0.145516	0.647253	0.816815	7.922e-05	0.0134619
CG1126	19.6502	24.7653	14.5351	0.586916	-0.768774	0.432658	0.664249	0.493807	0.0744893
CG11261	23.7329	28.6881	18.7778	0.654551	-0.611422	0.443982	0.675448	0.720212	0.605751
CG11262	0	0	0	NA	NA	NA	NA	NA	NA
CG11263	10.0588	5.24474	14.8728	2.83576	1.50373	0.240704	0.462416	0.0238381	1.37128
CG11265	1286.88	1099.62	1474.14	1.3406	0.422874	0.167094	0.360202	0.299335	0.136024
CG11266	1992.05	1970.75	2013.36	1.02162	0.0308628	0.861951	0.9542	0.0720196	0.167852
CG11267	1610.83	1791.16	1430.49	0.798638	-0.324386	0.281419	0.510463	0.106201	0.144569
CG11268	112.082	77.6266	146.537	1.88771	0.916638	0.0486756	0.148524	0.272544	0.00973083
CG11269	0	0	0	NA	NA	NA	NA	NA	NA
CG11271	12164.6	10881	13448.3	1.23594	0.305607	0.3934	0.627805	2.14964	3.00029
CG11274	1276.14	1578.2	974.075	0.617205	-0.696179	0.0196962	0.0729089	1.21824	0.708556
CG11275	256.376	132.835	379.917	2.86006	1.51605	4.01401e-05	0.00030979	0.162977	0.0548832
CG11276	32407.3	29054.5	35760.1	1.23079	0.299587	0.5326	0.730346	0.78996	2.06475
CG11278	445.983	407.386	484.58	1.18949	0.250338	0.464275	0.684444	0.157519	0.0430725
CG11279	94.0528	82.8283	105.277	1.27103	0.345999	0.477407	0.685032	0.0735986	0.00534461
CG1128	387.481	145.485	629.477	4.32675	2.11329	6.46239e-10	8.64633e-09	0.0408605	0.778267
CG11280	1490.65	2026.91	954.398	0.470865	-1.08662	0.000387116	0.00245472	0.664712	0.0201702
CG11281	0	0	0	NA	NA	NA	NA	NA	NA
CG11282	2767.02	2397.87	3136.17	1.3079	0.387255	0.184746	0.386193	0.0143289	0.275605
CG11284	628.357	464.731	791.982	1.70417	0.76907	0.013142	0.0520677	0.212682	1.12821
CG11286	0.880839	0	1.76168	Inf	Inf	0.479389	0.686498	0	1.71233
CG11289	48.7799	37.0797	60.4802	1.63109	0.705834	0.311155	0.545313	0.427615	0.578091
CG1129	546.086	674.046	418.127	0.620323	-0.688908	0.031253	0.104696	0.144804	0.114157
CG11290	1582.94	1636.68	1529.19	0.934322	-0.0980083	0.793401	0.915746	1.02509	0.565466
CG11291	0.22488	0	0.449759	Inf	Inf	0.476681	0.684444	0	0.560731
CG11293	79.2096	130.495	27.9239	0.213984	-2.22443	0.000441008	0.00275687	0.480388	0.254789
CG11294	0.22488	0	0.449759	Inf	Inf	0.476681	0.684444	0	0.560731
CG11295	202.708	256.9	148.516	0.578107	-0.790592	0.0628427	0.178893	0.727707	0.00856238
CG11298	2.57235	3.34566	1.79904	0.537723	-0.895065	0.68065	0.842585	1.99904	0.650438
CG11299	4824.84	4971.38	4678.3	0.941047	-0.0876611	0.782857	0.909007	0.0723265	0.322602
CG1130	1043.39	1069.81	1016.96	0.950597	-0.0730946	0.804495	0.922692	0.210192	0.646966
CG11300	1.20102	2.40205	0	0	#NAME?	1	1	0.160162	0
CG11301	43.1309	50.9697	35.2922	0.692415	-0.530291	0.463241	0.684444	0.00265741	0.0800897
CG11303	68.4116	30.872	105.951	3.43195	1.77903	0.00323912	0.0158444	0.0375588	0.889414
CG11305	148.193	175.413	120.973	0.689649	-0.536066	0.224981	0.441097	0.351456	0.660126
CG11306	600.745	669.499	531.99	0.79461	-0.331681	0.319503	0.553182	1.74027	0.999851
CG11307	56.9438	66.4665	47.421	0.713458	-0.4871	0.520618	0.72113	1.2546	0.131829
CG11308	2.00569	1.76259	2.2488	1.27585	0.351458	0.453369	0.68185	0.933874	1.24799
CG11309	418.479	280.504	556.454	1.98377	0.988242	0.0019549	0.010267	0.414318	0.00114644
CG1131	542.748	703.651	381.846	0.542663	-0.881871	0.00703481	0.0307199	0.034483	0.364746
CG11310	14.2729	0	28.5458	Inf	Inf	2.35233e-05	0.000189213	0	0.0825665
CG11312	2913.11	2437.82	3388.4	1.38993	0.475012	0.130646	0.30245	0.00550625	0.117082
CG11313	22.6335	19.1422	26.1249	1.36478	0.448667	0.65767	0.8249	1.02767	1.42946
CG11314	965.213	913.31	1017.11	1.11366	0.155306	0.639507	0.811699	0.105707	1.31884
CG11315	164.146	82.2126	246.079	2.9932	1.58169	0.000129679	0.000907967	0.579414	0.0256131
CG11317	197.303	115.26	279.347	2.42363	1.27717	0.00223118	0.0115027	0.0944134	0.518068
CG11318	143.524	15.0636	271.983	18.0557	4.17438	8.88866e-16	1.78938e-14	0.00346611	5.91185
CG11319	666.105	397.542	934.667	2.35111	1.23334	0.000129444	0.000906809	1.40059	2.00477
CG1132	34.7224	57.0838	12.3611	0.216542	-2.20728	0.00675902	0.0297471	0.443615	0.337626
CG11320	22.0588	13.4805	30.6371	2.27269	1.1844	0.164883	0.357451	0.573646	0.0271079
CG11321	1558.34	2211.1	905.591	0.409566	-1.28783	2.04797e-05	0.000166626	0.000382119	0.00721742
CG11322	4.50259	7.20614	1.79904	0.249653	-2.002	0.459412	0.684444	0.280515	0.307161
CG11323	35.7095	3.52517	67.8939	19.2597	4.26751	5.8846e-07	5.96972e-06	0.0941899	0.499552
CG11324	641.745	726.968	556.521	0.765536	-0.385458	0.177099	0.375313	0.789961	0.0460916
CG11325	84.9743	27.9551	141.994	5.07934	2.34464	4.03516e-05	0.000311049	0.000956056	0.201372
CG11326	2828.55	3201.7	2455.4	0.766904	-0.382881	0.209058	0.418831	0.0901399	0.0059103
CG11327	46.8596	47.3392	46.3801	0.979741	-0.0295272	0.962051	1	0.209832	2.35856
CG11328	797.821	829.184	766.458	0.924353	-0.113484	0.583888	0.771177	1.22751	0.422787
CG11329	12.0292	19.111	4.94735	0.258874	-1.94968	0.135345	0.310323	1.25273	0.556869
CG1133	559.162	590.42	527.904	0.894117	-0.161464	0.725214	0.871027	0.0397336	1.61638
CG11330	9.1436	11.2031	7.08407	0.63233	-0.66125	0.78981	0.914108	0.00209375	0.371635
CG11331	1686.6	728.735	2644.46	3.62884	1.85951	8.46557e-10	1.12502e-08	0.269104	1.83332
CG11333	0.220323	0.440647	0	0	#NAME?	1	1	0.591633	0
CG11334	846.749	558.304	1135.19	2.03329	1.02381	0.00060829	0.0036748	0.120202	0.0654968
CG11335	57.038	48.6418	65.4341	1.34522	0.427846	0.510352	0.712732	0.0651125	0.975018
CG11337	283.451	323.08	243.822	0.75468	-0.406064	0.228656	0.446111	0.282221	0.151351
CG1134	134.002	133.513	134.49	1.00732	0.0105221	0.978805	1	0.0188845	0.0762835
CG11340	14.9502	4.84711	25.0532	5.16868	2.3698	0.0195768	0.0726125	0.502676	6.2498
CG11342	17.7219	15.9761	19.4678	1.21856	0.285181	0.737227	0.878572	0.00903364	0.0686219
CG11345	596.28	28.6688	1163.89	40.5979	5.34333	4.3997e-44	2.83869e-42	0.000224399	0.182968
CG11347	3896.94	2291.65	5502.23	2.40099	1.26363	5.5814e-05	0.000419222	0.0151997	4.19158
CG11348	1205.21	1030.25	1380.17	1.33964	0.421849	0.167961	0.361168	0.603965	0.665187
CG11349	0.220323	0.440647	0	0	#NAME?	1	1	0.591633	0
CG1135	1163.91	1213.76	1114.05	0.917847	-0.123675	0.753741	0.889788	2.38247	1.13363
CG11350	30.0671	2.20323	57.931	26.2936	4.71664	8.29515e-07	8.2339e-06	0.0460758	0.0090883
CG11352	544.008	571.815	516.2	0.902741	-0.147616	0.500065	0.704458	0.0707606	4.18238
CG11353	1106.4	1183.22	1029.57	0.870143	-0.200676	0.576738	0.764639	0.19475	2.62757
CG11354	486.255	466.331	506.18	1.08545	0.118296	0.654714	0.822434	0.0363102	1.47395
CG11356	5.12238	5.82188	4.42288	0.759699	-0.396501	1	1	0.00872784	0.46755
CG11357	591.04	614.546	567.534	0.923502	-0.114813	0.753267	0.889635	0.0214615	0.0278911
CG1136	430.64	81.5924	779.688	9.55589	3.25639	6.72112e-20	1.71741e-18	0.0678162	2.24471
CG11360	592.754	847.902	337.607	0.398168	-1.32855	1.68133e-05	0.000139255	1.35298	0.140583
CG11362	0.22488	0	0.449759	Inf	Inf	0.476681	0.684444	0	0.560731
CG11367	264.256	270.765	257.746	0.951919	-0.0710894	0.900567	0.978191	0.840753	3.20695
CG11368	36.3802	1.32194	71.4385	54.0406	5.75597	7.02386e-09	8.5425e-08	0.0130941	2.22301
CG11369	0.220323	0.440647	0	0	#NAME?	1	1	0.591633	0
CG1137	1.56049	1.32194	1.79904	1.36091	0.444568	0.17835	0.376673	0.774465	1.14289
CG11370	657.594	42.6716	1272.52	29.8212	4.89826	1.83312e-39	1.06075e-37	0.00255951	6.84521
CG11371	901.898	1052.44	751.356	0.713918	-0.486169	0.101384	0.253391	0.151751	0.00128492
CG11372	780.387	666.784	893.989	1.34075	0.423039	0.194317	0.399405	0.999798	0.264153
CG11373	0	0	0	NA	NA	NA	NA	NA	NA
CG11374	10.7495	7.03849	14.4604	2.05448	1.03877	0.397773	0.632515	0.0227435	0.455612
CG11375	741.444	831.32	651.567	0.783774	-0.351491	0.278545	0.506745	0.0946041	0.0421732
CG11376	1259.92	1584.48	935.367	0.590331	-0.760403	0.00872577	0.0369293	1.14231	0.010578
CG11377	366.73	413.952	319.508	0.771848	-0.373612	0.260903	0.486289	2.56713	1.66034
CG11378	1135.53	112.367	2158.7	19.2112	4.26388	1.43292e-35	7.05742e-34	7.68036e-06	3.84437
CG11379	0.220323	0.440647	0	0	#NAME?	1	1	0.591633	0
CG1138	0	0	0	NA	NA	NA	NA	NA	NA
CG11380	2016.27	491.379	3541.16	7.20656	2.84931	3.66892e-20	9.48772e-19	0.123674	16.1748
CG11381	57.8133	4.0593	111.567	27.4844	4.78054	8.83561e-10	1.17179e-08	0.00812465	1.22115
CG11382	862.054	1325.1	399.005	0.301112	-1.73163	1.46331e-07	1.57354e-06	9.37494	0.174223
CG11384	205.522	1.76259	409.281	232.205	7.85925	1.50849e-38	8.28323e-37	0.00232324	0.298824
CG11387	2978.72	3283.62	2673.82	0.814292	-0.296383	0.389138	0.624635	0.0439268	1.19367
CG11388	378.74	381.001	376.48	0.988134	-0.0172217	0.957549	1	1.39031	3.37114
CG1139	4.58313	0.440647	8.72562	19.8019	4.30756	0.0340134	0.111995	0.0233974	0.00444252
CG11390	1415.46	145.2	2685.72	18.4967	4.20919	7.85076e-36	3.9266e-34	0.000208597	3.7045
CG11391	0.445203	0.440647	0.449759	1.02068	0.0295303	1	1	0.505739	0.507222
CG11395	737.772	704.212	771.331	1.09531	0.131341	0.58996	0.776346	1.54179	0.458001
CG11396	116.845	94.1175	139.573	1.48296	0.568481	0.194735	0.399897	0.514192	0.000683977
CG11397	187.684	262.445	112.923	0.430274	-1.21667	0.0036352	0.0175032	0.0295056	0.0238355
CG11398	17.854	23.0694	12.6387	0.547854	-0.868137	0.570995	0.759614	2.73255	2.66164e-05
CG11399	550.624	530.205	571.043	1.07702	0.107047	0.643161	0.81402	0.51291	0.110724
CG1140	892.911	719.317	1066.5	1.48266	0.568191	0.0794641	0.213137	0.727975	0.0397667
CG11400	9.39524	4.56226	14.2282	3.11868	1.64093	0.28227	0.511217	0.780646	2.3956
CG11401	3.57529	2.20323	4.94735	2.2455	1.16703	0.260932	0.486289	0.692502	2.40111
CG11403	30.9305	39.7547	22.1063	0.556068	-0.846666	0.287392	0.517196	0.578886	0.0628804
CG11404	0.220323	0.440647	0	0	#NAME?	1	1	0.591633	0
CG11405	2024.34	783.686	3264.99	4.1662	2.05873	4.54043e-11	6.68832e-10	0.095738	1.05943
CG11406	13.9531	10.08	17.8263	1.76848	0.822511	0.495663	0.700399	0.325545	0.595184
CG11407	58.0186	6.76549	109.272	16.1513	4.01358	7.07028e-08	7.79785e-07	0.0222848	2.52352
CG11409	2227.28	2397.9	2056.65	0.857687	-0.221476	0.52003	0.720687	0.0151654	0.863985
CG11411	11.614	9.86188	13.3661	1.35532	0.438638	0.508202	0.711951	1.94643	1.024
CG11412	1511.49	1562.63	1460.34	0.934535	-0.0976787	0.768362	0.899175	0.525535	1.27768
CG11413	87.8698	9.69423	166.045	17.1283	4.09831	1.1138e-11	1.72539e-10	0.220582	20.7625
CG11414	1449.13	1407.11	1491.15	1.05973	0.0836941	0.774042	0.902769	0.757092	1.56248
CG11415	2151.09	873.989	3428.19	3.92247	1.97176	1.05656e-10	1.51993e-09	0.67202	4.33174
CG11416	92.2823	122.279	62.2858	0.509375	-0.9732	0.061172	0.175531	0.0109223	0.390945
CG11417	458.617	520.849	396.384	0.761034	-0.393966	0.202925	0.410746	0.00378354	0.719517
CG11418	2828.62	1444.95	4212.29	2.91519	1.54359	6.40594e-07	6.47823e-06	0.349388	1.94077
CG11419	60.3926	78.3863	42.399	0.540898	-0.886572	0.143911	0.32494	1.52872	0.0884917
CG1142	211.158	276.755	145.562	0.525961	-0.926971	0.0163229	0.0623904	1.16981	0.0163661
CG11420	9.99656	11.8975	8.09567	0.680453	-0.555432	0.862347	0.954269	4.13695	1.7589
CG11421	0.440647	0.881293	0	0	#NAME?	0.358371	0.593331	1.09423	0
CG11422	0.445203	0.440647	0.449759	1.02068	0.0295303	1	1	0.505739	0.507222
CG11423	2.2169	3.08453	1.34928	0.437434	-1.19286	0.639688	0.811699	2.02389	0.480802
CG11425	0.890406	0.881293	0.899518	1.02068	0.0295303	0.413389	0.645872	0.731787	0.71504
CG11426	216.518	206.168	226.868	1.1004	0.13803	0.643898	0.814354	0.0830255	0.692453
CG11427	746.152	842.822	649.482	0.770605	-0.375937	0.2015	0.409022	0.316265	6.93118e-05
CG1143	649.819	23.8572	1275.78	53.4757	5.74081	1.18262e-50	8.97679e-49	0.0468847	11.9037
CG11430	754.711	521.348	988.074	1.89523	0.922373	0.00396813	0.018879	0.0500001	2.43084
CG11436	125.712	169.829	81.5961	0.480461	-1.05751	0.0232432	0.0831499	0.0215293	0.252363
CG11437	301.725	84.2749	519.174	6.16049	2.62304	3.33324e-12	5.3167e-11	4.41616e-05	0.0849497
CG11438	475.981	350.681	601.28	1.71461	0.777879	0.0187407	0.0700956	0.0419223	0.136583
CG11440	284.056	173.737	394.376	2.26996	1.18267	0.000913174	0.00527703	0.363583	0.891737
CG11444	863.77	921.73	805.809	0.874236	-0.193906	0.48141	0.688581	0.598346	0.0140324
CG11447	114.288	140.75	87.8261	0.623985	-0.680418	0.164429	0.356724	0.0846037	0.00734319
CG11448	1081.95	937.768	1226.14	1.30751	0.386819	0.219306	0.433174	0.41647	0.0332464
CG11449	19.0302	19.9419	18.1186	0.908568	-0.138333	1	1	0.305672	0.158587
CG11450	77.0357	94.2065	59.8649	0.635464	-0.654118	0.232381	0.450584	0.354297	0.0509777
CG11451	126.706	184.155	69.2578	0.376084	-1.41087	0.00307076	0.0151749	0.50172	0.000964205
CG11453	1078.69	92.4023	2064.98	22.3477	4.48205	4.17357e-40	2.44799e-38	0.104241	1.34483
CG11454	223.21	255.583	190.837	0.746674	-0.421449	0.279856	0.508413	1.93023	2.53277
CG11455	828.039	687.473	968.605	1.40894	0.494605	0.090571	0.234261	0.0634587	0.0149746
CG11456	46.1875	58.4028	33.9722	0.581688	-0.781682	0.324787	0.55903	5.72429	2.08934
CG11458	0.773446	0.744797	0.802095	1.07693	0.106925	0.560132	0.751195	0.0219976	0.0102012
CG11459	17.4983	19.7193	15.2772	0.77473	-0.368235	0.641402	0.812791	1.01408	0.375944
CG1146	456.25	302.621	609.879	2.01533	1.01101	0.00187412	0.00989916	0.011731	0.0118262
CG11462	837.478	465.607	1209.35	2.59736	1.37705	1.00773e-05	8.61742e-05	1.30121	5.60544
CG11466	472.502	432.791	512.212	1.18351	0.24307	0.47281	0.684444	0.247368	0.138757
CG1147	138.831	63.0585	214.603	3.40323	1.7669	4.57787e-05	0.000348718	0.826121	0.000137404
CG11470	49.92	5.8842	93.9557	15.9675	3.99706	8.92585e-07	8.82599e-06	0.0510898	13.0421
CG11471	1300	1368.03	1231.97	0.900543	-0.151134	0.705526	0.860908	0.441517	0.15885
CG11474	612.543	402.904	822.182	2.04064	1.02902	0.000902225	0.00522077	0.704615	3.91248
CG11475	23.5915	25.9388	21.2442	0.819009	-0.288048	0.64194	0.813225	1.93133	0.293052
CG1148	2896.58	1846.02	3947.14	2.13819	1.09639	0.000769545	0.00451578	0.096927	2.94357
CG11482	86.1754	99.0225	73.3283	0.740522	-0.433385	0.427367	0.658791	0.065172	0.00342098
CG11486	3585.48	3021.4	4149.55	1.37338	0.457735	0.120023	0.284024	0.362765	0.00648003
CG11488	330.876	319.159	342.592	1.07342	0.102216	0.734243	0.876797	0.668094	0.547702
CG11489	1102.28	1079.36	1125.21	1.04248	0.0600263	0.805134	0.923179	2.14841e-06	0.241437
CG1149	0.22488	0	0.449759	Inf	Inf	0.476681	0.684444	0	0.560731
CG11490	221.79	175.791	267.789	1.52333	0.607232	0.089154	0.231431	0.311354	0.221305
CG11491	937.911	895.155	980.667	1.09553	0.131626	0.642254	0.813359	0.848454	2.80272
CG11494	2276.9	1826.72	2727.07	1.49288	0.578095	0.0522722	0.156388	0.475334	3.12221
CG11495	73.7412	56.0275	91.4549	1.63232	0.706927	0.169767	0.36402	0.224865	0.957174
CG11498	149.339	188.192	110.486	0.587093	-0.768338	0.0880247	0.229469	0.987159	0.735477
CG1150	113.9	217.095	10.7049	0.0493095	-4.34199	1.58689e-13	2.75602e-12	21.5608	0.0549441
CG11500	517.949	623.178	412.72	0.662283	-0.59448	0.0514969	0.154755	0.461197	0.0907889
CG11501	2.73089	4.56226	0.899518	0.197165	-2.34252	0.822791	0.931505	3.04418	0.174118
CG11502	1358.76	1472.93	1244.58	0.844972	-0.243025	0.370202	0.605922	0.152822	0.25873
CG11504	585.085	683.672	486.498	0.711596	-0.490871	0.135695	0.310792	0.600386	0.0682424
CG11505	1191.65	1158.81	1224.48	1.05667	0.0795252	0.757879	0.892225	0.00130248	0.23886
CG1151	76923	152829	1017.38	0.00665697	-7.23092	2.69616e-33	1.22937e-31	0.964754	0.000200864
CG11512	5.68104	8.05628	3.3058	0.410339	-1.28511	0.571687	0.760129	0.0334791	0.0898679
CG11513	83.3824	100.146	66.6193	0.665224	-0.588087	0.305518	0.538891	0.00445575	0.0397848
CG11516	2508.33	2988.14	2028.51	0.678854	-0.558826	0.0640567	0.181638	2.09039	1.01978
CG11518	552.279	639.437	465.121	0.727391	-0.459197	0.122783	0.288911	1.80819	0.113186
CG1152	416.076	338.598	493.554	1.45764	0.543635	0.0688914	0.192252	0.649982	0.373014
CG11522	31678.6	27745	35612.3	1.28356	0.360146	0.416102	0.648085	1.07406	1.26185
CG11523	180.783	204.506	157.06	0.767995	-0.380832	0.282449	0.511397	0.13942	1.60055
CG11525	22386.6	20181.5	24591.8	1.21853	0.285141	0.512829	0.714715	0.0340601	0.00211125
CG11526	1624.19	1581.46	1666.91	1.05403	0.0759196	0.732133	0.875163	1.25299	0.449862
CG11527	18814.4	16867	20761.8	1.23091	0.299728	0.444163	0.675483	0.0149082	0.0209306
CG11529	94.915	5.71655	184.113	32.2071	5.00931	1.81102e-14	3.34326e-13	0.0102747	4.35892
CG1153	66993.4	133278	709.286	0.00532187	-7.55385	7.37211e-37	3.85141e-35	1.06346	0.000310177
CG11533	1925.66	2030.59	1820.74	0.896655	-0.157375	0.535262	0.732762	2.30503	0.408349
CG11534	157.924	117.565	198.283	1.68658	0.7541	0.0512327	0.15432	1.33734	0.0287549
CG11537	1583.81	1034.29	2133.33	2.0626	1.04446	0.000530932	0.00324853	0.30718	1.39994
CG11539	94.4008	101.83	86.972	0.854094	-0.227534	0.621199	0.799277	1.63156	0.410713
CG1154	983.094	1921.55	44.6331	0.0232276	-5.42802	3.31894e-48	2.3926e-46	15.8576	0.00861578
CG11546	987.862	1330.34	645.386	0.48513	-1.04356	0.000338393	0.00217353	0.491462	0.410068
CG1155	9747.2	17876.4	1618.01	0.0905113	-3.46576	7.63244e-19	1.81379e-17	0.266679	0.096998
CG11550	112.276	115.166	109.385	0.949803	-0.0742991	0.875474	0.963476	0.0522171	0.000384692
CG11551	32.2205	37.9491	26.4918	0.698089	-0.518517	0.470205	0.684444	1.99372	0.0597617
CG11552	0.894962	0.440647	1.34928	3.06204	1.61449	0.273869	0.501135	0.26317	1.21576
CG11555	170.187	180.735	159.64	0.88328	-0.179058	0.613621	0.793606	0.390443	0.132159
CG11556	153.088	98.9957	207.181	2.09283	1.06545	0.0110027	0.0451729	0.496302	0.168676
CG11560	101.372	110.024	92.72	0.842727	-0.246863	0.715443	0.868166	2.82	1.46797
CG11561	219.354	246.495	192.212	0.779779	-0.358862	0.357705	0.593331	0.286383	0.252377
CG11562	163.054	163.882	162.226	0.989895	-0.0146531	0.995895	1	0.00665339	0.0210148
CG11563	180.286	203.496	157.076	0.771887	-0.373539	0.304801	0.538392	0.841519	0.156908
CG11566	35.1	21.295	48.9051	2.29656	1.19947	0.116543	0.278727	0.127669	0.771822
CG11567	3376.57	969.171	5783.97	5.96795	2.57724	2.4635e-15	4.78751e-14	0.0598465	1.20931
CG1157	13905	20505.7	7304.22	0.356204	-1.48922	0.000225736	0.00150567	0.16963	1.84679
CG11570	24.5061	7.17498	41.8371	5.83097	2.54374	0.00669531	0.0295154	0.00018163	2.0754
CG11575	7.20424	8.22393	6.18455	0.752019	-0.411158	0.932603	0.996918	0.00388757	0.804487
CG11576	302.752	307.769	297.735	0.967397	-0.0478204	0.970944	1	1.16176	0.408083
CG11577	120.724	191.892	49.5563	0.258251	-1.95316	4.67164e-05	0.000355441	0.332388	2.07732
CG11579	11672.4	14539.9	8804.94	0.605569	-0.723637	0.0520427	0.155886	0.00709464	0.0126396
CG1158	3.47331	2.64388	4.30274	1.62744	0.7026	0.316848	0.549572	0.985685	0.892344
CG11581	1.50677	0	3.01353	Inf	Inf	0.674862	0.837428	0	0.397304
CG11582	3.09418	6.18835	0	0	#NAME?	1	1	1.42009	0
CG11583	409.925	465.203	354.646	0.762347	-0.391481	0.197147	0.40355	0.452429	0.312352
CG11584	6188.14	101.469	12274.8	120.971	6.91852	1.69502e-55	1.59654e-53	0.00450929	1.39826
CG11585	40.5692	0	81.1383	Inf	Inf	3.26507e-12	5.21441e-11	0	3.67756
CG11586	377.139	426.644	327.633	0.767929	-0.380955	0.231691	0.449923	2.42905	0.669482
CG11588	0	0	0	NA	NA	NA	NA	NA	NA
CG11589	212.203	258.065	166.342	0.644574	-0.633581	0.103693	0.257814	0.405249	0.056678
CG11590	126.413	140.606	112.219	0.798104	-0.325352	0.511369	0.713528	0.10862	0.0482274
CG11591	2.88608	0	5.77215	Inf	Inf	0.0396328	0.126809	0	0.181459
CG11592	321.7	299.254	344.146	1.15001	0.201647	0.630841	0.806857	0.805608	0.0545632
CG11593	444.917	404.665	485.168	1.19894	0.261754	0.35444	0.592441	0.0156351	1.71848
CG11594	482.287	81.4678	883.107	10.8399	3.43829	1.04836e-22	3.10991e-21	0.113104	1.84219
CG11596	259.842	298.748	220.937	0.73954	-0.435299	0.234818	0.454558	0.00144826	0.0461926
CG11597	85.3659	119.81	50.9217	0.42502	-1.2344	0.0199589	0.0735856	1.14494	0.167206
CG11598	2.65299	4.40647	0.899518	0.204136	-2.2924	0.762175	0.894914	2.96126	0.181727
CG11600	5.38442	9.86932	0.899518	0.0911429	-3.45573	0.15811	0.346982	4.59553	0.0631415
CG11601	225.426	260.155	190.697	0.733012	-0.44809	0.247542	0.470162	0.0380781	0.0108653
CG11604	414.795	443.95	385.64	0.868656	-0.203142	0.504675	0.709094	2.8362	1.67242
CG11606	85.5808	124.7	46.4614	0.372585	-1.42436	0.00927772	0.0388826	0.328036	0.135897
CG11607	278.067	305.794	250.339	0.818653	-0.288677	0.481515	0.688626	0.175747	1.5919
CG11608	0	0	0	NA	NA	NA	NA	NA	NA
CG1161	723.376	650.756	795.996	1.22319	0.290645	0.335549	0.571004	0.00944487	0.00560159
CG11611	0.449759	0	0.899518	Inf	Inf	0.727589	0.871027	0	1.06197
CG11614	3684.58	4324.3	3044.86	0.704128	-0.506091	0.0988625	0.249262	2.36391	3.73295
CG11617	252.265	314.275	190.255	0.605379	-0.724089	0.0480303	0.147322	1.3471	0.20726
CG11619	158.501	69.235	247.767	3.57865	1.83941	1.31502e-05	0.000110764	0.215571	1.63608
CG11621	1278.88	978.786	1578.98	1.6132	0.689927	0.0188139	0.0703286	0.0370759	0.0153031
CG11622	278.81	277.255	280.366	1.01122	0.0161013	1	1	0.00433422	0.237169
CG11624	4568.97	4940.14	4197.79	0.849732	-0.23492	0.418503	0.650019	0.036532	1.39695
CG11626	4.89512	7.54145	2.2488	0.298191	-1.74569	0.422099	0.653167	1.11642	0.414413
CG11628	547.049	515.802	578.296	1.12116	0.16499	0.718381	0.869344	0.64816	0.496927
CG11629	2.79458	5.1394	0.449759	0.0875119	-3.51438	0.937937	1	1.54021	0.0454795
CG1163	356.232	334.439	378.025	1.13032	0.176736	0.546915	0.74304	0.359776	3.78875
CG11630	1.80932	3.61865	0	0	#NAME?	1	1	0.788729	0
CG11634	0.220323	0.440647	0	0	#NAME?	1	1	0.591633	0
CG11635	0	0	0	NA	NA	NA	NA	NA	NA
CG11637	69.6887	53.7693	85.6081	1.59214	0.670963	0.242145	0.464019	0.142342	1.66923
CG11638	373.521	365.338	381.704	1.0448	0.0632227	0.858064	0.951757	0.945402	1.67377
CG11639	6.56499	8.31741	4.81257	0.578614	-0.789326	0.631972	0.807779	1.60938	0.0168245
CG11641	328.564	289.937	367.192	1.26645	0.340795	0.206275	0.415354	1.14578	2.48483
CG11642	3600.42	4095.48	3105.37	0.758243	-0.399268	0.259943	0.485016	0.580986	0.244591
CG11648	1423.29	1498.61	1347.96	0.899476	-0.152844	0.569026	0.758232	1.38935	0.471563
CG1165	12.2694	7.44797	17.0908	2.2947	1.1983	0.392767	0.627105	0.0478454	5.33054
CG11650	10.2993	0.440647	20.1579	45.7461	5.51558	0.00106056	0.00601029	0.00726109	3.47887
CG11652	3764.12	3668.95	3859.3	1.05188	0.072971	0.653352	0.82148	9.70378	4.22185
CG11654	1160.87	1009.91	1311.84	1.29896	0.377362	0.151613	0.337255	0.967846	0.053026
CG11655	126.467	141.512	111.423	0.787378	-0.344871	0.477188	0.684867	0.859461	1.19935
CG11656	14.2788	19.2475	9.31016	0.483707	-1.0478	0.334385	0.56948	0.867986	0.446248
CG11658	2028.26	1962.95	2093.58	1.06654	0.0929424	0.725301	0.871027	0.590836	2.56148
CG11659	18.7792	6.33671	31.2216	4.92711	2.30074	0.0211203	0.0768789	0.421266	0.444075
CG11660	196.515	203.816	189.213	0.928351	-0.107258	0.825608	0.933329	0.000295285	0.0666196
CG11661	9195.17	5028.17	13362.2	2.65746	1.41005	0.000151724	0.00105204	0.0909437	2.01339
CG11663	0.22488	0	0.449759	Inf	Inf	0.476681	0.684444	0	0.560731
CG11664	0	0	0	NA	NA	NA	NA	NA	NA
CG11665	1141.02	1123.34	1158.71	1.03148	0.044718	0.929958	0.995866	1.05935	0.510633
CG11666	0	0	0	NA	NA	NA	NA	NA	NA
CG11668	11.1779	7.49099	14.8648	1.98435	0.988667	0.336357	0.572002	1.59936	1.51263
CG11669	4.02961	1.76259	6.29663	3.57238	1.83689	0.219732	0.43383	0.397366	3.13639
CG1167	1314.81	1147.28	1482.34	1.29205	0.369659	0.249892	0.472837	0.238412	0.160059
CG11670	150.999	145.738	156.259	1.07219	0.100558	0.752617	0.889228	0.56746	0.0201863
CG11671	12.2869	5.04593	19.5279	3.87003	1.95235	0.0948334	0.242279	0.107962	0.464076
CG11672	208.091	19.4819	396.699	20.3624	4.34784	3.05279e-22	8.79311e-21	0.142693	1.85087
CG11674	4.4338	6.16905	2.69856	0.437434	-1.19286	0.837299	0.941487	3.12922	0.659922
CG11678	372.911	433.358	312.465	0.721031	-0.471866	0.162721	0.354029	0.180827	0.378946
CG11679	147.572	134.021	161.124	1.20223	0.265715	0.518466	0.719076	0.363752	0.322223
CG1168	371.101	133.561	608.641	4.55704	2.1881	2.76973e-10	3.83072e-09	0.223951	0.871441
CG11680	1288.49	1521.76	1055.23	0.69343	-0.528178	0.0571177	0.166979	1.43998	0.040758
CG11686	888.153	1473.99	302.317	0.205101	-2.28559	6.32192e-14	1.13146e-12	27.7086	0.0095812
CG1169	3723.77	6138.77	1308.77	0.213197	-2.22974	7.91463e-11	1.14753e-09	1.2489	1.13868
CG11693	6.02472	10.7002	1.34928	0.126099	-2.98737	0.213196	0.424353	0.575189	0.117503
CG11694	0	0	0	NA	NA	NA	NA	NA	NA
CG11695	188.304	215.68	160.927	0.746141	-0.422481	0.318876	0.552319	2.47426	2.41751
CG11696	368.659	410.722	326.595	0.795175	-0.330656	0.345369	0.582479	0.248684	0.2022
CG11697	0.445203	0.440647	0.449759	1.02068	0.0295303	1	1	0.505739	0.507222
CG11698	0	0	0	NA	NA	NA	NA	NA	NA
CG11699	480.84	428.778	532.902	1.24284	0.313641	0.370987	0.606438	0.947743	0.418778
CG11703	0.22488	0	0.449759	Inf	Inf	0.476681	0.684444	0	0.560731
CG11709	4.23626	3.52517	4.94735	1.40343	0.488962	0.632704	0.807802	1.28533	2.00528
CG1171	42.3038	15.9879	68.6198	4.29198	2.10164	0.0031281	0.0153655	0.43498	2.47294
CG11710	312.752	267.979	357.525	1.33415	0.415925	0.208901	0.418646	0.599779	0.335584
CG11711	3310.13	2227.32	4392.95	1.97231	0.979885	0.00179488	0.00954309	0.349884	2.35967
CG11714	86.8804	112.764	60.9966	0.540922	-0.886508	0.0954387	0.243147	0.0554147	0.222127
CG11715	301.916	157.83	446.002	2.82583	1.49868	3.68748e-05	0.000286992	0.0193444	1.12129
CG11719	0	0	0	NA	NA	NA	NA	NA	NA
CG1172	692.469	580.488	804.45	1.38582	0.470736	0.151104	0.33682	2.24776	2.11976
CG11720	0.75391	0.608301	0.899518	1.47874	0.564366	0.850456	0.947153	0.508419	0.817615
CG11722	134.006	105.215	162.796	1.54727	0.629721	0.140533	0.31928	0.331934	2.88818e-07
CG11723	154.925	188.293	121.558	0.64558	-0.631333	0.13368	0.307653	0.0656217	0.873394
CG11726	0.220323	0.440647	0	0	#NAME?	1	1	0.591633	0
CG11727	1958.89	2149.28	1768.49	0.822831	-0.281332	0.358868	0.593925	0.0440791	0.0899017
CG11732	3.62078	0	7.24156	Inf	Inf	0.0231482	0.0828988	0	2.43457
CG11734	1861.27	2078.92	1643.62	0.790612	-0.338958	0.259536	0.484528	0.0850826	0.048483
CG11735	0.440647	0.881293	0	0	#NAME?	0.358371	0.593331	1.09423	0
CG11737	311.862	253.433	370.292	1.4611	0.547058	0.121934	0.287543	5.31805e-05	0.0342171
CG11738	507.179	485.249	529.109	1.09039	0.124841	0.781517	0.908134	1.85803	0.469695
CG11739	1035.08	780.057	1290.1	1.65385	0.72583	0.011318	0.0462617	1.10912	1.14205
CG11741	5.77807	4.84711	6.70903	1.38413	0.468978	0.569693	0.758649	1.56625	0.537335
CG11742	1.98246	2.20323	1.76168	0.799588	-0.322672	0.419333	0.650683	1.3434	0.858961
CG11748	0	0	0	NA	NA	NA	NA	NA	NA
CG11750	261.049	252.645	269.452	1.06652	0.0929154	0.840083	0.943184	0.0164821	0.160245
CG11752	591.603	370.473	812.732	2.19377	1.13341	9.84393e-05	0.0007057	1.13611	1.90073
CG11753	126.796	103.203	150.388	1.4572	0.543199	0.219739	0.43383	1.11112	2.46767
CG11755	35.1276	40.0826	30.1727	0.752763	-0.409732	0.724861	0.871027	0.280648	0.409525
CG11756	1.33105	1.76259	0.899518	0.51034	-0.97047	0.508694	0.711951	1.38075	0.468247
CG11759	746.646	633.306	859.985	1.35793	0.441408	0.127416	0.29689	0.155878	0.0257152
CG1176	22.2644	33.2622	11.2667	0.338724	-1.56182	0.108092	0.265275	0.267057	0.247768
CG11760	113.508	122.988	104.027	0.84583	-0.241561	0.660035	0.826741	1.00103	2.57978
CG11761	85.1234	101.101	69.1457	0.683927	-0.548087	0.358997	0.594063	0.0298291	0.178592
CG11762	13.0118	22.4255	3.59807	0.160445	-2.63985	0.0450213	0.14009	1.60624	0.273126
CG11765	13056.6	12329.1	13784.1	1.11801	0.160934	0.6557	0.823149	22.1137	35.1815
CG11767	0.22488	0	0.449759	Inf	Inf	0.476681	0.684444	0	0.560731
CG11768	100.056	47.6745	152.437	3.19745	1.67692	0.00148977	0.00813887	0.148884	0.574845
CG11770	830.79	853.949	807.631	0.945761	-0.0804531	0.851278	0.947807	0.152762	0.0253784
CG11771	818.885	718.249	919.52	1.28023	0.356397	0.194987	0.400208	0.485783	0.024453
CG11775	5.31328	0.881293	9.74527	11.0579	3.46701	0.038384	0.123549	0.0727347	0.961717
CG11777	103.456	144.356	62.5568	0.433352	-1.20639	0.0117866	0.0478251	11.8668	0.514675
CG11778	11.3983	16.0502	6.74639	0.42033	-1.25041	0.377578	0.612864	0.615934	1.07062
CG11779	1530.69	1319.43	1741.95	1.32023	0.40079	0.161565	0.352538	0.207437	0.065827
CG11780	56.5097	63.1401	49.8793	0.789978	-0.340115	0.600134	0.784452	0.564599	1.26752
CG11781	203.858	210.64	197.077	0.93561	-0.0960216	0.765592	0.897293	0.644604	0.0322309
CG11783	543.458	385.394	701.521	1.82027	0.864152	0.00644947	0.0285502	1.09245e-05	0.00287873
CG11784	325.096	263.506	386.686	1.46747	0.553329	0.105789	0.261663	0.0688569	0.0430172
CG11785	936.626	1056.61	816.646	0.772895	-0.371655	0.208125	0.417739	0.0210843	0.241384
CG11786	1265.19	2200.05	330.329	0.150146	-2.73556	2.7437e-17	5.9604e-16	9.43676	1.23096
CG11788	39.0902	45.4519	32.7284	0.720066	-0.473799	0.527825	0.727133	0.0107277	0.173539
CG1179	28.1556	4.46878	51.8424	11.601	3.53618	0.000320149	0.00206974	0.00679068	13.3246
CG11790	560.026	504.142	615.91	1.2217	0.28889	0.34414	0.580874	0.911357	1.76854
CG11791	1223.25	1026.59	1419.92	1.38315	0.467954	0.165605	0.358552	1.41362	0.102471
CG11793	1244.64	854.925	1634.35	1.91169	0.934848	0.00178576	0.00951816	0.158235	0.641934
CG11796	308.488	47.4178	569.558	12.0115	3.58634	2.47898e-20	6.513e-19	0.212099	13.0657
CG11797	113.096	206.02	20.1725	0.0979155	-3.35232	2.75719e-09	3.4847e-08	0.0110017	0.0135151
CG11798	6111.43	6616.29	5606.57	0.847389	-0.238904	0.494979	0.700058	0.509624	0.814375
CG11799	3229.5	2876.38	3582.62	1.24553	0.316759	0.329131	0.563021	0.337468	0.144017
CG1180	20.8019	5.91536	35.6885	6.03319	2.59292	0.0284938	0.0969629	0.363294	10.2225
CG11801	20.0323	6.18835	33.8762	5.47419	2.45265	0.0201213	0.0740516	0.187636	3.9548
CG11802	234.664	206.149	263.179	1.27665	0.352362	0.285432	0.514356	0.253085	0.627795
CG11804	2159.76	2595.68	1723.84	0.664119	-0.590486	0.051545	0.154827	0.63647	0.579555
CG11807	364.72	414.059	315.382	0.761685	-0.392733	0.242243	0.46406	0.169623	0.00941675
CG11808	75.3264	94.6783	55.9745	0.591207	-0.758264	0.176566	0.374614	0.447219	0.00267157
CG11811	932.647	783.526	1081.77	1.38064	0.46534	0.145397	0.327892	0.635987	0.0217849
CG11814	1004.76	815.044	1194.48	1.46555	0.551438	0.0317672	0.105842	2.81821	0.213427
CG11815	0	0	0	NA	NA	NA	NA	NA	NA
CG11816	3.41458	0	6.82916	Inf	Inf	0.0276075	0.0948224	0	0.483634
CG11820	164.021	180.217	147.826	0.820264	-0.28584	0.550298	0.745048	0.268343	0.0387001
CG11821	21.5323	9.13638	33.9282	3.71353	1.89279	0.0520181	0.155849	0.0193445	0.428661
CG11822	233.648	189.993	277.302	1.45954	0.545512	0.123708	0.290293	0.105022	0.443795
CG11825	1888.98	2189.55	1588.42	0.725455	-0.463042	0.0818759	0.217214	63.1049	31.0179
CG11828	0.66097	1.32194	0	0	#NAME?	0.633897	0.807802	1.4789	0
CG11833	0	0	0	NA	NA	NA	NA	NA	NA
CG11835	4.24261	2.20323	6.28198	2.85125	1.5116	0.20902	0.41882	0.557938	0.965736
CG11836	288.882	550.253	27.5115	0.0499979	-4.32199	6.97822e-24	2.20164e-22	4.91434	0.0241567
CG11837	113.194	142.408	83.9797	0.589713	-0.761914	0.0992069	0.249892	0.103508	0.599202
CG11838	139.381	177.975	100.786	0.566294	-0.820378	0.0822751	0.218048	1.3088	0.399073
CG11839	61.6449	76.4679	46.8218	0.612307	-0.707672	0.25318	0.477568	0.678913	0.186222
CG11840	2546.42	2942.07	2150.77	0.731039	-0.451979	0.151584	0.337247	0.152595	0.00390518
CG11841	5.84687	0	11.6937	Inf	Inf	0.00684552	0.0300765	0	5.91041
CG11842	34.187	8.18091	60.193	7.35774	2.87926	0.00211852	0.0110231	0.321047	14.2017
CG11843	7.22933	4.40647	10.0522	2.28124	1.18982	0.359848	0.59486	1.01054	2.3245
CG11844	2580.88	2546.59	2615.18	1.02693	0.0383416	0.94667	1	1.6732	1.23112
CG11847	285.014	255.903	314.125	1.22752	0.295741	0.489733	0.695523	3.42079	2.11462
CG11848	345.471	311.908	379.033	1.21521	0.281202	0.433604	0.665227	0.247402	0.13652
CG11849	353.8	349.449	358.15	1.0249	0.0354787	0.828085	0.934985	0.139246	0.53909
CG11851	157.499	208.753	106.245	0.508952	-0.974399	0.0272895	0.0941311	0.605307	0.34824
CG11852	157.88	5.72841	310.031	54.1217	5.75814	3.61654e-25	1.23134e-23	0.0356155	22.4973
CG11853	0.22488	0	0.449759	Inf	Inf	0.476681	0.684444	0	0.560731
CG11854	11.8406	0	23.6812	Inf	Inf	9.71653e-05	0.00069773	0	4.67616
CG11856	1279.12	1525.22	1033.01	0.677287	-0.562161	0.0617195	0.176592	0.00104821	0.00981425
CG11857	1806.51	1924.4	1688.63	0.877486	-0.188552	0.507736	0.711735	0.639645	0.214755
CG11858	259.12	281.103	237.137	0.843595	-0.245377	0.547362	0.743277	0.0444922	0.451551
CG11859	367.135	303.061	431.208	1.42284	0.508775	0.111331	0.27106	0.0184539	0.75889
CG11864	0	0	0	NA	NA	NA	NA	NA	NA
CG11865	0.22488	0	0.449759	Inf	Inf	0.476681	0.684444	0	0.560731
CG11866	1105.3	1212.94	997.669	0.822522	-0.281875	0.379522	0.614628	0.0778888	0.0502184
CG11870	2710.43	2874.35	2546.52	0.885945	-0.174712	0.584225	0.771316	0.0376629	0.10225
CG11872	992.587	1247.53	737.641	0.59128	-0.758087	0.0122235	0.0492452	0.398109	0.319366
CG11873	3844.5	4141.57	3547.44	0.856544	-0.223401	0.517765	0.718446	0.000937886	0.245949
CG11874	686.46	710.742	662.178	0.931672	-0.102106	0.736452	0.878134	0.165996	0.605156
CG11875	38.1513	38.7843	37.5183	0.967356	-0.0478814	0.953209	1	2.63202	0.815595
CG11876	2950.15	2025.8	3874.5	1.91257	0.935516	0.00213707	0.0111107	0.0706625	0.0038821
CG11877	546.091	486.188	605.994	1.24642	0.317789	0.30439	0.538029	0.327237	0.676649
CG11878	0.899518	0	1.79904	Inf	Inf	0.553046	0.746575	0	1.73694
CG11880	1262.81	837.735	1687.89	2.01483	1.01066	0.00056453	0.00343132	0.14746	0.0236944
CG11881	19.6554	27.6317	11.6791	0.42267	-1.2424	0.294894	0.527343	1.08063	0.038509
CG11882	42.7245	59.3775	26.0714	0.439078	-1.18745	0.13288	0.306193	4.73888	1.19567
CG11883	582.92	262.406	903.434	3.44289	1.78362	1.47178e-08	1.74557e-07	0.0903142	0.30602
CG11885	53.5374	54.1284	52.9463	0.978162	-0.0318546	0.95116	1	0.171205	0.310217
CG11886	150.956	151.244	150.667	0.996184	-0.0055164	0.95429	1	0.269364	0.00452634
CG11887	291.258	322.147	260.369	0.808229	-0.307164	0.351653	0.589086	2.83129	0.893421
CG11888	1110.27	1266.75	953.801	0.752953	-0.409368	0.168273	0.361778	0.106429	0.0266843
CG11889	54.8483	0.881293	108.815	123.472	6.94804	1.00228e-13	1.76686e-12	0.00340494	0.0566961
CG11891	54.8483	0.881293	108.815	123.472	6.94804	1.00228e-13	1.76686e-12	0.00340494	0.0566961
CG11892	6.46228	5.72841	7.19615	1.25622	0.329091	0.659839	0.82661	1.84865	2.37238
CG11893	46.8631	32.1584	61.5679	1.91452	0.936985	0.196772	0.403103	1.71572	4.85196
CG11895	2193.09	2880.57	1505.61	0.522677	-0.93601	0.00270241	0.0136072	0.015393	0.392891
CG11896	468.07	483.12	453.021	0.937699	-0.0928031	0.898232	0.976724	1.13871	0.0229173
CG11897	843.057	268.727	1417.39	5.27446	2.39902	2.30947e-14	4.23846e-13	0.000465856	0.84496
CG11898	58.8075	26.056	91.559	3.51392	1.81308	0.0057612	0.0259033	0.0367891	0.0837195
CG11899	21.7091	25.7949	17.6234	0.683211	-0.549596	0.580694	0.768305	0.122644	0.714459
CG11900	44.7695	40.176	49.3629	1.22867	0.297092	0.632001	0.807779	0.00758825	0.0485694
CG11901	20084.3	18317.6	21850.9	1.19289	0.254466	0.512612	0.714644	0.355142	0.164158
CG11902	280.589	342.537	218.641	0.638298	-0.647697	0.084121	0.221847	2.95109	1.57171
CG11905	1098.61	1067.47	1129.76	1.05835	0.0818236	0.781068	0.907928	0.823459	1.78013
CG11906	189.31	222.077	156.543	0.704905	-0.5045	0.191135	0.395131	0.0694334	0.371652
CG11907	707.068	736.151	677.986	0.920987	-0.118747	0.812055	0.927525	0.313891	0.498696
CG11908	10.4119	14.7595	6.06442	0.410884	-1.2832	0.424623	0.655801	0.10425	0.0341583
CG11909	60.7904	18.0665	103.514	5.72962	2.51844	3.4988e-05	0.000273462	1.19383	4.50069
CG11910	942.422	583.135	1301.71	2.23226	1.15851	0.000118426	0.000837154	0.00701656	0.149777
CG11911	315.414	66.3656	564.462	8.50535	3.08837	4.55472e-17	9.74694e-16	0.675588	6.18033
CG11912	29.8223	2.64388	57.0007	21.5595	4.43025	5.03397e-06	4.51099e-05	0.0668197	2.39509
CG11913	0.912452	1.8249	0	0	#NAME?	1	1	1.86376	0
CG11919	678.074	480.28	875.868	1.82366	0.866837	0.00426936	0.0200772	0.12141	0.0737649
CG11920	172.717	192.22	153.215	0.79708	-0.327203	0.46399	0.684444	0.845335	0.619475
CG11921	17.9073	18.0858	17.7289	0.980263	-0.0287585	0.84307	0.943848	1.0313	0.587668
CG11922	49.3746	58.8702	39.8791	0.677408	-0.561902	0.370764	0.606232	0.333785	2.45507
CG11924	878.741	954.673	802.808	0.840925	-0.249951	0.448666	0.678581	0.269384	1.46356
CG11926	249.913	265.112	234.713	0.885336	-0.175703	0.63844	0.810742	0.310488	0.827487
CG11927	352.694	444.929	260.458	0.585393	-0.772524	0.0207173	0.0756896	2.37115	0.289559
CG11929	6.35919	6.69132	6.02707	0.90073	-0.150834	0.932795	0.996918	2.46733	0.287823
CG1193	426.441	430.064	422.818	0.98315	-0.0245164	0.951938	1	1.65474	0.0803921
CG11937	17.1468	13.574	20.7197	1.52642	0.610155	0.522042	0.722173	0.032277	0.0415467
CG11940	2532.97	2721.54	2344.4	0.861422	-0.215208	0.519713	0.720496	0.00143712	0.204999
CG11941	2.44178	3.08453	1.79904	0.583246	-0.777825	0.59239	0.778353	1.85114	0.694091
CG11942	0.88585	1.32194	0.449759	0.340227	-1.55543	0.843494	0.943848	1.26184	0.264165
CG11943	752.372	940.746	563.998	0.599522	-0.738115	0.0184452	0.0691911	3.13355	1.37091
CG11949	14195.8	13085.5	15306	1.16969	0.22613	0.569556	0.758546	0.00396923	0.0967802
CG11951	44.3423	45.1166	43.568	0.965676	-0.0503891	0.958891	1	0.0024554	0.0693303
CG11956	1114.17	693.113	1535.23	2.21498	1.14729	7.43903e-05	0.000544488	0.180069	0.590428
CG11958	4564.84	5682.94	3446.74	0.606506	-0.721407	0.027896	0.0956351	0.0460383	0.126563
CG11961	4252.45	1287.06	7217.83	5.60798	2.48748	1.52912e-13	2.65926e-12	0.144349	2.23528
CG11963	2159.51	1153.85	3165.16	2.74312	1.45582	4.25199e-06	3.86392e-05	0.628259	0.0538493
CG11964	325.146	370.862	279.429	0.75346	-0.408398	0.262862	0.488616	0.443761	0.128311
CG11966	449.311	860.946	37.6758	0.0437609	-4.51421	2.10169e-31	8.9802e-30	0.999687	0.0240049
CG11967	301.437	125.484	477.391	3.80441	1.92767	3.34778e-07	3.48948e-06	0.414214	0.00495967
CG11968	288.525	247.872	329.177	1.32801	0.409266	0.23008	0.448076	0.016945	0.870265
CG11970	710.917	832.428	589.405	0.708055	-0.498067	0.108843	0.266316	0.486545	0.396339
CG11971	180.742	223.818	137.667	0.615084	-0.701145	0.0867115	0.227054	1.58508	2.33753
CG11975	215.017	218.335	211.7	0.969607	-0.0445276	1	1	2.91477	1.68282
CG11977	2.64251	4.83525	0.449759	0.0930167	-3.42637	0.932119	0.996751	1.3774	0.049753
CG11979	299.415	351.013	247.817	0.706003	-0.502253	0.148664	0.333279	0.261076	0.995935
CG11980	574.745	587.479	562.011	0.956649	-0.063938	0.913784	0.985909	0.00136362	0.877932
CG11981	277.05	258.488	295.613	1.14362	0.193612	0.548792	0.74407	1.25089	1.08686
CG11982	339.744	362.805	316.683	0.872873	-0.196156	0.529178	0.728297	0.399916	2.53072
CG11983	22.3374	25.2296	19.4451	0.770726	-0.375711	0.815326	0.927525	1.11341	0.148298
CG11984	1567.74	1309.24	1826.25	1.39489	0.480153	0.0957679	0.243938	0.000649342	0.280576
CG11985	210.292	231.139	189.445	0.819615	-0.286982	0.460789	0.684444	0.149131	0.0149448
CG11986	53.6088	66.4309	40.7867	0.613972	-0.703755	0.259197	0.484167	0.0831487	0.368512
CG11987	1821.3	2152.93	1489.68	0.691933	-0.531297	0.0857674	0.224902	0.00552298	0.21748
CG11988	569.336	829.685	308.987	0.372414	-1.42502	7.25724e-06	6.31473e-05	0.0476787	0.112289
CG11989	825.015	830.997	819.033	0.985603	-0.0209217	1	1	0.132628	0.00714399
CG11990	686.156	776.842	595.469	0.766526	-0.383593	0.218008	0.431146	0.401686	0.435585
CG11992	1114.95	713.931	1515.96	2.1234	1.08637	0.000407036	0.00255965	0.0881772	5.37435
CG11993	184.928	232.122	137.735	0.593373	-0.752989	0.0435742	0.136675	1.0577	1.00546
CG11994	28.9532	40.7102	17.1963	0.422409	-1.24329	0.157241	0.34578	0.105729	0.0210009
CG11997	10.9651	15.3559	6.57425	0.428125	-1.22389	0.390817	0.625351	1.06516	0.0342947
CG11999	395.5	374.006	416.995	1.11494	0.15697	0.493101	0.698419	1.56917	0.278469
CG1200	571.409	600.317	542.5	0.90369	-0.146101	0.64091	0.812646	0.328774	0.90949
CG12000	596.297	559.993	632.601	1.12966	0.175887	0.529061	0.728214	0.196071	0.00503108
CG12001	92.8445	103.913	81.7763	0.786972	-0.345616	0.525834	0.724932	0.054636	0.0676714
CG12002	2875.39	3006.67	2744.1	0.912671	-0.131833	0.669649	0.834521	0.191065	0.483083
CG12003	43.4977	61.4859	25.5095	0.414885	-1.26922	0.0566697	0.16596	4.14764	0.11507
CG12004	1600.34	1375.07	1825.62	1.32766	0.40888	0.162041	0.353026	0.17889	0.286442
CG12005	634.337	555.349	713.325	1.28446	0.361166	0.23029	0.448224	0.373829	0.50593
CG12006	526.788	644.548	409.027	0.634596	-0.65609	0.0541678	0.160275	0.0850308	0.615325
CG12007	351.126	313.902	388.35	1.23717	0.307042	0.32766	0.56218	0.434235	0.0236247
CG12008	13676.4	14776.4	12576.4	0.851116	-0.232572	0.556993	0.748935	0.0887319	0.06547
CG12009	4927.68	9713.02	142.339	0.0146545	-6.09251	4.12969e-52	3.3306e-50	4.28513	0.000424379
CG12010	108.887	103.098	114.677	1.11231	0.153557	0.698054	0.855594	1.10806	0.549502
CG12011	1284.79	2448.73	120.856	0.0493548	-4.34067	4.08116e-35	1.97982e-33	0.0115481	0.0812854
CG12012	162.75	165.087	160.414	0.971693	-0.0414269	0.993896	1	0.0385783	1.94839
CG12013	486.18	376.59	595.77	1.58201	0.66176	0.0356699	0.116616	0.320726	0.489134
CG12014	41.158	44.3332	37.9827	0.856754	-0.223047	0.817555	0.928346	2.11841	2.44214
CG12015	90.9785	109.169	72.7877	0.666742	-0.584799	0.263486	0.489281	0.29832	0.948772
CG12016	273.658	202.616	344.699	1.70124	0.76659	0.0268463	0.092975	0.565866	0.0796683
CG12017	3020.15	5711.46	328.849	0.057577	-4.11836	5.19227e-32	2.27895e-30	10.405	0.0472462
CG12018	53.0784	70.0851	36.0716	0.514682	-0.958246	0.172802	0.36863	1.09047	0.393453
CG12019	1053.06	1121.35	984.764	0.878195	-0.187386	0.51011	0.712732	1.19253	0.70682
CG12020	0.674639	0	1.34928	Inf	Inf	0.31438	0.546511	0	1.42387
CG12021	794.992	836.866	753.118	0.899927	-0.152121	0.687191	0.847701	0.429192	0.00302797
CG12023	1439.67	196.775	2682.56	13.6326	3.76899	3.4601e-31	1.46391e-29	0.0492612	5.54893
CG12024	529.113	541.856	516.37	0.952965	-0.0695045	0.866798	0.957633	0.279308	0.119714
CG12025	590.773	645.604	535.942	0.83014	-0.268573	0.37307	0.608006	0.00411638	0.342181
CG12026	520.96	637.146	404.774	0.635292	-0.654509	0.0363316	0.11836	0.0351588	0.140989
CG12027	0	0	0	NA	NA	NA	NA	NA	NA
CG12028	12.7505	15.5235	9.97748	0.642732	-0.637712	0.57068	0.759337	1.23466	0.0130012
CG12029	513.479	658.604	368.353	0.559293	-0.838324	0.010985	0.0451148	0.223222	0.640848
CG12030	4322.95	2304.03	6341.86	2.7525	1.46074	5.30766e-06	4.73652e-05	0.185182	0.0035126
CG12031	755.752	818.12	693.384	0.847533	-0.238659	0.389993	0.624783	0.0087908	1.12221
CG12034	372.568	347.61	397.526	1.1436	0.193579	0.487513	0.694126	0.953125	0.0251369
CG12035	1.1244	0	2.2488	Inf	Inf	0.844909	0.944117	0	2.01785
CG12038	219.098	199.546	238.649	1.19596	0.258168	0.557059	0.748935	0.00563376	0.695519
CG12042	259.007	215.968	302.046	1.39857	0.483952	0.173295	0.369498	0.275064	0.187531
CG12045	1516.26	11.4761	3021.05	263.247	8.04027	6.22171e-80	1.78411e-77	6.75715e-05	2.64267
CG12047	256.656	348.634	164.678	0.472352	-1.08207	0.00384283	0.0183795	0.320478	0.0241075
CG12048	0.88585	1.32194	0.449759	0.340227	-1.55543	0.843494	0.943848	1.26184	0.264165
CG12050	736.273	655.342	817.204	1.24699	0.31845	0.2714	0.498881	0.0405217	0.0827746
CG12051	4635.1	5224.09	4046.12	0.774511	-0.368642	0.25546	0.479693	1.09695	1.32415
CG12052	14516.7	18001.9	11031.5	0.612795	-0.706524	0.0651551	0.183974	0.568393	0.100104
CG12054	1421.57	1552.45	1290.69	0.831389	-0.266405	0.343992	0.5807	0.0874663	0.104765
CG12055	4560.33	2719.73	6400.94	2.35352	1.23482	0.000104533	0.000745873	0.727296	0.752809
CG12056	136.964	173.659	100.268	0.577386	-0.792393	0.107897	0.265239	5.2046	1.52951
CG12057	22.6375	2.64388	42.6312	16.1245	4.01118	0.000102074	0.00072973	0.0937149	0.0010023
CG12061	9.23812	12.3144	6.16185	0.500378	-0.99891	0.512697	0.714685	0.384411	0.115529
CG12063	2623.96	4976.1	271.824	0.0546258	-4.19427	4.0927e-33	1.85958e-31	2.56116	0.0318867
CG12065	2803.78	1214.2	4393.36	3.61833	1.85532	4.69754e-09	5.78959e-08	0.00237995	0.0142429
CG12066	1.10617	1.76259	0.449759	0.25517	-1.97047	0.718435	0.869344	1.58617	0.194813
CG12068	21.4958	28.6139	14.3776	0.502471	-0.992888	0.263441	0.489269	1.81871	0.210804
CG12069	2.12905	4.25811	0	0	#NAME?	1	1	3.35132	0
CG12070	5990.58	5933.65	6047.51	1.01919	0.027421	0.887313	0.970741	0.130652	0.0255571
CG12071	600.362	401.302	799.423	1.99207	0.99427	0.00158087	0.00856761	1.03735	6.25825
CG12072	1695.07	1537.34	1852.8	1.2052	0.269272	0.354277	0.592405	0.917488	3.31265
CG12073	256.684	188.705	324.663	1.72048	0.782808	0.0427795	0.135168	0.534227	0.183671
CG12075	4850.74	5540.02	4161.45	0.751162	-0.412804	0.239323	0.460516	0.176868	0.120419
CG12076	1203.96	1450.03	957.894	0.660605	-0.598141	0.0388404	0.124769	0.865139	0.0401571
CG12077	8.01821	7.49099	8.54542	1.14076	0.189995	0.769801	0.899938	2.32561	2.50911
CG12078	0.22488	0	0.449759	Inf	Inf	0.476681	0.684444	0	0.560731
CG12079	1718.09	1218.27	2217.9	1.82054	0.864363	0.00302654	0.0149863	0.00309534	1.48823
CG1208	448.231	14.5176	881.945	60.75	5.92481	6.87609e-45	4.55021e-43	0.000369283	2.30859
CG12081	454.321	384.327	524.314	1.36424	0.448095	0.152135	0.337833	1.24169	2.11441
CG12082	322.564	483.181	161.947	0.335169	-1.57704	6.37901e-06	5.60848e-05	0.00846837	0.995094
CG12084	1069.13	1070.47	1067.78	0.997484	-0.00363434	0.946266	1	0.287939	0.0191871
CG12085	1844.43	2010.81	1678.04	0.834513	-0.260994	0.372296	0.607672	0.185676	0.0184551
CG12086	1550.07	1325.6	1774.53	1.33866	0.420789	0.120685	0.285095	1.22093	0.163336
CG12090	1098.84	1064.08	1133.6	1.06533	0.0913056	0.735409	0.877297	0.159734	0.0687203
CG12091	2389.42	1879.75	2899.08	1.54227	0.625054	0.0330016	0.109277	0.0143846	0.457663
CG12092	305.367	57.1966	553.538	9.67781	3.27468	1.90984e-16	3.94313e-15	0.226568	3.59474e-05
CG12093	310.193	330.904	289.482	0.874821	-0.19294	0.600193	0.784452	0.18431	0.266132
CG12096	200.903	228.411	173.395	0.759138	-0.397567	0.37528	0.610747	1.01995	0.0531433
CG12099	1736.48	1786.25	1686.72	0.944278	-0.0827162	0.748121	0.886348	0.289826	0.000840682
CG1210	4130.69	4029.23	4232.14	1.05036	0.0708828	0.828633	0.935114	0.00578645	0.0407165
CG12101	8797.1	8691.81	8902.4	1.02423	0.0345374	0.914062	0.986023	0.00302175	0.0172912
CG12104	422.897	529.377	316.417	0.597714	-0.742472	0.0267025	0.0926011	0.00319994	9.99534e-05
CG12105	292.455	48.8792	536.032	10.9665	3.45503	2.10773e-17	4.62554e-16	0.14049	1.68873
CG12106	194.347	184.514	204.18	1.10659	0.146115	0.846961	0.945431	0.0307945	2.92732
CG12107	577.813	584.393	571.234	0.977482	-0.0328582	0.955575	1	0.751454	2.36516
CG12108	42.93	56.4681	29.3918	0.520503	-0.942021	0.158867	0.34796	0.448157	3.32891
CG12109	480.133	659.981	300.285	0.454991	-1.13609	0.000567204	0.00344595	0.0857302	0.0672125
CG12110	1455.58	790.641	2120.53	2.68203	1.42333	1.67694e-06	1.60409e-05	0.0294371	0.230559
CG12111	1.33561	1.32194	1.34928	1.02068	0.0295303	0.199814	0.406495	0.906336	0.868622
CG12112	59.6987	47.9282	71.4692	1.49117	0.576448	0.331594	0.565991	0.0183543	0.000457084
CG12113	276.314	281.182	271.446	0.965375	-0.0508393	0.912414	0.98476	0.178108	0.205428
CG12114	221.91	212.892	230.929	1.08472	0.117326	0.617004	0.796182	3.1125	0.236153
CG12115	7.06623	9.807	4.32545	0.441058	-1.18096	0.534367	0.732082	1.2844	0.536698
CG12116	271.981	49.8777	494.084	9.90591	3.30829	2.98119e-16	6.11244e-15	0.021617	0.437244
CG12117	40.6045	17.9182	63.2908	3.53221	1.82057	0.00857283	0.0364014	0.531258	0.00139385
CG12118	327.376	236.69	418.062	1.76629	0.82072	0.0164194	0.0627222	0.946473	3.09426
CG12119	43.7415	6.629	80.8541	12.197	3.60846	1.06084e-05	9.03574e-05	0.0553932	0.516194
CG1212	1384.89	1322.99	1446.8	1.09358	0.129059	0.670947	0.835357	0.413415	1.26644
CG12120	121.257	154.508	88.0048	0.56958	-0.81203	0.0893913	0.23186	0.906095	1.21932
CG12121	986.882	1103.09	870.679	0.789312	-0.341332	0.260748	0.486157	0.253077	0.280368
CG12123	53.3923	72.4828	34.3018	0.473241	-1.07935	0.0654915	0.184722	0.298009	2.81607
CG12124	241.868	304.972	178.763	0.586162	-0.770629	0.0501991	0.151952	0.176664	0.013092
CG12125	743.778	1006.09	481.461	0.478545	-1.06327	0.000698559	0.00412927	0.246682	0.000203593
CG12126	0	0	0	NA	NA	NA	NA	NA	NA
CG12127	125.043	132.979	117.107	0.880645	-0.183367	0.784549	0.910334	0.00124768	0.900682
CG12128	632.789	638.588	626.989	0.981836	-0.0264455	0.967453	1	0.245266	0.898689
CG12129	45.0191	48.5988	41.4394	0.852683	-0.229918	0.775887	0.903809	0.016874	0.0545424
CG1213	388.905	36.9432	740.868	20.0543	4.32584	7.41731e-28	2.84015e-26	0.0304528	0.340004
CG12130	1030.11	1179.49	880.734	0.746705	-0.42139	0.166393	0.359512	0.0125327	4.91772e-07
CG12131	1503.39	1742	1264.77	0.726045	-0.46187	0.0849841	0.223398	2.92202	0.0106237
CG12132	873.621	860.98	886.261	1.02936	0.0417527	0.911152	0.984254	0.257404	1.1141
CG12133	0.440647	0.881293	0	0	#NAME?	0.358371	0.593331	1.09423	0
CG12134	199.359	244.452	154.265	0.631064	-0.664141	0.0978201	0.247567	0.0373515	0.00116752
CG12135	542.226	632.677	451.774	0.714067	-0.485868	0.108039	0.265239	0.0366928	0.447215
CG1214	83.5734	114.043	53.1038	0.465647	-1.10269	0.0551963	0.162657	0.211602	0.26884
CG12140	656.627	539.748	773.507	1.43309	0.519127	0.0667491	0.187531	1.15918	0.07746
CG12141	1509.6	1655.28	1363.91	0.823977	-0.279323	0.403583	0.637045	0.466029	0.0187146
CG12142	1123.72	99.432	2148.01	21.6029	4.43315	4.99341e-38	2.69602e-36	0.000462412	0.135036
CG12143	374.752	294.647	454.857	1.54373	0.626424	0.0422363	0.133681	1.07622	0.00894095
CG12147	0	0	0	NA	NA	NA	NA	NA	NA
CG12149	978.299	752.453	1204.14	1.60029	0.678335	0.0171137	0.0648809	0.00155014	2.25145
CG12151	671.357	605.483	737.23	1.21759	0.284028	0.29372	0.525754	0.0352892	1.40225
CG12153	131.768	177.09	86.4461	0.488148	-1.03461	0.0256416	0.0896207	0.0751641	0.39116
CG12154	727.823	819.329	636.317	0.776631	-0.364698	0.235167	0.455071	2.09904	2.18379
CG12155	390.438	411.423	369.452	0.897985	-0.155236	0.680839	0.842658	0.145943	0.0101949
CG12156	412.268	435.607	388.928	0.892841	-0.163524	0.635638	0.808885	0.019167	0.0316006
CG12157	1585.34	1497.97	1672.72	1.11666	0.159186	0.63026	0.806433	0.730159	0.398393
CG12158	0.449759	0	0.899518	Inf	Inf	0.727589	0.871027	0	1.06197
CG12159	70.992	73.6177	68.3663	0.928666	-0.106768	0.948896	1	0.0250482	0.601088
CG1216	549.646	599.617	499.676	0.833325	-0.263048	0.490611	0.696233	2.22375	0.228733
CG12161	1.87322	0.440647	3.3058	7.50216	2.90731	0.376784	0.612114	0.092044	0.306823
CG12162	573.532	544.672	602.391	1.10597	0.145311	0.567246	0.756954	0.657497	0.000288155
CG12163	4416.96	3433.08	5400.84	1.57318	0.653682	0.0303076	0.101988	0.00133088	3.87605
CG12164	4842.94	1127.08	8558.79	7.59375	2.92481	1.13203e-17	2.52293e-16	0.0235132	25.7491
CG12165	234.598	294.67	174.527	0.59228	-0.755648	0.0483155	0.147674	0.0476443	0.119776
CG12169	1.11529	0.881293	1.34928	1.53102	0.614493	0.114561	0.275707	0.591399	1.02727
CG12170	331.255	255.575	406.935	1.59223	0.671049	0.0282103	0.0963305	1.8933	0.209302
CG12171	467.23	155.632	778.828	5.00431	2.32317	3.44069e-12	5.47455e-11	0.183883	0.799236
CG12172	1606.43	2907.52	305.338	0.105017	-3.25131	2.47404e-23	7.63756e-22	1.25423	0.0169695
CG12173	170.538	129.727	211.349	1.62918	0.704149	0.0987825	0.249157	0.00100087	0.119351
CG12175	1201.68	1389.46	1013.91	0.729712	-0.454602	0.114774	0.275781	3.7127	1.70484
CG12176	118.625	124.966	112.285	0.898528	-0.154364	0.712542	0.866112	0.0563735	1.08658
CG12177	1148.91	287.188	2010.63	7.00111	2.80758	1.67147e-19	4.09272e-18	0.108761	0.696619
CG12178	440.062	436.503	443.62	1.0163	0.0233318	1	1	0.398263	0.0152949
CG12179	91.7557	125.079	58.4328	0.467169	-1.09798	0.0344802	0.113301	0.142699	0.277758
CG1218	108.044	134.613	81.476	0.605263	-0.724366	0.117514	0.280245	0.376639	0.570338
CG12181	8.87669	3.52517	14.2282	4.03617	2.01299	0.102283	0.255145	0.515584	2.53988
CG12182	69.9147	85.2497	54.5798	0.640235	-0.643326	0.261376	0.486906	0.0463856	0.248253
CG12184	23.4641	30.0842	16.844	0.559895	-0.836771	0.381994	0.617085	0.0776832	0.0386425
CG12186	104.226	108.611	99.8414	0.919254	-0.121465	0.76053	0.894284	0.00397613	1.41797
CG12187	403.064	133.322	672.806	5.04648	2.33528	2.48705e-11	3.74916e-10	0.0898736	1.56804
CG12189	171.214	220.344	122.084	0.55406	-0.851887	0.0277595	0.095258	5.64042	0.00881413
CG12190	571.043	667.64	474.445	0.710631	-0.492828	0.120388	0.284574	0.032377	0.0248016
CG12191	149.799	43.5024	256.095	5.88692	2.55751	1.55563e-08	1.83658e-07	0.0654737	0.866921
CG12192	0.440647	0.881293	0	0	#NAME?	0.358371	0.593331	1.09423	0
CG12193	0.665526	0.881293	0.449759	0.51034	-0.97047	1	1	0.906241	0.368208
CG12194	309.208	266.318	352.097	1.32209	0.40282	0.187301	0.38992	2.65541	0.805052
CG12196	294.155	350.304	238.006	0.679427	-0.557609	0.155792	0.343471	0.968838	0.0275306
CG12199	1763.78	1942.96	1584.59	0.815557	-0.294143	0.392353	0.626521	0.0917585	0.696372
CG1220	57.7764	64.0986	51.4542	0.802735	-0.317004	0.524593	0.724537	2.20265	0.00154215
CG12200	4.88601	8.42274	1.34928	0.160195	-2.6421	0.286041	0.515368	0.651764	0.158991
CG12201	1.95698	1.76259	2.15137	1.22058	0.287563	0.376702	0.612096	0.958842	0.540384
CG12202	2187.49	2297.23	2077.74	0.904454	-0.144882	0.656716	0.823864	0.0890251	0.332373
CG12203	1086.7	784.754	1388.65	1.76953	0.823367	0.00349876	0.0169411	2.92462	3.9485
CG12204	116.074	128.093	104.055	0.812336	-0.299852	0.555208	0.747829	0.346178	0.38095
CG12205	0	0	0	NA	NA	NA	NA	NA	NA
CG12206	806.608	970.302	642.915	0.662592	-0.593807	0.0426575	0.134847	0.364228	0.0484432
CG12207	2144	1380.15	2907.84	2.1069	1.07512	0.000338964	0.00217503	0.0650669	0.0216021
CG12209	2.03876	3.178	0.899518	0.283045	-1.8209	0.751603	0.888545	1.18793	0.266217
CG1221	1768.12	1431.54	2104.69	1.47023	0.556043	0.0675883	0.189189	0.555751	0.907675
CG12210	1986.59	2221.36	1751.82	0.788627	-0.342585	0.202088	0.409635	3.31144	0.177629
CG12212	1547.82	1573.74	1521.91	0.967069	-0.0483099	0.911453	0.984271	0.0493609	0.00842717
CG12213	608.841	653.403	564.28	0.863602	-0.211561	0.486389	0.693245	0.111868	0.00101699
CG12214	2642.81	1050.84	4234.78	4.02991	2.01075	2.23644e-10	3.12327e-09	0.00741919	0.529654
CG12217	457.984	473.346	442.623	0.935095	-0.0968151	0.734159	0.876778	0.18862	0.00937508
CG12218	585.51	551.986	619.035	1.12147	0.16539	0.593682	0.779336	0.228113	0.585818
CG12219	243.875	275.879	211.872	0.767987	-0.380846	0.313939	0.546511	1.30627	1.87718
CG12220	217.833	217.503	218.163	1.00303	0.00437166	0.996731	1	0.105174	9.76992e-05
CG12223	1671.18	1543.55	1798.8	1.16537	0.220787	0.423625	0.654744	1.05636	5.40255
CG12224	26.5413	18.8929	34.1898	1.80966	0.855718	0.318175	0.5514	0.234024	2.34718
CG12225	2978.5	3286.41	2670.59	0.812617	-0.299352	0.3524	0.590108	0.00486931	0.0375055
CG12227	0	0	0	NA	NA	NA	NA	NA	NA
CG12229	27.1902	39.6731	14.7073	0.370712	-1.43163	0.104706	0.259582	0.159537	0.875278
CG12230	321.617	344.693	298.542	0.86611	-0.207378	0.527498	0.72676	1.02443	3.37851
CG12231	0	0	0	NA	NA	NA	NA	NA	NA
CG12232	252.388	204.319	300.457	1.47053	0.556335	0.130819	0.302634	0.00318393	0.0610397
CG12233	3181.4	2083.38	4279.42	2.05408	1.03849	0.000733154	0.00431204	0.0221692	0.184827
CG12234	428.49	452.761	404.218	0.892785	-0.163615	0.598365	0.782934	0.0215753	0.425814
CG12235	286.961	283.386	290.536	1.02523	0.0359442	0.881794	0.966917	3.42961	4.68634
CG12236	474.17	512.2	436.14	0.851503	-0.231916	0.466558	0.684444	0.178472	0.0502161
CG12237	401.238	333.732	468.745	1.40456	0.490115	0.12876	0.298888	0.82138	1.40167
CG12238	2461.01	2513.28	2408.75	0.958408	-0.0612886	0.93275	0.996918	0.153924	0.341949
CG12239	469.086	348.426	589.746	1.6926	0.759241	0.0273086	0.0941716	1.06772	0.131797
CG12241	629.587	789.491	469.683	0.594919	-0.749235	0.0174421	0.0660038	0.386407	0.185567
CG12242	39.7353	44.8911	34.5794	0.770297	-0.376514	0.732196	0.875163	5.24175	2.14634
CG12244	442.783	471.722	413.844	0.877303	-0.188853	0.454996	0.682823	1.1734	0.42518
CG12245	110.68	156.083	65.2781	0.418228	-1.25764	0.0140427	0.0549278	1.32267	0.678102
CG12249	997.744	1357.83	637.663	0.469621	-1.09043	0.00035923	0.0022948	0.260464	0.269609
CG12250	1242.45	1248.34	1236.55	0.990562	-0.0136806	0.939367	1	2.89849	3.08572
CG12251	48.1577	45.7754	50.54	1.10409	0.142855	0.862063	0.9542	0.57565	0.372389
CG12252	192.717	224.355	161.08	0.717969	-0.478007	0.253734	0.478118	0.00717129	0.0783753
CG12253	81.9309	97.9779	65.8839	0.672436	-0.572532	0.327743	0.562193	0.888459	0.683374
CG12254	325.263	344.634	305.892	0.887586	-0.172041	0.66072	0.826958	0.0755852	0.00238942
CG12255	0	0	0	NA	NA	NA	NA	NA	NA
CG12256	28.9856	12.5132	45.4579	3.6328	1.86108	0.0357923	0.116928	0.371537	2.35414
CG12259	252.561	294.716	210.405	0.713926	-0.486154	0.188612	0.391483	0.376216	0.147316
CG12261	1170.56	1081.42	1259.7	1.16486	0.220152	0.446405	0.677059	0.0735382	0.0527789
CG12262	1206.49	1055.89	1357.09	1.28525	0.362053	0.184641	0.386036	0.0105795	1.25113
CG12263	828.955	688.381	969.528	1.40842	0.494074	0.0967117	0.24547	0.000835352	0.0275826
CG12264	766.391	621.823	910.959	1.46498	0.550882	0.0580705	0.168999	0.280568	0.00169998
CG12265	16.3665	24.2623	8.47071	0.34913	-1.51816	0.198803	0.406076	0.145668	0.0302439
CG12267	88.9204	109.153	68.6879	0.629281	-0.668223	0.182052	0.382056	0.87238	0.0634601
CG12268	279.171	55.8717	502.47	8.99329	3.16885	3.58501e-16	7.31978e-15	0.152537	2.75628
CG12269	3.73119	5.21358	2.2488	0.431334	-1.21312	0.898189	0.976724	0.0947536	0.59576
CG1227	165.066	147.209	182.923	1.24261	0.313373	0.379658	0.614694	1.03111	0.0724772
CG12272	208.791	212.395	205.187	0.966063	-0.0498107	0.868832	0.959142	0.0860964	0.0673253
CG12273	177.354	170.271	184.436	1.0832	0.115293	0.647299	0.816815	3.50458	0.891414
CG12275	15.5181	16.9508	14.0854	0.830955	-0.267158	0.814848	0.927525	0.24068	0.0656728
CG12276	201.46	234.427	168.493	0.718745	-0.476448	0.261889	0.48745	0.0759277	0.043973
CG12278	0.449759	0	0.899518	Inf	Inf	0.727589	0.871027	0	1.06197
CG12279	113.336	116.62	110.053	0.943684	-0.083625	0.796114	0.916991	1.28425	0.0297777
CG1228	3753.74	3512.17	3995.3	1.13756	0.185943	0.510357	0.712732	0.0717872	0.130672
CG12283	714.804	722.089	707.519	0.979823	-0.0294074	0.973692	1	0.0546157	0.0266394
CG12284	5757.15	5574.04	5940.26	1.0657	0.0918043	0.748148	0.886348	0.535237	0.276686
CG12286	1058.14	1481.49	634.793	0.428484	-1.22269	9.55239e-05	0.000687858	6.8491	0.504547
CG12287	371.905	478.768	265.042	0.553592	-0.853105	0.0127847	0.0510122	2.04726	1.43386
CG12288	231.075	263.461	198.689	0.754149	-0.407079	0.249894	0.472837	2.06782	0.281142
CG12289	0	0	0	NA	NA	NA	NA	NA	NA
CG12290	467.01	200.772	733.247	3.65214	1.86874	5.6151e-09	6.87451e-08	0.436806	0.607057
CG12292	369.582	211.362	527.801	2.49714	1.32028	0.000105855	0.00075467	0.141946	0.834408
CG12295	1303.56	1148.3	1458.82	1.27042	0.345304	0.238747	0.459957	0.0619502	0.301578
CG12296	516.738	628.295	405.181	0.64489	-0.632875	0.0557276	0.163731	0.00300216	0.255042
CG12297	66.4321	84.852	48.0122	0.565834	-0.821549	0.12923	0.299708	0.00646702	3.60349
CG12298	26.1552	40.6167	11.6937	0.287905	-1.79634	0.0459166	0.142361	0.0242276	1.16127
CG12299	463.782	530.11	397.455	0.749758	-0.415503	0.152632	0.33854	0.0030331	2.33958
CG12301	299.806	355	244.611	0.689045	-0.537329	0.107521	0.264527	3.17911	0.375462
CG12303	0	0	0	NA	NA	NA	NA	NA	NA
CG12304	377.21	383.851	370.569	0.965399	-0.0508033	0.979622	1	0.791172	0.001867
CG12306	205.463	287.05	123.876	0.43155	-1.2124	0.00341741	0.0166033	0.175585	0.476794
CG12307	0	0	0	NA	NA	NA	NA	NA	NA
CG12309	14.7858	14.077	15.4947	1.10071	0.138439	0.903474	0.979617	0.0570405	0.00744108
CG1231	3.34586	2.64388	4.04783	1.53102	0.614493	0.396873	0.631629	1.02967	1.85876
CG12310	85.3588	13.7847	156.933	11.3846	3.50901	2.34862e-09	3.0066e-08	0.101681	1.1622
CG12311	793.236	1463.77	122.698	0.083823	-3.57651	3.43306e-26	1.20381e-24	0.303443	0.0334465
CG12313	5.65604	4.83525	6.47683	1.3395	0.421696	0.81346	0.927525	0.645429	0.214554
CG12314	18.2877	32.9773	3.59807	0.109107	-3.19618	0.00642073	0.0284328	2.61101	0.179
CG12316	400.46	537.293	263.628	0.490659	-1.02721	0.00212779	0.0110669	0.113204	0.0118628
CG12317	263.594	234.104	293.085	1.25194	0.32417	0.436622	0.668373	0.200485	4.21641
CG1232	485.041	349.978	620.104	1.77184	0.825246	0.0179864	0.067706	1.10339	0.0942295
CG12320	74.8085	56.566	93.0511	1.645	0.718087	0.12635	0.294922	2.32419	0.0497484
CG12321	169.256	199.067	139.444	0.700489	-0.513565	0.226404	0.443056	0.219975	0.398301
CG12323	562.439	557.264	567.614	1.01857	0.0265477	0.869161	0.959177	1.21475	0.473737
CG12324	3364.18	3153.97	3574.39	1.1333	0.180528	0.55669	0.748908	1.00452	2.1671
CG12325	278.304	303.879	252.729	0.831678	-0.265903	0.432812	0.664384	1.35388	0.370751
CG12327	0.22488	0	0.449759	Inf	Inf	0.476681	0.684444	0	0.560731
CG1233	652.671	650.808	654.534	1.00573	0.00823627	0.931274	0.996421	0.492043	0.0964607
CG12330	0.665526	0.881293	0.449759	0.51034	-0.97047	1	1	0.906241	0.368208
CG12333	179.404	172.161	186.648	1.08415	0.116561	0.790126	0.914256	0.220327	0.81361
CG12334	0.22488	0	0.449759	Inf	Inf	0.476681	0.684444	0	0.560731
CG12338	199.497	129.286	269.708	2.08613	1.06083	0.00735592	0.0319276	0.00163286	0.351385
CG1234	467.819	518.802	416.836	0.803459	-0.315704	0.327346	0.561935	0.00868034	0.0162525
CG12340	883.525	921.825	845.225	0.916904	-0.125158	0.792005	0.915403	0.0662806	3.30195
CG12341	198.753	169.462	228.043	1.34569	0.428344	0.281668	0.510533	4.609e-05	0.000116644
CG12342	407.633	533.581	281.686	0.527917	-0.921617	0.00575946	0.0259033	0.0490803	0.0085923
CG12343	552.073	614.789	489.357	0.795976	-0.329204	0.279201	0.507581	1.31469	0.493106
CG12344	23.2987	15.66	30.9374	1.97556	0.982265	0.313032	0.546511	0.539256	1.22177
CG12345	5940.23	2195.67	9684.8	4.41087	2.14106	2.61478e-09	3.31771e-08	0.0352181	1.52794
CG12346	35.1172	47.581	22.6535	0.476104	-1.07065	0.169993	0.364326	0.0763368	0.107947
CG12347	0.22488	0	0.449759	Inf	Inf	0.476681	0.684444	0	0.560731
CG12348	1723.34	1479.42	1967.27	1.32976	0.411163	0.135846	0.310973	0.365181	6.41162
CG12350	372.717	95.9142	649.52	6.77188	2.75956	6.72149e-14	1.2013e-12	0.175638	0.00166904
CG12351	33.2293	6.50436	59.9542	9.21754	3.20438	0.000150282	0.0010426	0.135105	2.47888
CG12352	384.144	436.503	331.785	0.760096	-0.395746	0.228914	0.446479	0.490406	0.103706
CG12355	161.079	184.572	137.587	0.745437	-0.423841	0.301534	0.534906	1.17506	0.297895
CG12357	192.868	233.463	152.273	0.652235	-0.616535	0.132729	0.3059	1.50365	1.31079
CG12358	844.08	563.665	1124.49	1.99497	0.996367	0.00121959	0.00680689	0.0205594	0.262818
CG12359	1160.78	1369.69	951.856	0.69494	-0.525039	0.0812201	0.216319	0.225601	0.163663
CG1236	370.393	345.99	394.796	1.14106	0.190379	0.643964	0.814359	0.230593	0.226898
CG12360	847.379	804.84	889.917	1.10571	0.14497	0.568907	0.758227	0.325931	0.0153409
CG12362	0.66097	1.32194	0	0	#NAME?	0.633897	0.807802	1.4789	0
CG12363	1093.89	1064.17	1123.61	1.05586	0.0784205	0.918327	0.989074	0.469568	0.790027
CG12366	72.9396	108.908	36.9711	0.339471	-1.55864	0.0104706	0.0433471	0.869042	0.317183
CG12367	1154.09	1367	941.174	0.688495	-0.538482	0.0637841	0.181048	0.0228882	0.164986
CG12369	3337.06	3487.01	3187.11	0.913995	-0.129742	0.739118	0.879688	0.268446	0.00726859
CG12370	174.845	160.801	188.89	1.17468	0.232274	0.708202	0.862758	1.61263	0.072211
CG12372	2090.07	3686.02	494.131	0.134055	-2.8991	2.7574e-19	6.70085e-18	1.20759	0.00479745
CG12373	298.486	286.843	310.128	1.08117	0.1126	0.71477	0.867594	0.00618345	0.190676
CG12374	2.87332	4.84711	0.899518	0.185578	-2.4299	0.781418	0.908134	3.19374	0.16147
CG12375	235.235	201.957	268.514	1.32956	0.410945	0.248017	0.470788	1.26278	1.60725
CG12376	0	0	0	NA	NA	NA	NA	NA	NA
CG12377	0	0	0	NA	NA	NA	NA	NA	NA
CG12378	21.6733	30.8053	12.5412	0.407114	-1.2965	0.166969	0.360202	3.718	0.00748315
CG12379	46.0746	58.2144	33.9348	0.582929	-0.778609	0.177216	0.375438	2.17317	1.48951
CG12384	997.058	1188.76	805.354	0.677473	-0.561765	0.0640794	0.181652	1.44514	1.11033
CG12385	21.3387	6.59784	36.0796	5.4684	2.45112	0.0162625	0.0622151	0.0237143	0.266793
CG12386	100.406	0.881293	199.931	226.861	7.82567	5.85025e-23	1.7721e-21	0.00155596	1.70099
CG12387	555.004	7.05035	1102.96	156.44	7.28947	6.24336e-61	7.25805e-59	0.00755985	1.23138
CG12388	311.018	53.0987	568.937	10.7147	3.42152	1.36695e-18	3.20128e-17	0.00322008	0.571822
CG12389	2111.22	2999.6	1222.84	0.407668	-1.29453	3.46974e-05	0.000271684	5.35971	0.578069
CG1239	35.498	50.5913	20.4047	0.403324	-1.30999	0.0992866	0.249892	0.136729	0.0249227
CG12390	266.423	274.494	258.352	0.941196	-0.0874328	0.860418	0.953442	0.121678	0.892508
CG12391	718.346	962.284	474.408	0.493002	-1.02034	0.000827312	0.0048197	0.737941	0.0264288
CG12393	308.354	343.599	273.109	0.794846	-0.331253	0.279621	0.508129	0.148855	1.3347
CG12395	0	0	0	NA	NA	NA	NA	NA	NA
CG12396	770.937	838.325	703.549	0.839232	-0.252859	0.40216	0.636043	0.853869	0.740826
CG12398	7.62609	5.82188	9.43029	1.6198	0.695817	0.595519	0.780636	0.00558694	0.00671208
CG12399	960.801	1091.95	829.655	0.759794	-0.39632	0.199288	0.406495	0.0299942	0.00283142
CG1240	1186.42	1380.08	992.749	0.71934	-0.475255	0.126389	0.294922	0.231919	1.0228
CG12400	582.956	496.089	669.824	1.35021	0.433184	0.169717	0.363973	0.174108	0.953319
CG12402	1044.3	518.431	1570.16	3.02868	1.59869	1.31818e-07	1.42342e-06	0.037451	0.910845
CG12403	2193.24	1740.41	2646.06	1.52036	0.604417	0.0482215	0.147627	0.00383722	0.318033
CG12404	331.746	388.268	275.224	0.708851	-0.496446	0.147582	0.331777	0.00166631	0.100183
CG12405	13168.8	16094.1	10243.5	0.636478	-0.651818	0.0931143	0.239019	37.4037	19.5798
CG12408	1.28234	1.76259	0.802095	0.455067	-1.13585	0.509662	0.712687	1.4227	0.00602784
CG1241	1980.06	1555.48	2404.65	1.54592	0.628468	0.0260543	0.0908481	0.483287	0.0687063
CG12410	545.167	531.217	559.117	1.05252	0.0738471	0.817998	0.92844	0.163817	0.284425
CG12413	243.879	278.065	209.693	0.754114	-0.407145	0.236539	0.457069	1.28496	0.000485357
CG12414	363.903	401.529	326.277	0.812586	-0.299408	0.402491	0.63641	0.756881	1.65902
CG12419	3.55251	4.40647	2.69856	0.612408	-0.707435	0.82502	0.933232	2.259	0.874872
CG1242	16475.2	15492.5	17457.9	1.12686	0.172303	0.717116	0.869215	0.00778969	0.545315
CG12420	46.4671	59.1194	33.8147	0.571973	-0.805981	0.184956	0.386506	0.126543	2.44953
CG12423	88.0811	109.355	66.8075	0.610925	-0.710933	0.147382	0.331443	8.96372	1.51958
CG12424	2051.25	1965.96	2136.54	1.08677	0.120044	0.659866	0.82661	0.104381	0.830086
CG12426	0	0	0	NA	NA	NA	NA	NA	NA
CG12428	209.211	253.842	164.579	0.648351	-0.625154	0.100263	0.251389	0.00437909	0.700372
CG12432	0.753383	0	1.50677	Inf	Inf	0.132078	0.304726	0	0.249798
CG12433	5.59563	11.1913	0	0	#NAME?	0.02606	0.0908481	3.0636	0
CG12436	16.1332	4.49994	27.7664	6.17039	2.62536	0.0234065	0.0836205	0.0186813	0.967773
CG12437	1638.31	1676.91	1599.71	0.953961	-0.0679983	0.736855	0.878336	0.000871476	1.70861
CG12438	0	0	0	NA	NA	NA	NA	NA	NA
CG12439	0.912452	1.8249	0	0	#NAME?	1	1	1.86376	0
CG1244	2925.06	3247.38	2602.75	0.801491	-0.319243	0.287883	0.517738	0.0208211	0.0617798
CG12442	4.24709	8.04441	0.449759	0.0559095	-4.16076	0.196305	0.402401	3.92803	0.0234321
CG12443	1134.18	1179.91	1088.45	0.922487	-0.1164	0.745885	0.884781	0.720758	2.75788
CG12444	0.445203	0.440647	0.449759	1.02068	0.0295303	1	1	0.505739	0.507222
CG12446	7.06585	1.76259	12.3691	7.01759	2.81098	0.0668977	0.187867	0.185863	2.71657
CG12448	0	0	0	NA	NA	NA	NA	NA	NA
CG12449	4743.62	3411.27	6075.97	1.78115	0.832807	0.00702517	0.0306935	0.191414	1.00768
CG1245	96.4041	102.696	90.1123	0.877466	-0.188585	0.752646	0.889228	0.0789511	0.018655
CG12455	930.126	902.526	957.726	1.06116	0.0856456	0.753379	0.889686	0.390593	1.53322
CG1246	1481.07	611.283	2350.85	3.84577	1.94327	1.7963e-10	2.53327e-09	0.118805	1.53861
CG12460	54.0574	55.0483	53.0665	0.963999	-0.0528969	0.952932	1	0.532869	0.7511
CG12464	0	0	0	NA	NA	NA	NA	NA	NA
CG12470	4.79763	8.69574	0.899518	0.103444	-3.27308	0.237138	0.457882	0.180049	0.0749759
CG12473	3333.53	2518.7	4148.36	1.64702	0.71986	0.0203331	0.0745514	0.0426224	0.430179
CG12477	6.92993	5.48657	8.37329	1.52614	0.609888	0.608563	0.790069	0.313804	0.0157348
CG12478	1144.44	998.026	1290.86	1.29341	0.371185	0.196812	0.403122	0.0789084	0.0013961
CG12479	0.220323	0.440647	0	0	#NAME?	1	1	0.591633	0
CG12480	1121.32	8.19277	2234.44	272.734	8.09135	1.11563e-76	2.48208e-74	9.23833e-05	39.9399
CG12481	0	0	0	NA	NA	NA	NA	NA	NA
CG12483	1.25185	0	2.50371	Inf	Inf	0.624628	0.802036	0	0.413916
CG12484	558.39	405.921	710.86	1.75123	0.808367	0.00756702	0.0327667	0.0206809	3.57379
CG12486	11.7898	5.79072	17.7889	3.07197	1.61916	0.152931	0.339055	0.127346	1.76759
CG12487	4.39672	6.09488	2.69856	0.442758	-1.17541	0.743606	0.882766	0.28097	0.667167
CG12489	984.569	432.187	1536.95	3.55621	1.83034	2.18097e-09	2.80311e-08	0.00525288	0.369162
CG1249	502.032	539.104	464.959	0.862466	-0.21346	0.523933	0.723969	1.69586	3.0026
CG12490	12.3838	0	24.7675	Inf	Inf	8.70875e-05	0.000628511	0	0.08002
CG12491	33.6226	10.5755	56.6697	5.35857	2.42185	0.00216589	0.0112244	0.877154	16.6395
CG12493	13.7461	14.6734	12.8189	0.873612	-0.194935	0.863357	0.954913	2.12299	1.18963
CG12496	5.81542	10.7313	0.899518	0.0838218	-3.57653	0.178353	0.376673	0.132434	0.0563341
CG12498	1.2166	2.43321	0	0	#NAME?	1	1	2.28028	0
CG12499	628.273	704.403	552.142	0.783843	-0.351364	0.226022	0.442579	0.12401	0.308031
CG1250	3643.98	3692.13	3595.84	0.97392	-0.0381255	0.958441	1	0.480004	0.116795
CG12500	3333.53	2518.7	4148.36	1.64702	0.71986	0.0203331	0.0745514	0.0426224	0.430179
CG12501	4.85083	9.70166	0	0	#NAME?	0.0569229	0.166523	3.95573	0
CG12502	104.51	31.1569	177.862	5.7086	2.51314	9.27944e-07	9.16158e-06	0.303669	1.71755
CG12505	1123.81	890.432	1357.2	1.5242	0.608054	0.0221675	0.0798128	13.7143	24.0298
CG12506	16.6592	0.440647	32.8778	74.6127	6.22135	3.43648e-05	0.000269243	0.00389859	4.63313
CG12507	361.429	326.058	396.8	1.21696	0.283282	0.282127	0.511028	2.1734	0.169664
CG12508	55.8731	40.9283	70.818	1.7303	0.791019	0.237381	0.458146	1.00248	2.41569
CG12511	0	0	0	NA	NA	NA	NA	NA	NA
CG12512	238.819	175.472	302.166	1.72201	0.784095	0.0222151	0.0798952	1.87268	0.112635
CG12516	0	0	0	NA	NA	NA	NA	NA	NA
CG12517	0	0	0	NA	NA	NA	NA	NA	NA
CG12519	1296.88	6.87083	2586.89	376.504	8.55652	1.39337e-82	5.28825e-80	9.8651e-07	1.08098
CG1252	1517.48	13.5236	3021.43	223.42	7.80361	6.50963e-80	1.82609e-77	0.00370253	0.937561
CG12520	2.02392	0	4.04783	Inf	Inf	0.376664	0.612096	0	2.96112
CG12521	0	0	0	NA	NA	NA	NA	NA	NA
CG12522	16.1209	23.4789	8.76298	0.373228	-1.42187	0.30196	0.535375	4.03018	0.221899
CG12523	1155.83	272.58	2039.08	7.48066	2.90317	2.54972e-21	7.01527e-20	0.0104051	55.8181
CG12525	0.22488	0	0.449759	Inf	Inf	0.476681	0.684444	0	0.560731
CG12526	0	0	0	NA	NA	NA	NA	NA	NA
CG12529	447.692	369.922	525.462	1.42046	0.506362	0.10651	0.263043	0.864711	1.23
CG12530	1935.78	2222.96	1648.61	0.741627	-0.431234	0.152019	0.33775	1.18847	1.45252
CG12531	424.079	314.604	533.554	1.69595	0.762095	0.0157275	0.060383	0.229861	0.0963917
CG12532	2119.42	2015.82	2223.03	1.1028	0.141167	0.580543	0.768184	1.23434	0.573407
CG12534	505.645	289.441	721.85	2.49394	1.31843	3.1099e-05	0.000244547	0.32877	0.266118
CG12535	500.421	518.029	482.814	0.93202	-0.101567	0.778415	0.905823	0.39697	1.06071
CG12537	9198.8	8290.56	10107	1.2191	0.285819	0.421981	0.653064	0.848722	1.96474
CG12538	2.33434	0.440647	4.22803	9.59505	3.26229	0.108785	0.266312	0.0656422	2.81025
CG12539	37.2792	64.7158	9.84269	0.152091	-2.71699	0.00295013	0.0146756	3.4269	0.07164
CG12540	382.439	739.008	25.8699	0.0350063	-4.83624	1.00203e-30	4.15762e-29	0.124252	0.0346661
CG12541	264.494	252.825	276.162	1.09231	0.12738	0.70023	0.857608	0.000456291	0.165483
CG12546	4034.81	21.5917	8048.02	372.737	8.54201	1.28805e-79	3.53638e-77	0.00121907	1.05382
CG12547	585.048	762.122	407.974	0.535313	-0.901545	0.00290475	0.0144833	0.619889	0.276593
CG12548	69.452	79.7438	59.1602	0.741878	-0.430746	0.481716	0.68876	0.0260608	0.0750854
CG12551	49.4312	71.8982	26.9643	0.375035	-1.4149	0.0608938	0.174966	0.218284	0.308762
CG12558	0	0	0	NA	NA	NA	NA	NA	NA
CG12559	629.197	733.185	525.208	0.716338	-0.481288	0.103613	0.257665	0.248818	0.171199
CG12560	241.108	248.124	234.092	0.943444	-0.0839909	0.654058	0.822069	2.17538	0.558219
CG12567	440.476	568.576	312.375	0.5494	-0.864072	0.00501873	0.0230715	3.37796	0.0909714
CG1257	269.539	195.796	343.282	1.75327	0.810045	0.0239236	0.0848104	0.259625	0.407694
CG12576	1078.71	684.681	1472.74	2.15099	1.105	0.000430323	0.00269689	0.014959	8.39393
CG1258	83.3994	123.823	42.9754	0.347071	-1.5267	0.00673694	0.02966	0.292628	0.478078
CG12581	3314.21	3361.07	3267.35	0.972114	-0.0408021	0.891563	0.972564	0.0859303	0.391982
CG12582	956.138	970.897	941.378	0.969596	-0.0445438	0.912518	0.98479	0.0582469	0.00636399
CG12586	1.28485	2.5697	0	0	#NAME?	1	1	1.02243	0
CG12589	0	0	0	NA	NA	NA	NA	NA	NA
CG1259	7337.53	1754.44	12920.6	7.36452	2.88059	7.16382e-15	1.35944e-13	0.0493809	3.25114
CG12590	4.40921	1.32194	7.49647	5.67081	2.50356	0.117707	0.280652	0.205933	2.93977
CG12591	76.7041	36.3156	117.093	3.22431	1.68899	0.00250629	0.0127541	8.80893e-05	2.79603
CG12592	150.588	216.91	84.2654	0.388481	-1.36408	0.0017919	0.00953987	2.22978	0.00548274
CG12594	386.417	259.595	513.24	1.97708	0.983373	0.00235454	0.0120663	0.155874	0.566391
CG12598	728.876	870.128	587.624	0.67533	-0.566336	0.0533344	0.15855	1.07414	0.00715469
CG12602	1670.16	943.854	2396.46	2.53902	1.34427	1.4024e-05	0.000117587	0.0191099	5.453
CG12605	446.921	513.872	379.97	0.739426	-0.435522	0.165231	0.357982	0.915147	0.0588933
CG12607	2570.47	11.5814	5129.35	442.894	8.79082	1.09112e-85	4.69326e-83	0.000132258	4.58526
CG12608	249.047	251.242	246.852	0.982528	-0.0254297	0.997509	1	0.0188982	0.0888973
CG12609	0.22488	0	0.449759	Inf	Inf	0.476681	0.684444	0	0.560731
CG12611	4.60405	1.32194	7.88617	5.9656	2.57667	0.112421	0.273094	0.193909	0.728952
CG12617	0	0	0	NA	NA	NA	NA	NA	NA
CG1262	0	0	0	NA	NA	NA	NA	NA	NA
CG12620	0	0	0	NA	NA	NA	NA	NA	NA
CG12621	198.479	143.667	253.291	1.76304	0.818066	0.0388817	0.124814	0.0091114	0.23056
CG12622	0.22488	0	0.449759	Inf	Inf	0.476681	0.684444	0	0.560731
CG1263	32941.3	26869	39013.6	1.45199	0.538034	0.226197	0.442835	0.377348	0.116141
CG12630	415.316	476.427	354.204	0.74346	-0.427673	0.198924	0.406158	0.0539	0.0948399
CG12632	53.4619	76.0465	30.8774	0.406032	-1.30033	0.0505929	0.152749	2.24702	0.298072
CG12637	0.22488	0	0.449759	Inf	Inf	0.476681	0.684444	0	0.560731
CG1264	708.231	677.706	738.755	1.09008	0.124436	0.605493	0.788393	0.671279	0.000115474
CG12640	0.220323	0.440647	0	0	#NAME?	1	1	0.591633	0
CG12641	154.365	57.3257	251.404	4.38555	2.13276	1.54469e-06	1.48308e-05	0.0304888	5.28817
CG12643	381.549	274.707	488.392	1.77786	0.830144	0.0281111	0.0962076	0.801592	2.94723
CG12644	5.90462	1.32194	10.4873	7.93326	2.98791	0.0616237	0.176465	0.137004	0.0994816
CG12645	1.55593	1.76259	1.34928	0.76551	-0.385507	0.452521	0.68185	1.20526	0.739123
CG1265	184.608	35.3838	333.832	9.4346	3.23796	9.8459e-14	1.74043e-12	0.0932214	1.35067
CG12653	120.757	145.621	95.8925	0.658506	-0.602732	0.259178	0.484167	0.227268	0.239403
CG12655	63.7565	19.2594	108.254	5.62082	2.49078	8.40729e-05	0.000608115	0.00350996	0.104115
CG12659	126.192	120.801	131.582	1.08925	0.123333	0.721521	0.871027	0.035664	0.578039
CG12661	0	0	0	NA	NA	NA	NA	NA	NA
CG12662	0	0	0	NA	NA	NA	NA	NA	NA
CG12663	0	0	0	NA	NA	NA	NA	NA	NA
CG12664	412.992	545.931	280.053	0.512982	-0.963019	0.00465491	0.0216445	0.00757684	0.0422483
CG12665	1.34017	0.881293	1.79904	2.04136	1.02953	0.0993958	0.249892	0.483539	1.31362
CG12672	42.3215	18.5027	66.1402	3.57462	1.83779	0.013536	0.0532688	0.282872	2.45822
CG12673	1154.52	1467.73	841.313	0.573208	-0.80287	0.00540066	0.0245388	2.29888	0.0618443
CG12674	0.445203	0.440647	0.449759	1.02068	0.0295303	1	1	0.505739	0.507222
CG12676	5465	6692.81	4237.18	0.633094	-0.659508	0.0551979	0.162657	0.108387	0.721408
CG12679	0	0	0	NA	NA	NA	NA	NA	NA
CG1268	109.518	113.767	105.269	0.925306	-0.111998	0.925863	0.993621	1.55589	0.277586
CG12680	2.29018	0	4.58036	Inf	Inf	0.0540763	0.160136	0	3.20651
CG12681	1.39277	2.43321	0.352336	0.144803	-2.78784	0.890611	0.972126	2.08763	0.0894678
CG12682	0	0	0	NA	NA	NA	NA	NA	NA
CG12684	0	0	0	NA	NA	NA	NA	NA	NA
CG12685	0.22488	0	0.449759	Inf	Inf	0.476681	0.684444	0	0.560731
CG12688	0.220323	0.440647	0	0	#NAME?	1	1	0.591633	0
CG12689	5.98816	11.5266	0.449759	0.0390193	-4.67967	0.0704481	0.195582	4.62601	0.0138201
CG12690	2176.71	2332.8	2020.63	0.866179	-0.207263	0.509126	0.712211	0.76967	1.34144
CG12691	0.220323	0.440647	0	0	#NAME?	1	1	0.591633	0
CG12692	0.440647	0.881293	0	0	#NAME?	0.358371	0.593331	1.09423	0
CG12693	0.440647	0.881293	0	0	#NAME?	0.358371	0.593331	1.09423	0
CG12697	7.46747	10.8871	4.04783	0.371801	-1.4274	0.344582	0.581468	2.18354	0.704826
CG12698	0.445203	0.440647	0.449759	1.02068	0.0295303	1	1	0.505739	0.507222
CG12699	0	0	0	NA	NA	NA	NA	NA	NA
CG12700	0.665526	0.881293	0.449759	0.51034	-0.97047	1	1	0.906241	0.368208
CG12701	3002.3	2687.96	3316.63	1.23388	0.303205	0.287416	0.517196	0.286634	3.47986
CG12702	66.9452	96.6872	37.2033	0.38478	-1.37789	0.0261275	0.0909984	0.788474	0.732504
CG12703	3631.47	1129.15	6133.79	5.43224	2.44155	1.3363e-13	2.3397e-12	0.0288365	0.0107838
CG12708	23.7826	26.9804	20.5849	0.762959	-0.390323	0.792707	0.915601	0.153475	0.339636
CG1271	187.25	139.96	234.541	1.67578	0.744832	0.0565732	0.165801	0.672867	0.783743
CG12713	31.727	43.2294	20.2245	0.467842	-1.09591	0.182427	0.382397	0.261717	0.698645
CG12714	47.0629	41.225	52.9009	1.28322	0.359773	0.579963	0.767652	0.00534994	0.0308262
CG12715	1.1244	0	2.2488	Inf	Inf	0.844909	0.944117	0	2.01785
CG12716	0.449759	0	0.899518	Inf	Inf	0.727589	0.871027	0	1.06197
CG12717	132.11	145.823	118.397	0.811919	-0.300592	0.485444	0.692173	1.31844	0.615475
CG12721	4.22715	4.40647	4.04783	0.918612	-0.122473	0.7886	0.913309	1.88502	1.43031
CG12723	2994.44	5366.25	622.632	0.116027	-3.10746	7.04263e-20	1.78894e-18	0.059285	0.349593
CG12725	1.34472	0.440647	2.2488	5.1034	2.35146	0.40213	0.636043	0.151179	1.78584
CG12728	56.5377	59.9503	53.1251	0.886152	-0.174374	0.75928	0.893362	0.175619	1.79394
CG12729	0	0	0	NA	NA	NA	NA	NA	NA
CG1273	1732.38	3431.97	32.7885	0.00955383	-6.7097	8.87951e-65	1.18125e-62	5.9424	0.000164317
CG12730	805.832	854.31	757.353	0.886509	-0.173793	0.538591	0.734944	3.98009	3.43281
CG12734	665.958	612.759	719.156	1.17364	0.230985	0.510568	0.712872	0.00228253	1.12255
CG12736	654.206	569.193	739.219	1.29872	0.377085	0.168858	0.362553	1.15569	0.00842223
CG12737	3014.72	2874.36	3155.08	1.09766	0.134434	0.622228	0.800235	0.250109	0.013385
CG1274	371.494	310.84	432.147	1.39025	0.475348	0.139475	0.317356	0.0933576	2.14629
CG12740	14942.7	14285.2	15600.2	1.09205	0.127043	0.773205	0.902038	0.768867	2.31489
CG12743	6.94386	4.84711	9.0406	1.86515	0.899292	0.405083	0.638084	1.26181	0.527423
CG12744	134.051	202.631	65.4715	0.323107	-1.62992	0.000436608	0.00273229	5.01476e-06	0.524187
CG12746	595.43	677.681	513.178	0.757256	-0.401147	0.206961	0.416309	1.40886e-07	0.00195918
CG12749	3965.73	4817.28	3114.18	0.64646	-0.629366	0.0449652	0.139983	15.7373	8.93008
CG1275	753.799	435.747	1071.85	2.45981	1.29854	1.97102e-05	0.000160873	0.226345	5.24322
CG12750	845.141	1066.35	623.932	0.58511	-0.773221	0.0091921	0.0386368	3.60435	0.929391
CG12752	144.583	132.383	156.784	1.18432	0.244061	0.576582	0.764573	0.0992124	0.142553
CG12753	829.957	652.054	1007.86	1.54567	0.628232	0.0232324	0.0831369	2.20274	0.49135
CG12754	0.670083	0.440647	0.899518	2.04136	1.02953	0.816401	0.927525	0.36467	0.885296
CG12755	31.2037	41.6731	20.7343	0.497548	-1.00709	0.17227	0.367676	1.85825	0.428533
CG12756	121.424	145.758	97.0908	0.666111	-0.586165	0.230205	0.448185	0.2524	0.284129
CG12758	1680.65	1487.16	1874.15	1.26022	0.333671	0.248295	0.471037	0.129909	1.02037
CG12759	339.493	384.758	294.227	0.764708	-0.387018	0.233438	0.452363	0.531465	0.00838234
CG1276	215.452	247.697	183.207	0.739642	-0.4351	0.259012	0.484068	0.0933543	0.453652
CG12763	0.220323	0.440647	0	0	#NAME?	1	1	0.591633	0
CG12765	87.0138	106.03	67.9979	0.641309	-0.640908	0.21291	0.423916	0.0444918	0.50039
CG12766	19.1176	10.6571	27.5781	2.58776	1.37171	0.22297	0.438399	0.11129	2.54612
CG12767	414.252	495.041	333.462	0.673605	-0.570026	0.114526	0.275707	2.5347	0.184635
CG12768	342.771	451.927	233.614	0.516928	-0.951964	0.0096007	0.0400727	0.507581	0.241775
CG12769	4768.01	1448.45	8087.58	5.58362	2.4812	3.70001e-13	6.29051e-12	0.00047321	3.69775
CG12770	366.869	312.023	421.715	1.35155	0.434618	0.190618	0.394315	0.185891	0.288592
CG12772	344.787	369.396	320.179	0.866763	-0.20629	0.6035	0.787259	0.832145	0.21101
CG12773	1054.08	922.7	1185.45	1.28476	0.361501	0.196737	0.403103	0.134086	0.0623175
CG12775	17993.6	17889.9	18097.3	1.01159	0.0166295	0.966675	1	0.603488	0.743029
CG12780	2.83281	0.440647	5.22497	11.8575	3.56773	0.0864024	0.226383	0.0487079	0.762041
CG12781	9527.31	5008.19	14046.4	2.80469	1.48784	3.48681e-05	0.000272855	0.208751	0.836362
CG12782	0.445203	0.440647	0.449759	1.02068	0.0295303	1	1	0.505739	0.507222
CG12783	7.55215	11.1913	3.91305	0.349652	-1.51601	0.365364	0.600212	2.32038	0.00422522
CG12784	0	0	0	NA	NA	NA	NA	NA	NA
CG12785	329.003	352.783	305.223	0.865186	-0.208918	0.525259	0.724741	0.0353555	0.594338
CG12787	753.757	479.832	1027.68	2.14176	1.09879	0.000231167	0.00153921	0.226482	1.44229e-05
CG12788	573.133	569.327	576.94	1.01337	0.0191648	0.997586	1	0.152168	0.137105
CG12789	186.648	243.408	129.889	0.533626	-0.906098	0.0452693	0.140693	0.250337	1.12204
CG1279	0.890406	0.881293	0.899518	1.02068	0.0295303	0.413389	0.645872	0.731787	0.71504
CG12792	525.936	642.797	409.075	0.636398	-0.651999	0.0363254	0.11836	0.135871	0.850968
CG12794	0.449759	0	0.899518	Inf	Inf	0.727589	0.871027	0	1.06197
CG12795	181.131	138.779	223.484	1.61036	0.687388	0.0636175	0.18074	2.41742	1.16234
CG12796	3.76044	3.9228	3.59807	0.917221	-0.124659	0.902508	0.979393	0.533557	1.34046
CG12797	734.984	685.935	784.034	1.14301	0.192844	0.524779	0.724639	1.06024	2.73248
CG12799	2.18628	3.9228	0.449759	0.114653	-3.12466	0.912127	0.984532	0.885916	0.0674923
CG12800	165.991	70.9501	261.032	3.67909	1.87935	4.28868e-05	0.000329019	0.229672	4.05463
CG12806	292.4	262.212	322.588	1.23026	0.298959	0.557182	0.749023	6.46968	1.19104
CG12807	45.5628	39.8289	51.2967	1.28793	0.365052	0.624508	0.802036	0.100711	0.0278616
CG12809	49.3985	49.8465	48.9505	0.982024	-0.0261699	0.961998	1	0.101974	0.00050946
CG12811	282.477	227.129	337.825	1.48737	0.572763	0.0665896	0.187246	3.2225	0.322867
CG12812	87.5476	4.40647	170.689	38.736	5.2756	1.02159e-15	2.04699e-14	0.0462184	0.813299
CG12813	22.7751	0.881293	44.669	50.6857	5.66351	5.79405e-06	5.14566e-05	0.0105202	8.40062
CG12814	1307.32	525.361	2089.28	3.97685	1.99162	4.44283e-11	6.56704e-10	0.00383304	1.7755
CG12817	127.912	142.451	113.373	0.795875	-0.329385	0.477416	0.685032	0.0068109	0.0438844
CG12818	81.1984	98.0863	64.3104	0.655652	-0.608999	0.254576	0.478774	0.934605	0.0324464
CG12819	467.837	660.186	275.487	0.417287	-1.26089	8.40188e-05	0.000608064	2.2932	8.06992e-05
CG12821	753.468	724.098	782.839	1.08112	0.112531	0.724682	0.871027	1.32503	2.21919
CG12822	498.278	481.39	515.167	1.07017	0.0978338	0.751002	0.888261	0.249879	0.760074
CG12824	1.34928	0	2.69856	Inf	Inf	0.620643	0.798877	0	2.27589
CG12825	81.4239	32.8646	129.983	3.95512	1.98372	0.00066464	0.00395778	0.000965941	3.69776
CG12826	45.1673	4.40647	85.9282	19.5005	4.28544	7.65386e-08	8.39842e-07	0.108115	4.93315
CG12828	0.912452	1.8249	0	0	#NAME?	1	1	1.86376	0
CG12831	0	0	0	NA	NA	NA	NA	NA	NA
CG12832	280.868	29.9091	531.826	17.7814	4.1523	2.7563e-24	8.89182e-23	0.117204	1.67523
CG12833	1624.33	2022.31	1226.35	0.606413	-0.721627	0.0218216	0.0788092	0.134929	0.376207
CG12835	146.956	208.543	85.3678	0.409353	-1.28858	0.00846414	0.0360228	1.48168	0.252169
CG12836	1.78537	1.32194	2.2488	1.70113	0.766496	0.244496	0.466806	0.667763	1.40138
CG12837	121.927	7.20614	236.649	32.8399	5.03738	1.23249e-17	2.73736e-16	0.0056608	0.0409526
CG12838	159.138	49.7456	268.53	5.39806	2.43244	2.74074e-08	3.16621e-07	0.340252	0.476878
CG12839	280.864	70.6148	491.113	6.95481	2.79801	1.89215e-12	3.09852e-11	0.0810641	4.18385
CG12840	563.139	501.543	624.735	1.24563	0.316871	0.370019	0.605852	0.112498	0.730005
CG12841	66.5789	56.4637	76.6942	1.35829	0.441794	0.523702	0.723969	0.758138	0.0208372
CG12842	2.88243	3.96582	1.79904	0.453635	-1.14039	0.646426	0.816279	2.34045	0.56227
CG12843	613.946	280.916	946.975	3.37102	1.75319	4.76924e-08	5.36083e-07	0.000149467	0.817692
CG12844	124.036	37.0099	211.063	5.70288	2.51169	2.34593e-07	2.47117e-06	0.191123	1.40031
CG12845	669.669	449.674	889.665	1.97847	0.984383	0.00143202	0.00785664	0.263043	1.82142
CG12846	1089.04	407.438	1770.64	4.34579	2.11962	7.86179e-12	1.21933e-10	0.0377703	3.04057
CG12847	525.502	68.8374	982.166	14.2679	3.8347	1.09578e-27	4.18341e-26	0.067542	0.0588619
CG12848	441.585	417.961	465.21	1.11305	0.154515	0.743619	0.882766	1.54621	0.0272726
CG12849	0.220323	0.440647	0	0	#NAME?	1	1	0.591633	0
CG12851	503.826	430.125	577.527	1.3427	0.425133	0.159877	0.34973	0.0335825	0.340998
CG12853	1.28485	2.5697	0	0	#NAME?	1	1	1.02243	0
CG12855	201.428	223.868	178.987	0.799522	-0.322791	0.468135	0.684444	0.765208	0.163704
CG12857	6.22051	4.84711	7.5939	1.56668	0.647715	0.474316	0.684444	1.43749	1.58155
CG12858	1078.08	585.338	1570.83	2.68363	1.42418	2.71078e-06	2.51654e-05	0.00349932	0.0761583
CG12859	537.628	461.705	613.552	1.32888	0.410215	0.249903	0.472837	0.853391	0.0494302
CG12860	0.670083	0.440647	0.899518	2.04136	1.02953	0.816401	0.927525	0.36467	0.885296
CG12861	0	0	0	NA	NA	NA	NA	NA	NA
CG12862	0.440647	0.881293	0	0	#NAME?	0.358371	0.593331	1.09423	0
CG12863	52.7941	68.3849	37.2033	0.544028	-0.878247	0.1887	0.39154	0.521969	0.968661
CG12864	648.835	791.957	505.712	0.63856	-0.647105	0.0350548	0.114867	0.361363	0.0412076
CG12865	0	0	0	NA	NA	NA	NA	NA	NA
CG12866	1.33105	1.76259	0.899518	0.51034	-0.97047	0.508694	0.711951	1.38075	0.468247
CG12868	93.7227	85.901	101.544	1.18211	0.241366	0.614055	0.793964	0.00349293	0.153939
CG12869	354.012	449.132	258.891	0.576426	-0.794794	0.0158902	0.0609714	3.41494	0.23062
CG1287	0.22488	0	0.449759	Inf	Inf	0.476681	0.684444	0	0.560731
CG12876	1552.92	1241.54	1864.3	1.5016	0.586504	0.0547982	0.161737	0.659429	6.00534
CG12877	232.666	291.885	173.447	0.594232	-0.750902	0.040988	0.130177	0.209966	0.266428
CG12878	1217.8	1500.91	934.687	0.622749	-0.683278	0.0246824	0.0870222	0.00945143	0.14264
CG12879	21.2484	29.2964	13.2005	0.450585	-1.15013	0.192284	0.396692	0.916283	1.30168
CG1288	0	0	0	NA	NA	NA	NA	NA	NA
CG12880	96.0705	132.546	59.5953	0.44962	-1.15322	0.0293734	0.0993536	0.513484	0.0241227
CG12883	88.1345	83.5182	92.7507	1.11054	0.151268	0.828553	0.935114	0.1237	0.13743
CG12885	81.9687	41.5173	122.42	2.94866	1.56006	0.00798086	0.0342826	0.123493	1.48206
CG12891	3503.8	2255.5	4752.11	2.1069	1.07512	0.000579124	0.00351011	0.0406069	0.00492717
CG12892	97.8359	150.62	45.0521	0.299112	-1.74124	0.000923569	0.00533232	0.46742	0.158598
CG12895	187.741	195.094	180.389	0.924624	-0.113061	0.821139	0.930532	0.666951	0.652592
CG12896	12322.8	14379.3	10266.2	0.713962	-0.486082	0.206299	0.415354	35.1642	22.7581
CG12897	24.3302	16.666	31.9944	1.91975	0.940915	0.361371	0.596232	1.87953	1.37596
CG12898	0	0	0	NA	NA	NA	NA	NA	NA
CG12900	8.2534	6.56668	9.94012	1.51372	0.598099	0.616668	0.795987	0.00965149	0.241323
CG12901	6.23972	5.7477	6.73174	1.1712	0.227993	0.895007	0.974696	0.930132	0.476386
CG12902	0	0	0	NA	NA	NA	NA	NA	NA
CG12905	14.5935	19.7193	9.46765	0.48012	-1.05853	0.344225	0.580941	1.2082	0.164252
CG12906	0.220323	0.440647	0	0	#NAME?	1	1	0.591633	0
CG12907	0	0	0	NA	NA	NA	NA	NA	NA
CG12908	13578.7	12560.3	14597.1	1.16216	0.216813	0.527902	0.727161	0.0497024	0.154219
CG12909	176.961	224.83	129.093	0.574183	-0.800417	0.0484109	0.147892	1.82807	0.146443
CG1291	264.318	243.202	285.434	1.17365	0.231003	0.481051	0.688257	0.707373	0.242606
CG12910	361.833	369.673	353.992	0.957581	-0.0625339	0.886873	0.970528	1.79324	2.35842
CG12911	1135.96	751.94	1519.99	2.02142	1.01537	0.000835553	0.00486113	0.483485	1.04002
CG12912	122.444	146.372	98.5163	0.673054	-0.571206	0.165424	0.358281	7.07903	0.40644
CG12913	2044.82	2267.09	1822.55	0.803918	-0.314879	0.2386	0.459879	3.11442	0.176434
CG12914	2.23968	0.881293	3.59807	4.08272	2.02953	0.203754	0.411719	0.250268	2.29497
CG12917	0.665526	0.881293	0.449759	0.51034	-0.97047	1	1	0.906241	0.368208
CG12918	508.839	593.955	423.724	0.713393	-0.487231	0.104466	0.259186	0.269243	0.340888
[truncated: 11,783 more rows]

## Sheet: Ho16 vs Ho17
Additional file 2, Table S2. DE analysis Ho16 vs Ho17.
Gene ID	baseMean	baseMeanA	baseMeanB	foldChange	log2FoldChange	p value	p adjusted	res VarianceA	res VarianceB
CG10000	190.215	9.35526	371.075	39.6649	5.30979	1.24548e-08	2.73831e-07	0.00765328	7.49377		baseMean: mean expression level (at the base scale) as a joint estimate from both conditions
CG10001	102.354	12.9144	191.794	14.8512	3.89251	0.000189748	0.0018047	0.0508249	2.4274		baseMeanA: mean expression level (at the base scale) as an estimate for condition A
CG10002	1831.29	1568.93	2093.64	1.33444	0.416232	0.604261	0.835567	1.14246	0.0377623		baseMeanB: mean expression level (at the base scale) as an estimate for condition B
CG10005	49.4695	30.8948	68.0442	2.20245	1.13911	0.205774	0.450115	0.401163	0.122974		foldChange: fold change from the first to the second condition
CG10006	182.234	180.932	183.536	1.01439	0.0206112	0.787893	0.955489	0.17211	0.305455		log2FoldChange: the logarithm (to basis 2) of the fold change
CG10007	141.231	186.505	95.9571	0.514503	-0.95875	0.0860097	0.246407	0.250527	0.29104		pvalue: significance of this fold change
CG10009	658.753	767.083	550.423	0.717554	-0.478841	0.417102	0.702369	1.3317	0.863055		padjusted: p values, adjusted for multiple testing with the Benjamini-Hochberg procedure, which controls false discovery rate (FDR)
CG10011	1556.47	1879.84	1233.11	0.655966	-0.608308	0.0332848	0.123268	2.2058	0.516046		resVarA: the ratio of the single gene estimates for the base variance to the fitted value in condition A
CG10013	1.41846	0	2.83693	Inf	Inf	0.537936	0.793259	0	2.07568		resVarB: the ratio of the single gene estimates for the base variance to the fitted value in condition B
CG10014	1.32345	2.64691	0	0	#NAME?	1	1	1.07024	0
CG10016	2857.08	3284.62	2429.55	0.739676	-0.435034	0.110331	0.294293	1.44609	0.625366
CG10018	7.9603	14.7857	1.1349	0.0767566	-3.70356	0.13548	0.33953	0.95966	0.0118981
CG10019	280.693	137.843	423.542	3.07264	1.61948	0.0278066	0.107841	0.166936	0.0514361
CG10021	1847.64	1713.27	1982.01	1.15685	0.210206	0.893164	0.995939	0.710685	0.142718
CG10023	834.407	790.909	877.905	1.11	0.150555	0.952101	1	0.548535	0.0424979
CG10026	227.69	14.1467	441.234	31.1898	4.963	1.20574e-08	2.66031e-07	0.00865481	1.86717
CG10029	0	0	0	NA	NA	NA	NA	NA	NA
CG10031	132.682	20.9543	244.409	11.6639	3.54398	0.00116469	0.00847097	0.0693556	0.680646
CG10032	0	0	0	NA	NA	NA	NA	NA	NA
CG10033	3083.45	2632.04	3534.86	1.34301	0.425472	0.493043	0.760232	0.412252	0.27557
CG10034	134.483	104.839	164.127	1.56552	0.646642	0.381843	0.667082	0.248613	2.66144
CG10035	197.825	6.84497	388.805	56.8016	5.82786	7.51119e-09	1.71167e-07	0.0101531	68.193
CG10036	573.601	460.468	686.734	1.49138	0.57665	0.449688	0.731748	0.68303	0.225544
CG10037	3333.14	3367.54	3298.75	0.979574	-0.0297737	0.658034	0.874475	0.784246	0.576665
CG10038	83.9311	118.135	49.7271	0.420935	-1.24833	0.0869877	0.248551	0.244562	0.615449
CG10039	119.096	6.02385	232.168	38.5415	5.26834	1.358e-06	2.19389e-05	0.00567515	2.99929
CG1004	365.282	470.679	259.885	0.552148	-0.856874	0.0168266	0.0737042	1.79629	0.351021
CG10041	2.71394	4.0159	1.41198	0.351597	-1.508	0.296182	0.569296	0.434482	0.175549
CG10042	1116.62	1023.92	1209.32	1.18106	0.240084	0.818814	0.97016	0.362806	0.0563281
CG10043	1605.29	1354.89	1855.7	1.36963	0.45379	0.539952	0.79422	0.987545	0.0421159
CG10045	3982.89	3297.76	4668.01	1.41551	0.501321	0.181643	0.414697	0.494917	0.81001
CG10047	1760.82	1313.18	2208.46	1.68177	0.749979	0.177892	0.40927	0.494111	1.15685
CG10050	85.8629	127.43	44.2953	0.347604	-1.52448	0.0108232	0.052694	0.600086	0.207869
CG10051	265.956	249.068	282.844	1.13561	0.183469	0.699484	0.905288	0.267753	1.01755
CG10052	283.009	332.173	233.846	0.703987	-0.506378	0.185477	0.421365	0.270824	0.888292
CG10053	76.1119	95.1263	57.0974	0.600227	-0.73642	0.264396	0.53086	0.0525858	1.88202
CG10055	500.455	428.831	572.08	1.33405	0.415809	0.536287	0.792749	0.211348	0.245657
CG10059	52.8426	83.4403	22.245	0.266597	-1.90727	0.0112939	0.0545392	0.120287	0.00247112
CG10060	1263.86	1296.94	1230.78	0.948989	-0.075536	0.782275	0.951593	0.0213019	0.0373065
CG10061	70.615	81.6848	59.5452	0.728963	-0.456083	0.507212	0.770598	0.168447	0.381752
CG10062	114.948	20.2161	209.68	10.3719	3.37461	0.000205211	0.00193264	0.0519279	0.276717
CG10063	6.53495	5.43044	7.63947	1.40679	0.492404	0.749826	0.933489	0.454736	1.59328
CG10064	61.6643	120.492	2.83693	0.0235446	-5.40846	3.67728e-09	8.69733e-08	0.236841	0.0219058
CG10067	164865	111292	218438	1.96275	0.972874	0.170956	0.398971	0.0576476	0.243115
CG10068	246.943	307.204	186.682	0.607681	-0.718615	0.0873323	0.249338	0.326507	0.0735525
CG10069	763.635	710.774	816.497	1.14874	0.200058	0.682269	0.894384	0.066305	0.0372975
CG1007	2951.38	3046.59	2856.17	0.937498	-0.0931126	0.518747	0.778245	1.12756	0.039418
CG10071	9936.58	14145.1	5728.09	0.404953	-1.30417	0.00366052	0.0219053	5.29969	0.0787573
CG10072	2004.39	1711.32	2297.47	1.34251	0.424937	0.301172	0.574267	0.0977597	0.0778914
CG10073	96.4432	103.904	88.9823	0.856389	-0.223662	0.325033	0.602764	1.64623	0.841591
CG10075	372.04	535.016	209.063	0.390761	-1.35564	0.00832236	0.0425592	3.46544	0.286508
CG10076	1526.19	1282.96	1769.42	1.37917	0.4638	0.523182	0.783018	0.906125	0.463739
CG10077	7345.26	6616.32	8074.19	1.22034	0.287288	0.716731	0.915611	0.413791	0.287564
CG10078	1485.14	1919.58	1050.7	0.547357	-0.869446	0.0181222	0.0780112	0.829186	0.220163
CG10079	2275.46	2488.62	2062.31	0.828696	-0.271085	0.351985	0.634925	0.132491	0.134477
CG10080	1053.5	789.506	1317.49	1.66876	0.738775	0.13328	0.335564	0.123803	1.52617
CG10081	0.342249	0.684497	0	0	#NAME?	0.459569	0.731748	0.295791	0
CG10082	4302.39	3309.91	5294.87	1.5997	0.677804	0.184724	0.420188	0.178779	0.137892
CG10083	870.269	657.994	1082.55	1.64522	0.718282	0.201266	0.444085	0.286376	0.238877
CG10084	2415.67	1943.29	2888.05	1.48616	0.571594	0.2268	0.480782	0.0598437	0.683713
CG10086	313.347	128.928	497.765	3.86079	1.9489	0.00538782	0.0301312	0.169166	1.77427
CG10089	70.8513	15.9392	125.763	7.89021	2.98006	0.0260943	0.102829	0.0358284	3.5822
CG1009	3261.6	3953.96	2569.24	0.649789	-0.621957	0.0564932	0.183134	0.200676	0.185721
CG10090	2.00795	4.0159	0	0	#NAME?	1	1	0.492116	0
CG10091	198.236	121.379	275.092	2.26638	1.18039	0.0436854	0.151628	0.320774	4.80637
CG10092	110.412	121.656	99.1674	0.815145	-0.294872	0.700825	0.905955	0.242689	0.338037
CG10093	17.8358	0	35.6716	Inf	Inf	0.0303556	0.114859	0	3.24082
CG10094	0	0	0	NA	NA	NA	NA	NA	NA
CG10095	132.625	30.5549	234.694	7.68107	2.94131	0.00445755	0.0257269	0.0654434	0.457112
CG10096	28.982	10.0853	47.8787	4.74738	2.24713	0.134539	0.337914	0.102208	1.56771
CG10097	28.982	10.0853	47.8787	4.74738	2.24713	0.134539	0.337914	0.102208	1.56771
CG10098	708.689	1009.41	407.965	0.40416	-1.307	0.00150544	0.0104969	1.49	0.00852884
CG10101	0	0	0	NA	NA	NA	NA	NA	NA
CG10102	75.4741	60.7459	90.2024	1.48491	0.570378	0.759373	0.939671	0.142731	0.175044
CG10103	1203.18	903.461	1502.91	1.6635	0.73422	0.144576	0.355448	0.0896157	0.434993
CG10104	0	0	0	NA	NA	NA	NA	NA	NA
CG10105	165.748	153.086	178.41	1.16543	0.220858	0.710674	0.911993	0.229997	0.226677
CG10106	4085.35	3773.33	4397.38	1.16538	0.220806	0.851745	0.98069	0.478034	0.518986
CG10107	2285.5	2101.9	2469.1	1.1747	0.232292	0.596974	0.830919	0.0328642	0.0439174
CG10108	287.413	289.753	285.073	0.983849	-0.0234911	0.862115	0.983902	0.260878	0.281791
CG10109	1827.19	1720.18	1934.2	1.12442	0.169178	0.818342	0.97016	0.0358802	0.00267092
CG10110	240.419	335.363	145.475	0.433784	-1.20495	0.00355888	0.0214462	2.09543	0.105376
CG10112	4196.46	1323.84	7069.08	5.33983	2.41679	5.55116e-06	7.87759e-05	0.0310309	3.40724
CG10113	0	0	0	NA	NA	NA	NA	NA	NA
CG10116	342.756	165.952	519.559	3.13079	1.64653	0.00152606	0.0106288	0.657725	3.5878
CG10117	10912.7	5441.27	16384.2	3.0111	1.59029	0.00248723	0.0160685	0.0111356	0.91787
CG10118	2821.56	1425.87	4217.25	2.95767	1.56446	0.00299398	0.0186757	0.194123	2.14289
CG10119	10447.4	5068.07	15826.7	3.12283	1.64285	0.00170155	0.0116432	0.0162235	0.975774
CG10120	7578.63	4207.59	10949.7	2.60236	1.37982	0.00324256	0.0200163	0.132887	0.250231
CG10121	4421.51	3122.08	5720.95	1.83242	0.873748	0.0752911	0.224937	0.055488	1.1547
CG10122	1386.76	1381.03	1392.49	1.0083	0.011924	0.867017	0.98619	0.0985066	0.58125
CG10123	217.482	116.923	318.04	2.72007	1.44365	0.014026	0.0641837	0.263512	0.0421763
CG10124	0	0	0	NA	NA	NA	NA	NA	NA
CG10125	40.803	53.0045	28.6015	0.539606	-0.890022	0.102392	0.278942	2.0606	0.559374
CG10126	210.602	120.551	300.653	2.49399	1.31845	0.060204	0.191206	0.0178206	1.3806
CG10128	266.162	299.598	232.726	0.776794	-0.364396	0.302995	0.575833	0.275438	0.53529
CG10129	25.6904	33.3582	18.0226	0.540274	-0.888237	0.427806	0.713563	2.53872	0.0476926
CG10130	4013.58	5883.07	2144.08	0.36445	-1.45621	7.18129e-05	0.000781184	0.802383	0.0126611
CG10131	20.0813	14.8299	25.3328	1.70822	0.772497	0.761277	0.940525	0.276616	0.313751
CG10132	1651.16	1683.29	1619.03	0.961822	-0.056158	0.952269	1	0.721077	0.054201
CG10133	126.799	202.577	51.0217	0.251864	-1.98929	0.0311028	0.116886	7.51958	0.0426899
CG10134	75.2962	47.6277	102.965	2.16187	1.11228	0.484788	0.75252	0.325724	0.482034
CG10137	569.337	620.981	517.693	0.833669	-0.262454	0.589173	0.826138	0.467114	0.160516
CG10138	0	0	0	NA	NA	NA	NA	NA	NA
CG10139	193.186	236.32	150.052	0.634953	-0.655278	0.432014	0.716657	1.65394	0.0707419
CG1014	0.342249	0.684497	0	0	#NAME?	0.459569	0.731748	0.295791	0
CG10140	16.1652	0.684497	31.6459	46.2324	5.53083	0.0939674	0.262285	0.0054853	2.67345
CG10142	509.931	276.89	742.971	2.68327	1.42399	0.00143912	0.0100604	0.675262	0.678225
CG10143	0	0	0	NA	NA	NA	NA	NA	NA
CG10144	294.652	361.787	227.518	0.628873	-0.66916	0.229528	0.484235	0.428206	0.120486
CG10145	3018.19	2153.45	3882.94	1.80312	0.850498	0.111289	0.296328	0.407013	0.605901
CG10146	5.18398	4.7004	5.66756	1.20576	0.269945	0.793402	0.958499	0.269777	0.39727
CG10147	130.298	137.078	123.517	0.901075	-0.150281	0.517054	0.776918	0.381626	0.0835615
CG10149	1239.19	1359.04	1119.35	0.82363	-0.279931	0.582964	0.821955	0.451831	0.114517
CG10151	323.457	410.046	236.868	0.577662	-0.791702	0.150175	0.364789	0.714793	0.306779
CG10152	193.986	88.5379	299.433	3.38198	1.75787	0.0234594	0.0947175	0.0188739	0.221878
CG10153	114.689	147.148	82.231	0.558833	-0.83951	0.180645	0.413244	0.0763578	0.0129107
CG10154	8.52912	0.684497	16.3737	23.9208	4.5802	0.565592	0.812384	0.0164736	4.7926
CG10155	1914.72	1695.76	2133.68	1.25824	0.33141	0.635839	0.857747	0.363824	0.118046
CG10157	636.554	853.295	419.812	0.491989	-1.0233	0.0318936	0.119319	3.27273	0.529347
CG10158	571.215	684.108	458.322	0.669956	-0.577861	0.102367	0.278942	0.208265	0.183455
CG10159	492.827	577.085	408.57	0.70799	-0.4982	0.435199	0.719614	1.08348	0.27825
CG10160	5411.2	7372.88	3449.51	0.467865	-1.09584	0.00645445	0.0348328	1.70183	0.0325731
CG10161	4746.76	5624.15	3869.36	0.687989	-0.539542	0.263771	0.530088	1.92768	0.0388476
CG10163	1.32345	2.64691	0	0	#NAME?	1	1	1.07024	0
CG10164	0	0	0	NA	NA	NA	NA	NA	NA
CG10165	400.59	462.378	338.801	0.732736	-0.448635	0.321994	0.59855	0.763909	0.326025
CG10166	385.463	515.117	255.809	0.496604	-1.00983	0.0385945	0.137941	0.503277	0.147958
CG10168	47.0523	2.99862	91.1059	30.3826	4.92517	0.00262992	0.0168078	0.00211732	0.312832
CG1017	703.797	726.092	681.502	0.93859	-0.0914335	0.791836	0.957812	0.0211804	0.377604
CG10170	240.112	209.829	270.394	1.28864	0.365852	0.870656	0.987323	2.98866	0.801946
CG10171	373.593	493.989	253.197	0.512557	-0.964217	0.0288093	0.110631	0.0242995	0.0144908
CG10173	532.828	174.027	891.63	5.12351	2.35713	2.88588e-05	0.000348377	0.0568718	0.904178
CG10174	25.4892	12.9599	38.0184	2.93354	1.55264	0.389843	0.674475	0.571358	2.01096
CG10175	543.285	369.327	717.243	1.94203	0.957564	0.0455548	0.156546	0.139093	1.76199
CG10176	158.685	145.753	171.616	1.17744	0.235657	0.772145	0.945893	0.0453954	0.137178
CG10177	0	0	0	NA	NA	NA	NA	NA	NA
CG10178	242.902	309.715	176.089	0.568553	-0.814633	0.0392041	0.139721	1.3695	0.104564
CG10181	539.996	234.217	845.776	3.61108	1.85243	0.00175048	0.0119584	0.175873	2.13112
CG10182	51.5124	2.05349	100.971	49.1706	5.61972	0.000812999	0.00629822	0.00718241	9.35464
CG10183	0	0	0	NA	NA	NA	NA	NA	NA
CG10184	259.525	273.904	245.146	0.895005	-0.160032	0.882334	0.990524	0.799697	0.00166163
CG10185	74.66	33.5805	115.739	3.44662	1.78518	0.0950804	0.264623	0.0424814	1.4415
CG10186	996.366	249.926	1742.81	6.9733	2.80184	1.57565e-07	2.90217e-06	0.10298	0.737736
CG10188	880.364	1112.29	648.433	0.582969	-0.778509	0.0193796	0.0820862	0.557865	0.164968
CG10189	148.404	150.824	145.984	0.967907	-0.0470598	0.539801	0.79422	2.0229	0.332336
CG1019	6768.59	5783.34	7753.83	1.34072	0.423006	0.314025	0.589795	0.374962	0.717403
CG10191	170.457	223.906	117.009	0.522578	-0.936281	0.280701	0.550039	2.76125	1.35264
CG10192	1646.82	1543.94	1749.7	1.13327	0.180488	0.941792	1	1.72922	0.593021
CG10194	132.117	142.666	121.568	0.852114	-0.230882	0.605701	0.836632	0.0121498	0.265039
CG10195	67.5663	52.9368	82.1958	1.55272	0.634795	0.282373	0.551272	0.826852	0.246344
CG10197	747.988	775.593	720.382	0.928815	-0.106537	0.456138	0.731748	1.21122	1.76988
CG10198	1403.64	1149.62	1657.66	1.44192	0.527988	0.317089	0.592696	0.112871	1.30544
CG10200	1249.59	423.238	2075.94	4.9049	2.29422	2.26124e-05	0.000279587	0.0326011	6.02861
CG10202	0.661727	1.32345	0	0	#NAME?	1	1	0.571902	0
CG10203	3884.49	3958.44	3810.55	0.962639	-0.0549331	0.978887	1	0.540475	0.131744
CG10205	58.8876	3.37695	114.398	33.8762	5.0822	0.000577544	0.00471705	0.00448683	12.2524
CG10206	2568.58	2344.11	2793.06	1.19152	0.252807	0.386411	0.671048	0.58991	0.227197
CG10207	96.5611	22.7264	170.396	7.4977	2.90645	0.000970291	0.0073038	0.121851	0.970027
CG10208	260.763	180.26	341.265	1.89318	0.92081	0.0480184	0.16264	1.10645	1.40523
CG10209	218.753	224.851	212.654	0.945757	-0.0804578	0.697455	0.90379	0.164312	0.388729
CG1021	3068.18	3199.31	2937.04	0.918024	-0.123397	0.500446	0.76541	0.674097	0.331162
CG10210	776.872	1086.9	466.84	0.429513	-1.21923	0.00134296	0.00948578	0.762596	0.239158
CG10211	9280.4	13833.7	4727.12	0.341711	-1.54915	5.506e-06	7.8224e-05	1.00696	1.96163
CG10212	115.76	71.8533	159.667	2.22213	1.15194	0.0794594	0.23326	0.666254	2.98845
CG10214	173.446	161.777	185.114	1.14425	0.194406	0.638745	0.85872	0.682633	0.591147
CG10215	43.6493	33.5805	53.718	1.59968	0.67778	0.71214	0.913154	0.0893991	0.152561
CG10217	1591.26	2045.94	1136.57	0.555526	-0.848073	0.0122619	0.0580683	0.145706	0.188271
CG10219	860.468	988.143	732.794	0.741586	-0.431314	0.695827	0.903132	3.25477	0.906283
CG10221	731.576	836.419	626.733	0.749306	-0.416373	0.40548	0.690339	0.486866	0.251212
CG10222	62.5677	97.2141	27.9213	0.287214	-1.7998	0.0207596	0.086214	0.221691	0.54603
CG10223	705.931	674.691	737.172	1.09261	0.127776	0.813924	0.968765	0.298511	10.6412
CG10225	818.084	1062.63	573.539	0.539735	-0.889677	0.0896234	0.253618	2.98017	0.40181
CG10226	127.06	28.9324	225.187	7.78319	2.96036	0.000339961	0.00301736	0.089011	1.24316
CG10228	2508.02	2257.42	2758.63	1.22202	0.289273	0.582331	0.821571	0.0190675	0.185776
CG10229	968.762	751.954	1185.57	1.57665	0.656863	0.200534	0.442946	0.067612	0.504203
CG10230	604.64	734.999	474.281	0.64528	-0.632002	0.29582	0.56904	1.74943	0.147814
CG10232	80.8926	51.1701	110.615	2.16171	1.11217	0.541057	0.794908	0.655191	0.966024
CG10233	52.0423	67.4922	36.5924	0.542173	-0.883175	0.0814276	0.236922	3.17425	0.0424021
CG10234	102.456	101.906	103.005	1.01078	0.0154724	0.769737	0.944955	0.45292	0.274062
CG10236	26938.6	32626.2	21250.9	0.651345	-0.618506	0.078738	0.231961	0.545459	0.406706
CG10237	518.498	221.092	815.905	3.69034	1.88375	0.000195973	0.00185966	0.296094	0.258591
CG10238	335.527	196.375	474.68	2.41721	1.27334	0.0176465	0.0764908	0.295088	2.78541
CG1024	153.051	183.738	122.365	0.665974	-0.586462	0.253737	0.517244	0.00659675	0.066275
CG10240	141.85	134.931	148.769	1.10255	0.140847	0.684762	0.895877	0.619692	0.0455946
CG10241	435.708	28.9685	842.447	29.0814	4.86203	2.07512e-09	5.14348e-08	0.00149531	6.90285
CG10242	866.099	217.67	1514.53	6.95791	2.79865	7.80959e-06	0.000107408	0.0855414	2.34713
CG10243	4.91809	1.32345	8.51273	6.43221	2.68531	0.949643	1	0.138874	3.65225
CG10244	1271.36	1568.05	974.666	0.621579	-0.685991	0.041956	0.14715	0.169781	0.0293664
CG10245	184.431	23.5931	345.269	14.6343	3.87128	2.51479e-06	3.85333e-05	0.0345466	5.78775
CG10246	93.0784	2.69245	183.464	68.1404	6.09044	4.26024e-06	6.20069e-05	0.00126387	3.23176
CG10247	26.6419	0.684497	52.5992	76.8436	6.26385	0.0110517	0.053669	0.00235574	4.29528
CG10248	185.992	27.5179	344.466	12.5179	3.64592	3.32614e-06	4.95075e-05	0.0480546	6.03852
CG10249	2482.43	1628.44	3336.42	2.04885	1.03481	0.0285611	0.109884	0.0139929	0.215594
CG10250	134.736	139.854	129.618	0.926809	-0.109656	0.653566	0.87012	0.116977	0.149559
CG10251	38.4022	16.4595	60.3448	3.66625	1.87431	0.154347	0.371743	0.147835	0.233505
CG10252	1.83482	2.00795	1.6617	0.827559	-0.273067	0.8347	0.975628	0.228527	0.726108
CG10253	494.953	765.022	224.885	0.293959	-1.76631	0.000120283	0.00122122	2.63855	0.189771
CG10254	781.129	754.702	807.556	1.07003	0.0976558	0.912746	1	0.024867	0.0566782
CG10255	288.637	291.255	286.019	0.982023	-0.026171	0.692078	0.901405	0.657178	0.203877
CG10257	31.791	25.395	38.1869	1.50372	0.588533	0.699375	0.905244	1.41573	0.942982
CG10260	2155.54	1919.91	2391.17	1.24546	0.316674	0.412469	0.698144	0.41481	0.19207
CG10261	1928.51	974.157	2882.86	2.95933	1.56527	0.00318862	0.0197126	0.236653	0.00241538
CG10262	55.4918	71.3429	39.6407	0.555636	-0.847789	0.334068	0.613417	0.435152	0.307696
CG10263	469.311	596.667	341.955	0.573109	-0.803118	0.178889	0.410353	3.25476	0.357366
CG10264	256.319	438.073	74.565	0.170211	-2.5546	3.76806e-06	5.549e-05	7.54736	0.697113
CG10265	62.0601	81.1983	42.9218	0.528605	-0.919739	0.14742	0.360129	0.099013	0.188681
CG10267	834.203	889.097	779.309	0.876518	-0.190144	0.876717	0.988929	1.16968	0.288787
CG10268	911.889	1534.14	289.643	0.188799	-2.40508	1.17368e-10	3.4245e-09	0.234804	0.295364
CG10269	801.621	845.225	758.016	0.896821	-0.157108	0.878148	0.989366	0.567743	0.34579
CG10270	732.975	950.364	515.586	0.542514	-0.882267	0.0906938	0.255829	2.46965	0.0701333
CG10272	2572.5	2485.77	2659.23	1.06978	0.0973128	0.773001	0.946674	2.0328	0.0424254
CG10274	258.84	284.271	233.409	0.821077	-0.28441	0.803352	0.963923	0.733478	0.388095
CG10275	1279.65	1764.65	794.662	0.450324	-1.15097	0.000334487	0.00297937	2.01842	0.325186
CG10277	1121.58	815.261	1427.91	1.75147	0.808569	0.0747916	0.223873	0.0181781	0.431129
CG10278	2294.97	2723.61	1866.32	0.685237	-0.545325	0.0766724	0.227539	0.48299	0.194003
CG10279	15432.5	12832.7	18032.3	1.40518	0.490755	0.341754	0.622756	0.00131813	0.256585
CG1028	884.353	948.961	819.745	0.863834	-0.211174	0.266515	0.533202	2.48603	0.717086
CG10280	61.7805	97.9455	25.6155	0.261528	-1.93496	0.0192254	0.0816068	2.0759	0.81715
CG10281	506.645	470.254	543.035	1.15477	0.207606	0.759593	0.939671	0.0442309	0.256803
CG10283	1160.7	1864.93	456.474	0.244767	-2.03052	4.84577e-10	1.31552e-08	5.80605	0.157383
CG10286	900.646	1086.15	715.144	0.658422	-0.602916	0.178303	0.409762	0.589225	0.0796353
CG10287	8231.28	9338.03	7124.54	0.762959	-0.390323	0.164339	0.38876	1.37692	3.80723
CG10289	750.906	570.406	931.405	1.63288	0.707421	0.270828	0.538981	0.6269	0.481532
CG10293	6308	7100.26	5515.73	0.776834	-0.364322	0.139739	0.347265	3.32709	0.878894
CG10295	1406.1	1558.02	1254.18	0.804984	-0.312968	0.307678	0.582429	0.165682	0.526495
CG10296	7.41574	5.29382	9.53766	1.80166	0.849327	1	1	0.848456	0.730555
CG10297	43.4225	0	86.8449	Inf	Inf	0.000273305	0.00249126	0	2.76224
CG10298	13.5848	24.954	2.2156	0.0887873	-3.4935	0.0154491	0.069274	0.356953	0.0870727
CG1030	623.214	513.23	733.199	1.4286	0.5146	0.454655	0.731748	0.382528	0.537665
CG10300	260.61	161.842	359.378	2.22055	1.15092	0.0681648	0.209717	0.0373995	1.29642
CG10301	37.1461	58.0534	16.2388	0.279721	-1.83794	0.025756	0.10185	0.418151	0.187921
CG10302	2002.45	2416.78	1588.12	0.657122	-0.605767	0.0879931	0.250595	0.122984	0.0228824
CG10303	20.3438	28.1844	12.5032	0.443621	-1.1726	0.274609	0.543733	0.183267	0.995186
CG10305	50746.4	62548.8	38944	0.622618	-0.68358	0.18772	0.424605	2.45161	0.0344577
CG10306	2022	2646.14	1397.85	0.52826	-0.920681	0.0414971	0.145976	2.51125	0.00996513
CG10307	57.967	55.2514	60.6826	1.0983	0.135272	0.996946	1	0.203826	0.262787
CG10308	6.73886	4.06144	9.41628	2.31846	1.21317	0.921124	1	0.209911	3.12277
CG10309	96.1881	77.9683	114.408	1.46736	0.553227	0.691004	0.900476	0.154782	2.21367
CG1031	568	479.87	656.13	1.36731	0.451338	0.54878	0.800509	0.980163	0.124204
CG10311	779.743	337.461	1222.02	3.62123	1.85648	0.000971842	0.00731106	0.0558669	1.84976
CG10315	1095.04	1438.69	751.386	0.52227	-0.937133	0.0233205	0.0943702	1.38596	0.0152794
CG10317	0	0	0	NA	NA	NA	NA	NA	NA
CG10318	240.134	256.45	223.819	0.872762	-0.19634	0.974062	1	1.23875	0.268779
CG10320	1862.63	2725.59	999.659	0.366767	-1.44706	0.00148434	0.0103556	9.27142	0.0672464
CG10321	1343.04	1418.29	1267.79	0.893885	-0.161838	0.53677	0.793182	0.0956347	0.0614992
CG10324	163.439	159.438	167.441	1.0502	0.0706584	0.899131	0.999496	0.147124	0.00285925
CG10325	2550.11	2554.08	2546.15	0.996894	-0.00448819	0.532971	0.789977	3.30377	0.0182957
CG10326	352.889	368.695	337.082	0.914257	-0.129329	0.786054	0.954702	0.205704	0.0558659
CG10327	1325.17	1539.05	1111.29	0.722059	-0.469811	0.191135	0.429761	0.034667	0.0447019
CG10328	292.587	335.769	249.406	0.742789	-0.428975	0.38661	0.671206	0.505664	0.1561
CG10332	0.342249	0.684497	0	0	#NAME?	0.459569	0.731748	0.295791	0
CG10333	550.67	518.992	582.349	1.12208	0.166172	0.661327	0.876808	0.219499	0.526654
CG10334	1631.26	1753.29	1509.24	0.860804	-0.216243	0.417566	0.702642	0.217581	0.058472
CG10335	1206.82	1775.33	638.318	0.359549	-1.47574	0.000923255	0.00698341	6.2493	0.0617273
CG10336	82.2776	84.425	80.1302	0.949128	-0.075325	0.682421	0.894425	1.53732	0.0467863
CG10337	299.616	201.314	397.918	1.9766	0.983022	0.163102	0.386713	0.445541	0.169519
CG10338	234.057	293.859	174.254	0.592985	-0.753934	0.157592	0.377736	0.236407	0.71385
CG10339	145.621	131.15	160.091	1.22067	0.287669	0.360465	0.643805	1.16642	0.245308
CG1034	15.7324	18.252	13.2128	0.723913	-0.466112	0.311492	0.586995	0.836061	0.0732761
CG10340	673.75	798.121	549.379	0.688341	-0.538805	0.510778	0.77156	2.83072	0.924016
CG10341	433.722	367.904	499.539	1.3578	0.441269	0.504757	0.768895	0.0647296	0.568982
CG10342	24.6744	3.3314	46.0173	13.8132	3.78797	0.0453729	0.156093	0.031282	0.59874
CG10343	167.12	191.409	142.831	0.74621	-0.422347	0.383497	0.668254	0.000756542	0.0494343
CG10344	40.8091	24.3687	57.2495	2.34931	1.23224	0.289508	0.56118	0.442858	0.473835
CG10345	208.962	55.5319	362.392	6.52584	2.70616	0.000869674	0.00666288	0.0340906	0.458371
CG10346	25.3168	39.4745	11.1592	0.282693	-1.82269	0.232231	0.487576	1.92938	0.291779
CG10347	314.733	431.362	198.103	0.459251	-1.12265	0.16314	0.38673	5.32171	0.00905784
CG10348	170.859	141.214	200.504	1.41986	0.505748	0.476647	0.746191	0.475916	0.3009
CG10349	4.18428	1.32345	7.04511	5.32328	2.41231	1	1	0.175023	1.26546
CG10352	3.42641	4.0159	2.83693	0.706423	-0.501396	0.588559	0.825463	0.377759	0.848618
CG10353	2482.55	1842.08	3123.02	1.69537	0.761603	0.101367	0.277239	0.0086827	0.631336
CG10354	840.446	738.022	942.869	1.27756	0.353392	0.605277	0.836432	0.199959	0.239021
CG10357	0	0	0	NA	NA	NA	NA	NA	NA
CG10359	390.778	73.461	708.095	9.63907	3.26889	1.06145e-05	0.000141015	0.0472205	0.690026
CG10360	2154.58	1249.46	3059.7	2.44883	1.29209	0.00459403	0.0263166	0.0448007	1.08891
CG10361	217.497	273.63	161.364	0.589714	-0.761912	0.225176	0.478357	0.781821	0.130052
CG10362	319.972	280.578	359.366	1.2808	0.357051	0.488822	0.756381	0.125166	0.227042
CG10363	4759.95	2688.17	6831.74	2.54141	1.34563	0.0036047	0.0216629	0.0437925	1.80864
CG10364	142.324	154.322	130.326	0.844506	-0.24382	0.397155	0.681768	0.659626	3.96874
CG10365	742.667	467.759	1017.58	2.17542	1.1213	0.0546473	0.178929	0.579294	0.236462
CG10366	368.267	478.113	258.421	0.540502	-0.887628	0.0246665	0.0983893	0.309724	0.7757
CG10367	2976.94	3616.06	2337.81	0.646508	-0.629259	0.0971171	0.268437	0.501333	1.13868
CG10369	156.528	129.161	183.895	1.42376	0.50971	0.507839	0.770676	0.197633	0.23961
CG10370	717.817	848.215	587.418	0.692534	-0.530044	0.10486	0.284426	0.389494	1.08728
CG10371	642.363	1097.5	187.225	0.170592	-2.55138	8.824e-10	2.315e-08	2.69374	0.0309339
CG10372	1448.59	1375.4	1521.78	1.10643	0.145912	0.582493	0.821571	0.454405	0.165737
CG10373	958.894	1052.15	865.634	0.822726	-0.281517	0.510653	0.771479	0.241691	0.765393
CG10374	300.197	394.828	205.567	0.52065	-0.941614	0.063495	0.199127	0.39291	0.787623
CG10375	706.77	1020.61	392.927	0.384991	-1.3771	0.000630772	0.00507871	1.16609	0.0919572
CG10376	449.6	419.472	479.728	1.14365	0.193641	0.826756	0.972361	1.92172	0.358927
CG10377	4158.1	3639.8	4676.41	1.2848	0.361541	0.538482	0.793459	0.303776	1.33692
CG10379	1902.91	1595.82	2210	1.38487	0.469748	0.445328	0.730015	0.496866	0.000303481
CG10382	408.697	597.725	219.668	0.367506	-1.44416	0.00356825	0.0214852	1.90916	0.103576
CG10383	848.668	223.943	1473.39	6.57933	2.71794	3.79886e-06	5.58119e-05	0.0198681	0.761701
CG10384	420.029	232.189	607.869	2.61799	1.38846	0.0448282	0.154517	0.499095	0.899665
CG10385	455.022	401.663	508.381	1.26569	0.339924	0.693231	0.901758	0.30763	1.21048
CG10387	69.8618	85.777	53.9466	0.628917	-0.669059	0.116235	0.305137	2.81504	0.0641912
CG10388	933.118	870.282	995.955	1.1444	0.194597	0.931713	1	1.60445	2.353
CG10390	81.1073	107.777	54.4375	0.505094	-0.985376	0.0516622	0.171996	1.91653	0.618479
CG10391	27.7526	42.9881	12.5172	0.291178	-1.78003	0.206138	0.450564	1.53863	0.602179
CG10392	1272.01	1050.03	1493.99	1.4228	0.508736	0.364743	0.647832	0.250061	2.58456
CG10393	8.7622	15.3088	2.2156	0.144727	-2.78859	0.0329718	0.122254	3.68284	0.154172
CG10395	31.475	39.8388	23.1111	0.580114	-0.785591	0.547419	0.799364	1.26218	0.718939
CG10396	5.10082	10.2016	0	0	#NAME?	0.106418	0.287349	0.693666	0
CG10399	106.05	160.982	51.1176	0.317536	-1.65501	0.0377844	0.135757	1.93542	0.174823
CG10405	106.6	8.85292	204.346	23.0823	4.52872	3.71427e-05	0.000433493	0.0273644	1.95634
CG10406	321.16	459.077	183.242	0.399154	-1.32498	0.0293263	0.111962	4.09387	0.105003
CG10407	27.7312	29.8339	25.6285	0.859041	-0.219201	0.45075	0.731748	0.212322	0.214604
CG1041	486.25	653.527	318.972	0.488078	-1.03482	0.0254349	0.100803	0.628878	0.0197151
CG10413	943.62	803.877	1083.36	1.34767	0.430469	0.427447	0.713293	0.0675961	0.408452
CG10414	129.717	140.462	118.973	0.847013	-0.239544	0.842368	0.97822	0.771964	0.157741
CG10415	597.392	850.029	344.755	0.40558	-1.30194	0.00672659	0.036006	3.92346	0.134472
CG10417	1117.81	1054.97	1180.66	1.11914	0.162385	0.858889	0.982895	0.462696	0.184951
CG10418	162.856	212.937	112.776	0.529621	-0.916967	0.636807	0.857794	6.85546	0.423497
CG10419	41.2784	51.9966	30.5601	0.587731	-0.766771	0.192168	0.430934	0.512433	0.21149
CG10420	131.46	127.278	135.642	1.06572	0.0918234	0.841156	0.977838	0.4105	0.253065
CG10422	0.342249	0.684497	0	0	#NAME?	0.459569	0.731748	0.295791	0
CG10423	10559.3	12609.2	8509.35	0.674851	-0.567359	0.215799	0.464397	1.03504	0.0267727
CG10424	212.259	311.563	112.954	0.36254	-1.46379	0.010448	0.0512871	1.21962	0.0224539
CG10425	820.672	1135.19	506.151	0.445872	-1.1653	0.00330318	0.0202703	0.43987	0.263088
CG10426	287.188	258.974	315.403	1.2179	0.284393	0.852235	0.980714	0.276699	0.251079
CG10428	284.378	421.656	147.1	0.348863	-1.51927	0.00133608	0.00945863	0.192286	0.0266634
CG10431	255.531	358.67	152.391	0.42488	-1.23487	0.000753282	0.00587202	10.7016	1.23011
CG10433	1186.71	286.536	2086.88	7.28313	2.86456	6.34359e-07	1.07928e-05	0.0182007	1.72345
CG10435	459.608	433.834	485.381	1.11882	0.161975	0.860226	0.983752	0.0128127	0.66131
CG10436	2.3502	4.7004	0	0	#NAME?	1	1	0.448556	0
CG1044	536.074	633.375	438.774	0.692755	-0.529582	0.223846	0.476703	0.393717	0.633745
CG10440	188.527	124.816	252.238	2.02088	1.01498	0.144175	0.354805	0.0151763	1.11114
CG10443	2549.63	2037.21	3062.05	1.50306	0.587902	0.366641	0.649633	1.17492	0.201132
CG10444	355.942	249.85	462.035	1.84925	0.886943	0.0974264	0.269113	0.0761861	1.60977
CG10445	24.6972	12.9599	36.4345	2.81132	1.49125	0.432743	0.717294	0.598087	5.00339
CG10446	531.18	671.933	390.426	0.581048	-0.783271	0.0920148	0.258686	0.649351	0.596954
CG10447	169.917	244.025	95.8092	0.392621	-1.34879	0.0113146	0.054597	0.00383905	0.461517
CG10449	1433.48	2168.12	698.834	0.322323	-1.63342	4.45174e-05	0.000509563	3.07201	0.00823512
CG10459	3.03069	2.73799	3.32339	1.21381	0.279541	0.721386	0.916633	0.756979	1.28652
CG1046	1.32345	2.64691	0	0	#NAME?	1	1	1.07024	0
CG10460	245.617	333.606	157.628	0.472499	-1.08162	0.0542729	0.178233	1.08113	0.384968
CG10462	444.249	440.578	447.919	1.01666	0.0238411	0.740361	0.92777	0.617606	0.0590711
CG10463	187.037	200.6	173.475	0.864781	-0.209593	0.767728	0.944561	2.10475	0.730117
CG10465	399.665	463.781	335.549	0.723507	-0.466921	0.196068	0.436861	0.417272	0.500649
CG10466	54.5648	48.373	60.7566	1.256	0.328841	0.532847	0.789909	0.801873	0.0539293
CG10467	39.2899	32.2638	46.3159	1.43554	0.52159	0.525811	0.784882	0.584294	1.17189
CG10469	26.4984	41.2156	11.7812	0.285843	-1.8067	0.0334637	0.123784	1.01464	0.0712705
CG10470	418.234	565.039	271.429	0.480372	-1.05778	0.0145463	0.06608	0.14925	0.060949
CG10472	679.426	33.9985	1324.85	38.9679	5.28422	1.18583e-13	5.36546e-12	0.0132067	1.41638
CG10473	1890.32	2041.08	1739.57	0.852279	-0.230603	0.357189	0.640796	0.489746	0.31531
CG10474	2.13875	2.00795	2.26954	1.13028	0.176676	0.787377	0.955268	0.209696	1.01395
CG10475	120.905	0	241.811	Inf	Inf	4.67017e-09	1.09216e-07	0	27.1368
CG10476	3.44471	1.32345	5.56596	4.20563	2.07232	1	1	0.226407	1.34125
CG10477	0	0	0	NA	NA	NA	NA	NA	NA
CG10478	0	0	0	NA	NA	NA	NA	NA	NA
CG10479	973.478	1436.97	509.985	0.354903	-1.4945	7.83646e-06	0.000107659	2.04929	0.200019
CG1048	0	0	0	NA	NA	NA	NA	NA	NA
CG10480	954.501	993.97	915.033	0.920583	-0.11938	0.825438	0.972361	0.575851	1.44698
CG10481	0	0	0	NA	NA	NA	NA	NA	NA
CG10483	386.98	382.23	391.73	1.02486	0.0354203	1	1	0.178602	0.276796
CG10486	0.709231	0	1.41846	Inf	Inf	0.570221	0.812939	0	1.30254
CG10488	110.122	132.437	87.8064	0.663005	-0.592909	0.202985	0.446124	0.379238	1.20262
CG10489	89.797	141.962	37.6322	0.265087	-1.91546	0.00119441	0.00861686	2.48886	0.796922
CG1049	1965.77	1956.05	1975.48	1.00993	0.0142566	0.974384	1	0.0107992	0.20331
CG10491	944.112	891.66	996.564	1.11765	0.16047	0.792519	0.957988	2.68242	0.807253
CG10492	966.209	808.323	1124.1	1.39065	0.475761	0.525213	0.784366	0.739922	0.400113
CG10493	50.9013	43.945	57.8577	1.31659	0.39681	0.983308	1	0.0787672	0.498399
CG10494	121.954	92.5885	151.319	1.63431	0.708683	0.362972	0.645641	0.0550456	0.276145
CG10495	53.0112	74.719	31.3033	0.418948	-1.25516	0.228212	0.482219	1.19622	0.0805863
CG10496	206.047	202.424	209.67	1.0358	0.0507428	0.907954	1	0.461708	0.775015
CG10497	3328.61	2932.04	3725.19	1.27051	0.34541	0.711393	0.912462	1.20697	0.11647
CG10498	120.905	145.031	96.7793	0.667302	-0.583589	0.171626	0.400088	0.768569	0.319197
CG10501	2899.43	4875.1	923.754	0.189484	-2.39985	3.84908e-11	1.22309e-09	3.08297	1.14035
CG10504	1720.19	1593.39	1846.98	1.15915	0.213064	0.582742	0.821735	0.134992	0.601894
CG10505	5.29319	4.06144	6.52493	1.60655	0.68397	0.803107	0.963923	0.275602	2.16214
CG10506	749.369	957.866	540.872	0.564664	-0.824536	0.0795482	0.233424	1.57366	0.161377
CG10508	560.82	562.797	558.844	0.992976	-0.0101687	0.586031	0.82386	1.28822	0.00454529
CG10510	1.80017	0	3.60034	Inf	Inf	0.615414	0.844259	0	2.41952
CG10512	593.579	320.223	866.935	2.70729	1.43685	0.00573706	0.0316451	0.0166563	0.428594
CG10513	23.5082	0.684497	46.3319	67.6876	6.08082	0.021651	0.0890574	0.00290596	1.28908
CG10514	20.6026	36.3812	4.82388	0.132592	-2.91493	0.00732112	0.0384573	0.890973	0.240827
CG10516	496.61	801.765	191.456	0.238793	-2.06617	1.31703e-05	0.000172041	4.74929	0.366667
CG10520	264.139	265.764	262.515	0.987778	-0.017741	0.669706	0.883809	0.464961	0.470414
CG10521	1283.35	1115.01	1451.69	1.30196	0.380682	0.632228	0.855948	0.766967	1.45868
CG10522	238.47	253.151	223.789	0.884012	-0.177862	0.881291	0.99018	1.87327	4.26759
CG10523	96.3844	103.785	88.9838	0.857387	-0.221982	0.844707	0.978265	0.586339	1.4933
CG10527	2173.07	1258.47	3087.67	2.45351	1.29485	0.000956544	0.00720866	0.705778	5.74379
CG10528	207.161	214.726	199.595	0.929531	-0.105425	0.852002	0.980714	0.143672	0.0344337
CG10529	3962.44	74.1469	7850.74	105.881	6.7263	5.90929e-14	2.8059e-12	0.00239943	5.8604
CG10530	9658.2	84.0721	19232.3	228.76	7.83769	3.58072e-14	1.76743e-12	0.000121845	7.41245
CG10531	209.182	21.0364	397.328	18.8876	4.23937	2.0547e-05	0.000257105	0.0639149	56.3616
CG10533	263.117	2.69245	523.542	194.448	7.60324	2.00645e-12	7.66257e-11	0.000243108	22.4646
CG10534	13389.4	94.5894	26684.3	282.107	8.1401	1.82478e-13	8.10956e-12	0.00012715	6.41889
CG10535	756.978	553.028	960.928	1.73758	0.797077	0.046211	0.157994	0.477229	0.526767
CG10536	492.967	641.013	344.92	0.538087	-0.894089	0.0395736	0.140436	0.488082	0.325307
CG10537	621.502	161.444	1081.56	6.69927	2.744	8.8127e-05	0.000933443	0.435195	0.806424
CG10538	2165.93	2709.05	1622.82	0.599037	-0.739283	0.0210714	0.0871901	0.601007	0.472139
CG10539	3370.73	2338.49	4402.97	1.88282	0.912899	0.0977517	0.269833	0.661903	0.0715228
CG10540	1282.5	1171.93	1393.08	1.18871	0.249396	0.570576	0.812987	0.28186	0.264121
CG10541	263.218	108.77	417.667	3.83991	1.94107	0.00171947	0.011753	0.265894	1.93428
CG10542	975.493	1023.49	927.491	0.906201	-0.142097	0.468175	0.738619	0.704265	0.263186
CG10543	3105.76	3215.38	2996.14	0.931813	-0.101887	0.422738	0.70831	2.52315	0.931553
CG10545	2523.14	1931.38	3114.91	1.61279	0.689562	0.139168	0.346477	0.166254	0.438414
CG10546	4398.1	6416.21	2379.98	0.370933	-1.43077	0.000370863	0.00324324	6.14283	2.34976
CG10550	420.9	148.176	693.624	4.68109	2.22684	2.88733e-05	0.000348377	0.315826	4.98314
CG10553	16.818	8.87911	24.7569	2.78823	1.47935	0.89073	0.995189	0.714411	0.409803
CG10555	1054.15	995.402	1112.9	1.11804	0.160973	0.96194	1	0.932198	0.72642
CG10559	14.8981	2.05349	27.7427	13.51	3.75596	0.24204	0.500928	0.0544459	0.812563
CG1056	30.3534	27.6545	33.0523	1.19519	0.257234	0.802913	0.963923	0.653151	0.582443
CG10560	11.1184	0	22.2369	Inf	Inf	0.181775	0.414916	0	4.99182
CG10561	146.027	148.669	143.384	0.964451	-0.0522205	0.997341	1	0.294911	0.260302
CG10562	57.7304	2.69245	112.768	41.8832	5.3883	0.000403855	0.00348779	0.00258623	1.62003
CG10563	37.5484	44.266	30.8309	0.696491	-0.521823	0.822047	0.971214	1.20856	0.440407
CG10564	501.489	267.174	735.805	2.75403	1.46154	0.0272652	0.106137	0.508458	0.527578
CG10565	2139.55	1876.2	2402.89	1.28072	0.356952	0.427397	0.713293	0.0674709	1.07115
CG10566	296.357	331.107	261.607	0.790097	-0.339899	0.603207	0.834724	0.402486	0.396418
CG1057	461.201	468.792	453.61	0.967615	-0.0474956	0.686824	0.896994	0.218612	0.552549
CG10570	58.2676	32.7523	83.783	2.55808	1.35506	0.548725	0.800509	0.72356	3.11425
CG10571	525.405	598.934	451.877	0.754468	-0.406469	0.353704	0.636534	0.139315	0.45877
CG10572	118.213	101.593	134.832	1.32718	0.408362	0.668418	0.883115	0.0150817	0.177937
CG10573	1334.9	1504.67	1165.12	0.774335	-0.368971	0.144181	0.354805	1.82822	0.0130726
CG10574	289.013	243.453	334.574	1.37429	0.458685	0.263143	0.529252	0.78086	0.401784
CG10575	502.74	626.147	379.332	0.60582	-0.723038	0.350943	0.634145	4.0788	0.303216
CG10576	4659.68	5854.46	3464.9	0.591839	-0.756722	0.0642313	0.200982	0.7926	0.107309
CG10578	2857.49	3222.62	2492.36	0.773396	-0.370721	0.367179	0.650218	0.918984	1.08718
CG10579	2131.71	1718.09	2545.32	1.48148	0.567038	0.342017	0.623065	0.55312	0.784681
CG1058	10.7469	13.4622	8.03154	0.596597	-0.745171	0.600586	0.833439	0.63044	1.3829
CG10580	594.168	950.876	237.459	0.249726	-2.00158	1.91077e-07	3.48345e-06	0.208123	0.0595598
CG10581	29.8289	21.9053	37.7525	1.72344	0.785291	0.366485	0.649466	1.2362	1.94718
CG10582	498.236	685.017	311.454	0.454666	-1.13712	0.0236187	0.0951746	1.90052	0.0766957
CG10583	10.013	16.7026	3.32339	0.198975	-2.32934	0.297152	0.57051	1.4452	0.283409
CG10584	78.6319	39.5516	117.712	2.97617	1.57346	0.0640797	0.200628	0.412351	5.75797
CG10585	4125.39	7112.72	1138.06	0.160004	-2.64382	2.59884e-13	1.13875e-11	2.80782	0.343251
CG10586	2.50573	1.32345	3.688	2.78665	1.47853	1	1	0.32383	1.86536
CG10587	0	0	0	NA	NA	NA	NA	NA	NA
CG10588	0	0	0	NA	NA	NA	NA	NA	NA
CG10589	6.04662	12.0932	0	0	#NAME?	0.0423446	0.148165	0.890038	0
CG1059	5280.54	4653.89	5907.19	1.2693	0.344035	0.394326	0.678779	0.123784	0.0268514
CG10590	840.278	1149.73	530.828	0.461698	-1.11498	0.00395533	0.0232443	0.146977	0.394569
CG10591	2812.86	5600.88	24.8413	0.00443525	-7.81677	1.37464e-75	1.71665e-71	8.86497	0.00203896
CG10592	14.7657	3.97036	25.5611	6.43797	2.6866	0.253232	0.516832	0.195197	5.18751
CG10593	2425.78	4031.84	819.725	0.203313	-2.29823	2.16578e-10	6.18906e-09	2.06144	0.119762
CG10594	7.54294	0.684497	14.4014	21.0393	4.39502	0.68535	0.896194	0.0203482	5.71386
CG10595	734.294	931.665	536.923	0.576305	-0.795095	0.0392946	0.139883	0.0381835	0.788857
CG10596	15855.3	12807.1	18903.4	1.476	0.561696	0.371417	0.654826	0.532183	0.501719
CG10597	406.337	0.684497	811.989	1186.26	10.2122	1.32403e-16	9.90089e-15	2.90695e-05	10.1459
CG10598	17210.9	54.4578	34367.3	631.082	9.30168	1.34116e-14	7.34579e-13	1.09851e-05	21.7455
CG10600	1180.98	944.155	1417.81	1.50167	0.586572	0.429805	0.715013	1.56976	0.744397
CG10601	979.043	935.829	1022.26	1.09235	0.12744	0.826226	0.972361	1.50101	0.00200022
CG10602	876.55	1040.32	712.777	0.685149	-0.54551	0.166067	0.391219	0.196103	0.0231206
CG10603	389.17	496.619	281.721	0.567277	-0.817874	0.119001	0.30928	0.931746	0.0536583
CG10604	26.142	38.2882	13.9958	0.365539	-1.4519	0.100384	0.275372	0.201293	0.372548
CG10605	793.345	823.817	762.874	0.926023	-0.11088	0.500616	0.765434	0.709832	0.152038
CG10609	50.6584	32.2183	69.0986	2.1447	1.10078	0.213718	0.461589	0.431679	0.349625
CG10610	214.361	287.169	141.553	0.492925	-1.02056	0.10959	0.29316	1.46794	0.483678
CG10612	2.13878	2.00795	2.26961	1.13031	0.176717	0.787377	0.955268	0.209694	0.681212
CG10616	664.933	893.419	436.447	0.488514	-1.03353	0.0105442	0.0516175	0.180313	0.00825386
CG10617	113.5	62.8931	164.107	2.60931	1.38367	0.149773	0.364167	0.0699836	0.77139
CG10618	508.888	404.205	613.572	1.51797	0.602146	0.578738	0.819562	1.96276	0.0570499
CG10619	702.326	744.984	659.668	0.88548	-0.175469	0.4108	0.696832	0.736846	0.106605
CG10620	2146.94	2712.96	1580.91	0.582726	-0.77911	0.0324772	0.120887	0.104766	0.136973
CG10621	1576.22	589.75	2562.69	4.34538	2.11948	5.24412e-06	7.52008e-05	0.271237	6.47218
CG10622	932.175	1423.27	441.076	0.309902	-1.69011	0.000130251	0.00130753	5.84087	0.0336341
CG10623	254.772	45.286	464.259	10.2517	3.35779	3.8425e-05	0.000446373	0.0138822	3.52642
CG10624	914.769	1189.29	640.251	0.538349	-0.893387	0.00485472	0.0276325	1.97223	0.218746
CG10625	7284.07	1669.51	12898.6	7.72599	2.94972	7.65282e-06	0.0001056	0.242896	2.2116
CG10626	42.8759	16.4798	69.272	4.20345	2.07157	0.10446	0.283564	0.138875	1.37218
CG10627	2907.11	4337.86	1476.36	0.340344	-1.55494	0.000134194	0.0013428	4.64417	0.396583
CG10628	263.984	319.815	208.152	0.650851	-0.6196	0.322521	0.599263	1.37114	0.116528
CG1063	2158.23	1606.1	2710.36	1.68754	0.754921	0.131708	0.332757	0.121424	0.346481
CG10630	28.5905	22.9979	34.183	1.48635	0.571777	0.927214	1	0.18428	0.983292
CG10631	913.746	633.238	1194.25	1.88595	0.915292	0.126397	0.322855	0.689876	1.20894
CG10632	971.47	732.399	1210.54	1.65285	0.724952	0.0701039	0.213839	0.33751	1.12777
CG10633	0	0	0	NA	NA	NA	NA	NA	NA
CG10635	644.429	902.109	386.748	0.428716	-1.22191	0.00817879	0.0419994	2.97769	0.0546594
CG10637	1419.96	1261.71	1578.2	1.25084	0.322901	0.728563	0.921523	0.798608	0.450484
CG10638	635.697	586.57	684.824	1.16751	0.22343	0.610256	0.841064	0.182275	0.874583
CG10639	1161.29	1129.31	1193.28	1.05665	0.0794933	0.67399	0.887097	0.774472	0.299422
CG1064	748.738	1062.72	434.76	0.409103	-1.28946	0.00517807	0.0292068	3.1774	0.620985
CG10640	1020.87	1180.33	861.415	0.729808	-0.454411	0.336347	0.616876	0.588687	0.214828
CG10641	2191.09	2003.2	2378.98	1.18759	0.248037	0.87882	0.989514	0.980462	0.560272
CG10642	700.563	674.426	726.701	1.07751	0.107702	0.837746	0.976802	0.133417	0.755188
CG10645	815.773	722.244	909.301	1.25899	0.332271	0.625735	0.85131	0.158535	0.43569
CG10646	127.777	197.867	57.6879	0.291549	-1.77819	0.00882021	0.0447024	1.07952	0.122313
CG10648	739.857	687.771	791.943	1.15146	0.203468	0.584146	0.822631	0.220489	0.3023
CG1065	3207.83	3666.92	2748.73	0.749601	-0.415805	0.660958	0.876587	3.88404	0.612323
CG10650	2161.66	1733.4	2589.93	1.49413	0.579302	0.136039	0.340383	0.37116	1.91549
CG10651	0	0	0	NA	NA	NA	NA	NA	NA
CG10652	11840.8	15342	8339.66	0.543582	-0.87943	0.108531	0.291094	5.09523	0.370427
CG10653	502.384	677.731	327.036	0.482546	-1.05126	0.00790573	0.0408093	0.163599	0.682821
CG10654	625.768	1033.51	218.03	0.210961	-2.24495	1.55068e-07	2.8604e-06	2.67473	0.0051635
CG10655	740.472	978.115	502.828	0.514079	-0.959938	0.0406385	0.143482	2.56325	0.100034
CG10657	2541.38	2335.04	2747.73	1.17674	0.234796	0.518245	0.777772	1.02159	1.69896
CG10658	124.013	163.602	84.425	0.516039	-0.954448	0.261455	0.526961	2.80328	0.118663
CG10659	7.46989	9.4008	5.53899	0.589204	-0.76316	0.571489	0.813491	0.540701	1.07752
CG1066	1940.51	844.498	3036.52	3.59565	1.84625	0.00123317	0.00885049	0.61677	1.85577
CG10660	955.651	1024.02	887.283	0.866472	-0.206774	0.549456	0.801402	0.268045	0.0146193
CG10663	292.624	241.144	344.103	1.42696	0.512945	0.396193	0.680559	0.0142684	0.871807
CG10664	5235.62	5295.17	5176.06	0.977505	-0.0328234	0.846	0.978499	1.26896	0.387747
CG10667	226.525	305.998	147.053	0.480567	-1.05719	0.0883709	0.251155	1.34895	0.865997
CG10669	127.251	141.197	113.304	0.80245	-0.317516	0.866147	0.986002	1.03791	0.245774
CG10670	27.4512	39.2708	15.6317	0.39805	-1.32898	0.0659085	0.204488	1.65378	0.572467
CG10671	1042.32	1306.01	778.636	0.596197	-0.74614	0.0615815	0.194445	0.354135	0.978161
CG10672	426.55	393.555	459.545	1.16767	0.223638	0.400202	0.684807	1.4775	0.580016
CG10673	157.429	193.456	121.403	0.627548	-0.672202	0.500938	0.765693	2.0469	0.208605
CG10674	367.587	471.954	263.219	0.557721	-0.842384	0.130509	0.330337	1.02006	0.147056
CG10675	98.8723	86.1188	111.626	1.29618	0.374271	0.844676	0.978265	1.45135	1.21057
CG10679	84.3442	80.1345	88.5539	1.10507	0.144133	0.587455	0.824916	1.13769	0.232802
CG10680	2.80208	1.36899	4.23516	3.09363	1.6293	0.924249	1	0.303365	1.09422
CG10681	68.7996	59.4269	78.1723	1.31544	0.395542	0.757112	0.93919	0.413179	0.40136
CG10682	1306.8	1630.5	983.091	0.602937	-0.729922	0.0147221	0.0666846	2.13302	0.00916998
CG10683	4.09127	2.00795	6.17459	3.07507	1.62062	0.940622	1	0.116445	0.670315
CG10685	114.245	142.705	85.7855	0.601139	-0.734228	0.32748	0.605773	0.522028	0.143148
CG10686	3898.54	2821.4	4975.69	1.76355	0.818483	0.110389	0.294372	0.210403	0.433614
CG10687	1514.49	2096.99	931.992	0.444443	-1.16993	0.0100989	0.0497886	3.86775	0.148187
CG10688	305.174	409.778	200.569	0.489457	-1.03075	0.0833679	0.240977	2.11202	0.0421254
CG10689	238.774	298.435	179.112	0.600172	-0.736552	0.323102	0.599984	1.56158	0.56317
CG10691	3927.53	4438.12	3416.94	0.769908	-0.377243	0.353602	0.636534	0.607892	0.225657
CG10692	21.4673	31.3629	11.5716	0.368959	-1.43847	0.303184	0.576017	0.883608	0.0480941
CG10693	2065.53	1518.26	2612.79	1.72091	0.783169	0.228597	0.482787	2.01008	0.565225
CG10694	0.342249	0.684497	0	0	#NAME?	0.459569	0.731748	0.295791	0
CG10695	847.719	900.969	794.468	0.881792	-0.181489	0.566349	0.812384	0.0848619	0.0917041
CG10697	1147.54	50.0293	2245.06	44.8749	5.48784	1.07764e-12	4.27224e-11	0.00273487	1.50453
CG10698	230.084	266.653	193.515	0.725718	-0.46252	0.177848	0.409244	1.11779	0.111654
CG10699	528.527	487.766	569.289	1.16714	0.222972	0.853058	0.980877	0.194397	1.45515
CG1070	10869.3	10985	10753.6	0.978937	-0.0307114	0.806674	0.96511	0.140136	0.409685
CG10700	0	0	0	NA	NA	NA	NA	NA	NA
CG10701	8881.9	5579.05	12184.8	2.18402	1.12699	0.0291915	0.111583	0.0774388	0.492508
CG10702	278.211	269.135	287.287	1.06745	0.0941627	0.945118	1	0.0794893	0.10506
CG10703	623.183	598.566	647.801	1.08225	0.11404	0.476073	0.74576	1.23322	0.537376
CG10704	133.168	199.271	67.066	0.336557	-1.57108	0.00295311	0.0184649	0.897084	0.0272147
CG10706	921.199	730.706	1111.69	1.52139	0.605394	0.544328	0.797275	3.45608	0.424701
CG1071	357.188	460.212	254.164	0.552276	-0.856538	0.138434	0.345269	1.34587	0.604198
CG10710	1177.52	1692.06	662.987	0.391823	-1.35173	5.83842e-05	0.000650403	0.769376	0.478999
CG10711	274.493	320.42	228.567	0.713337	-0.487343	0.806749	0.96511	3.34561	0.498824
CG10712	1380.34	1427.72	1332.96	0.933631	-0.099075	0.762031	0.940875	0.279345	0.60079
CG10713	185.454	137.561	233.347	1.69632	0.762406	0.462685	0.73381	0.352574	1.5508
CG10717	9032.3	17416.6	647.998	0.0372058	-4.74833	8.06758e-36	6.71653e-33	1.4378	0.0661675
CG10718	7088.56	7476.42	6700.69	0.896243	-0.158038	0.436316	0.720319	0.842241	6.83133
CG10719	2161.23	2241.42	2081.04	0.928448	-0.107107	0.459723	0.731824	1.44644	0.891637
CG1072	177.681	188.285	167.077	0.887359	-0.172411	0.688544	0.898677	0.0260855	0.0851092
CG10721	145.942	181.311	110.573	0.609851	-0.713472	0.323293	0.60016	1.11705	0.453951
CG10722	27.2405	37.33	17.1511	0.459447	-1.12203	0.558854	0.808865	2.32146	0.0331899
CG10723	55.6003	55.0657	56.1349	1.01942	0.0277457	0.541256	0.795063	1.14225	2.00053
CG10724	3379.07	5304.33	1453.81	0.27408	-1.86733	4.33257e-07	7.59903e-06	1.97291	0.0874835
CG10725	281.096	0	562.191	Inf	Inf	6.89938e-15	4.06412e-13	0	5.81691
CG10726	156.546	193.753	119.339	0.615934	-0.699153	0.246955	0.508403	1.34269	2.20186
CG10728	273.226	364.956	181.496	0.497311	-1.00778	0.0645104	0.201553	1.36719	0.253028
CG10730	44.6722	26.24	63.1044	2.40489	1.26597	0.209243	0.455548	0.327884	3.04603
CG10731	286.39	320.736	252.044	0.785829	-0.347712	0.349633	0.632327	0.137056	0.0330772
CG10732	1688.39	1468.02	1908.76	1.30023	0.37877	0.549997	0.801724	0.296333	0.0258371
CG10733	929.557	1583.86	275.255	0.173788	-2.5246	1.35466e-11	4.60953e-10	0.813039	0.192587
CG10734	0.684497	1.36899	0	0	#NAME?	1	1	0.591581	0
CG10737	4133.47	3425.78	4841.16	1.41315	0.498918	0.310166	0.58554	0.0418975	0.594582
CG10738	477.095	235.91	718.281	3.04473	1.60631	0.000692632	0.00550579	0.571648	1.60912
CG10739	362.288	452.95	271.626	0.599681	-0.737732	0.280514	0.550039	2.01539	0.0493706
CG1074	575.892	837.317	314.467	0.375565	-1.41287	0.00189497	0.0127778	1.99669	0.208111
CG10741	1358.2	1491.73	1224.66	0.820962	-0.284613	0.248256	0.50972	1.19313	0.109968
CG10742	269.076	312.199	225.953	0.723747	-0.466443	0.501738	0.766166	0.652764	0.483859
CG10743	888.371	926.483	850.259	0.917727	-0.123863	0.551003	0.802815	0.469986	0.0458368
CG10746	5615.02	5532.2	5697.84	1.02994	0.0425629	0.795602	0.959486	0.680105	7.74478
CG10747	99.7857	79.7147	119.857	1.50357	0.588392	0.539633	0.794123	0.176176	0.0388205
CG10748	0	0	0	NA	NA	NA	NA	NA	NA
CG10749	0	0	0	NA	NA	NA	NA	NA	NA
CG1075	0	0	0	NA	NA	NA	NA	NA	NA
CG10750	1.71124	3.42249	0	0	#NAME?	1	1	1.3255	0
CG10751	617.307	954.583	280.032	0.293355	-1.76928	0.000178661	0.00171492	5.71749	0.221873
CG10752	0	0	0	NA	NA	NA	NA	NA	NA
CG10753	176.329	253.47	99.1882	0.391321	-1.35357	0.0557262	0.181368	2.01925	0.231512
CG10754	589.014	774.304	403.724	0.521403	-0.93953	0.0225966	0.09206	0.129634	0.466186
CG10755	56.5112	53.1929	59.8296	1.12477	0.169625	1	1	0.0584191	0.240417
CG10756	170.526	209.542	131.51	0.627606	-0.672069	0.264263	0.530736	0.186496	0.100775
CG10757	304.12	407.913	200.328	0.491105	-1.0259	0.0679197	0.209085	1.30151	0.140888
CG10759	8.22476	4.06144	12.3881	3.05016	1.60889	0.967331	1	0.162876	1.43988
CG1076	0.342249	0.684497	0	0	#NAME?	0.459569	0.731748	0.295791	0
CG10761	0	0	0	NA	NA	NA	NA	NA	NA
CG10763	609.258	698.593	519.922	0.744242	-0.426156	0.871061	0.987338	4.60672	1.30752
CG10764	3.0347	6.06939	0	0	#NAME?	1	1	0.548187	0
CG1077	88.6094	54.7612	122.458	2.23621	1.16106	0.109922	0.29369	0.632435	4.57606
CG10772	3574.3	1994.41	5154.19	2.58432	1.36978	0.00672662	0.036006	0.0801694	0.701111
CG10776	396.951	390.022	403.881	1.03554	0.0503776	0.976268	1	0.169425	1.38507
CG10777	1166.87	950.25	1383.48	1.45592	0.541927	0.552357	0.803957	2.46015	0.675391
CG10778	581.99	675.585	488.394	0.72292	-0.468092	0.761139	0.940448	4.63861	0.00555081
CG1078	463.068	441.008	485.127	1.10004	0.137557	0.78028	0.950648	0.0713556	0.772039
CG10781	0	0	0	NA	NA	NA	NA	NA	NA
CG10788	2.97327	0.684497	5.26204	7.68745	2.94251	1	1	0.0935652	2.75813
CG10789	0	0	0	NA	NA	NA	NA	NA	NA
CG1079	155.073	141.128	169.018	1.19762	0.260174	0.823683	0.971715	0.0335965	0.260017
CG10790	158.362	0	316.723	Inf	Inf	8.26429e-11	2.50496e-09	0	13.6993
CG10793	6.2998	9.49188	3.10772	0.327408	-1.61084	0.37312	0.656364	0.958274	0.256495
CG10794	9.40908	2.64691	16.1713	6.10949	2.61105	0.596408	0.830367	0.183289	2.80066
CG10795	176.348	214.86	137.835	0.64151	-0.640457	0.107895	0.290135	0.964507	1.14149
CG10798	1320.89	906.805	1734.97	1.91328	0.936051	0.082932	0.240347	0.514718	0.726636
CG10799	66.7499	23.1787	110.321	4.75959	2.25084	0.0971941	0.26859	0.090596	2.51625
CG10800	234.244	323.563	144.925	0.447903	-1.15874	0.0559939	0.18188	1.16482	0.564929
CG10801	1.36899	2.73799	0	0	#NAME?	1	1	1.10116	0
CG10802	253.057	297.03	209.084	0.703916	-0.506525	0.555829	0.806553	1.28588	0.507686
CG10803	144.675	166.539	122.811	0.737432	-0.439418	0.21985	0.470358	1.30213	1.16531
CG10804	173.325	89.4953	257.154	2.87339	1.52275	0.084631	0.243463	0.185449	0.419265
CG10805	901.069	822.531	979.606	1.19097	0.252132	0.756837	0.939034	0.212058	0.612689
CG10806	690.275	114.031	1266.52	11.1068	3.47337	9.029e-09	2.02431e-07	0.0462616	1.8093
CG10808	879.899	397.322	1362.48	3.42915	1.77785	0.00163375	0.0112348	0.15076	2.72938
CG10809	436.066	399.983	472.149	1.18042	0.239304	0.930428	1	0.434477	0.0434717
CG1081	872.204	913.075	831.334	0.910477	-0.135305	0.891524	0.995293	0.480103	0.249901
CG10810	285.5	12.6411	558.359	44.1701	5.465	8.03002e-11	2.43988e-09	0.0109718	9.54492
CG10811	5571.39	5034.31	6108.46	1.21337	0.279016	0.86654	0.986179	1.68999	0.347806
CG10812	1300.05	2569.84	30.2713	0.0117795	-6.40758	1.33767e-49	3.34097e-46	22.9366	0.00401118
CG10814	70.6696	29.3437	111.995	3.81668	1.93232	0.0194436	0.0822724	0.39369	20.918
CG10816	3.91814	0	7.83628	Inf	Inf	0.880626	0.99018	0	1.04552
CG1082	84.4847	92.3361	76.6333	0.829939	-0.268922	0.494814	0.76127	0.104756	0.471266
CG10822	0	0	0	NA	NA	NA	NA	NA	NA
CG10823	264.083	43.2799	484.887	11.2035	3.48588	0.000102594	0.00106323	0.147973	1.92365
CG10824	55.0737	21.3574	88.79	4.15733	2.05566	0.0358264	0.130134	0.280621	0.273958
CG10825	143.246	169.966	116.526	0.685585	-0.544593	0.182726	0.416478	0.686542	0.0727982
CG10827	472.608	32.9457	912.27	27.6901	4.7913	7.4423e-11	2.27793e-09	0.0141073	4.91412
CG10830	744.665	210.297	1279.03	6.08202	2.60455	9.33166e-06	0.000126119	0.0110213	3.97398
CG10833	393.334	103.469	683.199	6.60294	2.72311	0.000214855	0.00200858	0.155659	1.44594
CG10834	0	0	0	NA	NA	NA	NA	NA	NA
CG10837	1760.49	1717.79	1803.18	1.04971	0.0699939	0.792494	0.957988	0.987559	0.403951
CG10838	0	0	0	NA	NA	NA	NA	NA	NA
CG10839	0	0	0	NA	NA	NA	NA	NA	NA
CG1084	3813.54	3623.77	4003.3	1.10473	0.143698	0.974918	1	0.453975	0.0493489
CG10840	1984.1	2018.98	1949.21	0.965441	-0.0507401	0.856989	0.982536	0.0317131	0.143796
CG10841	0	0	0	NA	NA	NA	NA	NA	NA
CG10842	32.7949	34.4085	31.1814	0.906212	-0.14208	0.367069	0.650207	1.38421	0.118429
CG10843	62.1814	6.06939	118.293	19.4902	4.28467	0.00112077	0.00821373	0.0121825	1.3466
CG10844	5039.89	4895.68	5184.1	1.05891	0.0825841	0.961571	1	0.227065	0.543956
CG10845	29.2265	29.231	29.222	0.99969	-0.000447217	0.352929	0.635802	2.48188	2.29061
CG10846	180.353	183.199	177.506	0.968924	-0.0455444	0.829523	0.974164	0.776488	0.623717
CG10847	3370.71	2363.82	4377.61	1.85192	0.889024	0.113069	0.299661	0.794266	0.845944
CG10849	1478.43	2096.83	860.03	0.410158	-1.28575	0.0011291	0.00826991	1.54418	0.00811392
CG10850	70.2643	114.527	26.0013	0.227031	-2.13904	0.00108774	0.00801874	1.3425	0.107503
CG10851	3757.38	4519.09	2995.67	0.662893	-0.593151	0.0885078	0.251316	0.0538996	0.457217
CG10852	0.342249	0.684497	0	0	#NAME?	0.459569	0.731748	0.295791	0
CG10853	20.6054	17.2504	23.9603	1.38897	0.474015	0.611124	0.841703	1.38791	0.156952
CG10855	55.7475	43.8994	67.5955	1.53978	0.622724	0.802047	0.963815	0.0571814	1.92927
CG10858	0.342249	0.684497	0	0	#NAME?	0.459569	0.731748	0.295791	0
CG10859	0.661727	1.32345	0	0	#NAME?	1	1	0.571902	0
CG1086	1010.39	927.385	1093.39	1.179	0.237569	0.69785	0.904208	0.0525999	0.469807
CG10861	54.4546	78.4048	30.5044	0.389063	-1.36192	0.0651512	0.202743	0.0689349	0.723431
CG10862	0	0	0	NA	NA	NA	NA	NA	NA
CG10863	625.481	572.882	678.08	1.18363	0.243218	0.678723	0.892012	0.586107	1.61571
CG10864	68.8548	81.2957	56.414	0.693936	-0.527126	0.331072	0.610248	0.13015	0.601055
CG10866	46.8529	65.3394	28.3664	0.434139	-1.20377	0.170857	0.398884	0.274643	0.503812
CG10868	45.5448	25.6466	65.4431	2.55173	1.35148	0.200001	0.442133	0.333261	2.13712
CG10869	5.69788	1.32345	10.0723	7.61062	2.92801	0.869482	0.987323	0.111276	1.115
CG10874	772.38	723.233	821.528	1.13591	0.183848	0.994158	1	0.63559	0.384942
CG10877	533.866	597.856	469.875	0.785933	-0.347522	0.719627	0.915611	2.50249	0.237998
CG1088	10127.4	5750.85	14504	2.52207	1.33461	0.0194967	0.0824222	0.444648	0.230026
CG10880	73.8659	68.9079	78.8239	1.1439	0.193963	0.611976	0.842504	1.17781	2.18486
CG10881	0.661727	1.32345	0	0	#NAME?	1	1	0.571902	0
CG10882	3089.05	3753.8	2424.3	0.645825	-0.630784	0.0545851	0.178866	0.136439	0.138665
CG10887	0	0	0	NA	NA	NA	NA	NA	NA
CG10888	0	0	0	NA	NA	NA	NA	NA	NA
CG10889	256.001	317.488	194.513	0.612664	-0.706832	0.145196	0.356369	0.175648	0.409293
CG1089	241.801	124.267	359.336	2.89165	1.53189	0.0571673	0.184234	0.391823	0.875518
CG10890	189.022	204.194	173.849	0.851394	-0.232101	0.525341	0.784366	0.200497	0.151531
CG10895	181.745	202.22	161.269	0.79749	-0.326462	0.984082	1	1.71052	0.782761
CG10897	3044.55	2601.02	3488.07	1.34104	0.423348	0.517429	0.777072	0.629281	0.483157
CG10898	407.612	588.367	226.858	0.385573	-1.37492	0.0127973	0.0599033	3.20354	0.0247252
CG10899	0	0	0	NA	NA	NA	NA	NA	NA
CG1090	504.691	290.543	718.838	2.47412	1.30691	0.0541847	0.178085	0.684681	2.60109
CG10901	9.76137	13.2801	6.24267	0.470078	-1.08903	0.628942	0.854085	1.9596	0.969937
CG10903	183.002	181.276	184.728	1.01904	0.0272123	1	1	0.0667915	1.23685
CG10904	139.514	174.964	104.064	0.594776	-0.749583	0.565011	0.812384	2.51578	0.0259337
CG10907	95.8545	82.4248	109.284	1.32587	0.406936	0.725628	0.919777	0.120379	0.225013
CG10908	709.15	961.145	457.155	0.475635	-1.07207	0.0264587	0.103937	2.16188	0.0936282
CG10909	0.938676	1.32345	0.553899	0.418525	-1.25661	0.290668	0.562072	0.558116	0.275629
CG1091	441.089	504.327	377.851	0.749219	-0.416541	0.317904	0.593332	0.0162728	0.489091
CG10910	211.9	1.36899	422.431	308.571	8.26946	1.78412e-11	5.86319e-10	0.000363294	7.62112
CG10911	607.119	2.73799	1211.5	442.478	8.78946	9.81479e-18	8.5116e-16	0.00022036	17.2701
CG10912	749.042	6.11493	1491.97	243.988	7.93067	1.08542e-17	9.2841e-16	0.000360664	21.7483
CG10913	1640.6	1467.85	1813.35	1.23538	0.30495	0.19057	0.429045	2.50076	2.72426
CG10914	210.973	242.569	179.378	0.739494	-0.435389	0.519919	0.77916	0.403107	0.943786
CG10915	865.564	832.486	898.642	1.07947	0.110321	0.971671	1	0.0901526	0.0739147
CG10916	390.825	434.138	347.511	0.800463	-0.321094	0.508879	0.771223	0.13783	0.132636
CG10917	672.516	548.304	796.728	1.45308	0.539112	0.217176	0.466477	0.504874	0.0326493
CG10918	495.845	2.05349	989.636	481.928	8.91267	5.64638e-17	4.407e-15	0.000181368	58.8663
CG10919	0	0	0	NA	NA	NA	NA	NA	NA
CG1092	606.237	660.679	551.795	0.835193	-0.259818	0.399935	0.684632	0.145792	0.555196
CG10920	0	0	0	NA	NA	NA	NA	NA	NA
CG10922	1845.29	2056.15	1634.43	0.794899	-0.331157	0.594176	0.828822	1.72169	0.880281
CG10923	147.681	148.059	147.303	0.994896	-0.00738299	0.69389	0.902017	1.21002	1.71115
CG10924	1454.14	2009.85	898.438	0.447017	-1.1616	0.00494117	0.0280351	1.65983	0.470347
CG10927	63.874	97.9451	29.8029	0.304282	-1.71652	0.0180585	0.0778174	0.0768406	0.12344
CG10928	65.237	0	130.474	Inf	Inf	9.08507e-06	0.000122919	0	0.626169
CG10930	0	0	0	NA	NA	NA	NA	NA	NA
CG10931	3.40431	0	6.80862	Inf	Inf	0.866986	0.98619	0	3.63237
CG10932	530.019	831.596	228.443	0.274704	-1.86405	0.000162152	0.00157829	6.87556	0.301502
CG10933	100.078	151.323	48.8335	0.322711	-1.63169	0.0323413	0.120502	1.16018	0.117948
CG10934	0	0	0	NA	NA	NA	NA	NA	NA
CG10936	3919.53	3815.64	4023.42	1.05446	0.076498	0.809579	0.966356	1.19096	1.20557
CG10938	456.346	616.474	296.218	0.480502	-1.05738	0.163008	0.386565	6.88982	0.326322
CG10939	1697.95	1188.45	2207.45	1.85742	0.893301	0.0711044	0.215784	0.137221	1.56644
CG10943	11.5903	0.684497	22.4961	32.8652	5.03849	0.272569	0.541052	0.00971059	1.71011
CG10944	35799.5	42348.9	29250.1	0.690693	-0.533884	0.277422	0.547826	1.09326	0.039151
CG10946	67.422	35.9501	98.8939	2.75086	1.45988	0.247493	0.508843	0.123412	0.524191
CG10947	321.97	98.2471	545.694	5.5543	2.4736	6.68793e-05	0.000734555	0.106266	2.2938
CG10948	748.492	811.767	685.218	0.844107	-0.244503	0.318737	0.594265	1.10246	0.238874
CG10949	130.459	175.097	85.8199	0.490127	-1.02877	0.271721	0.540412	2.35844	0.201491
CG10950	0.342249	0.684497	0	0	#NAME?	0.459569	0.731748	0.295791	0
CG10951	21.1193	24.0954	18.1432	0.752974	-0.409327	0.871035	0.987338	1.00262	1.97538
CG10952	329.164	109.974	548.353	4.98619	2.31794	0.00287027	0.0180847	0.343913	1.61353
CG10953	71520.8	723.999	142318	196.572	7.61891	5.63693e-08	1.12992e-06	0.000393902	8.07133
CG10954	1408.61	1473.62	1343.59	0.91176	-0.133275	0.63179	0.855832	0.0808343	0.0099225
CG10955	784.011	689.189	878.833	1.27517	0.35069	0.54046	0.79454	0.366787	0.025746
CG10956	0	0	0	NA	NA	NA	NA	NA	NA
CG10958	119.432	146.912	91.952	0.625899	-0.675998	0.391553	0.675842	0.551411	0.0419354
CG10959	73.4722	90.6073	56.3372	0.621773	-0.685539	0.177279	0.408234	0.677388	0.211914
CG10960	1866.29	1690.21	2042.38	1.20836	0.273047	0.660653	0.876286	0.215991	0.00308722
CG10961	307.088	275.905	338.272	1.22605	0.294013	0.710143	0.911436	0.265441	0.357714
CG10962	855.483	573.441	1137.53	1.98369	0.988183	0.0769258	0.227966	0.278772	0.915081
CG10964	301.273	259.449	343.096	1.3224	0.403161	0.242533	0.50145	1.16604	0.699432
CG10965	50.5447	90.2475	10.8419	0.120135	-3.05727	9.74417e-05	0.00101999	2.53526	0.242847
CG10967	1797.47	1415.38	2179.56	1.53991	0.622848	0.250792	0.513173	0.281823	0.014122
CG10969	0	0	0	NA	NA	NA	NA	NA	NA
CG10970	99.7989	47.2949	152.303	3.22028	1.68719	0.153687	0.370652	0.237891	0.0120561
CG10971	394.62	209.921	579.318	2.75969	1.46451	0.0265298	0.10402	0.186782	0.752108
CG10972	0.851273	0	1.70255	Inf	Inf	0.298714	0.570824	0	1.47837
CG10973	167.008	162.599	171.418	1.05424	0.0761977	0.945671	1	0.356521	0.737491
CG10975	624.449	626.847	622.051	0.992348	-0.0110823	0.624477	0.850432	1.07515	0.150466
CG10978	1258.43	1509.4	1007.46	0.667456	-0.583256	0.0583818	0.187037	0.639985	0.548378
CG10979	423.182	436.962	409.402	0.936927	-0.0939921	0.765022	0.943017	0.0795259	0.92805
CG1098	1301.17	1223.19	1379.15	1.1275	0.173131	0.555761	0.806548	0.446511	0.034098
CG10981	69.9447	78.9973	60.8922	0.770813	-0.375547	0.495226	0.76168	0.800274	0.116132
CG10984	511.588	505.058	518.117	1.02586	0.0368306	0.944247	1	0.209323	0.245048
CG10986	781.189	887.729	674.648	0.75997	-0.395985	0.154105	0.371232	1.26158	0.418599
CG10988	2844.25	2483.46	3205.05	1.29056	0.367994	0.337027	0.617398	0.508927	0.72338
CG1099	1245.55	867.07	1624.03	1.873	0.905354	0.0545995	0.178866	0.0694417	0.0164416
CG10990	3766.37	3627.47	3905.27	1.07658	0.106458	0.890413	0.995183	0.0149254	1.29922
CG10991	0.342249	0.684497	0	0	#NAME?	0.459569	0.731748	0.295791	0
CG10992	3116.35	4108.86	2123.85	0.516896	-0.952054	0.00650663	0.0350516	0.827277	0.121622
CG10993	0.425636	0	0.851273	Inf	Inf	0.732808	0.922603	0	0.896555
CG10996	0	0	0	NA	NA	NA	NA	NA	NA
CG10997	2118.31	1674.96	2561.66	1.52938	0.612949	0.223296	0.475939	0.129068	0.612201
CG10998	26.0396	29.5714	22.5078	0.761134	-0.393777	0.856322	0.982015	0.8604	2.27881
CG1100	760.314	921.865	598.763	0.649513	-0.62257	0.100879	0.276328	0.20731	0.344135
CG11000	113.967	8.0318	219.902	27.3789	4.77499	5.45246e-06	7.76401e-05	0.0107538	0.90227
CG11001	3133.47	3790.59	2476.35	0.65329	-0.614204	0.12417	0.318799	0.952919	0.0727674
CG11006	1960.4	1975.96	1944.84	0.984249	-0.0229051	0.821995	0.971214	0.0437573	0.380487
CG11007	620.821	916.368	325.273	0.354959	-1.49427	0.00086488	0.00663022	3.48148	0.103398
CG11009	917.983	504.701	1331.27	2.63773	1.3993	0.00405345	0.0237316	0.0230651	0.708729
CG1101	1746.73	1881.72	1611.73	0.856519	-0.223442	0.594685	0.82912	0.280258	0.0139279
CG11010	242.946	147.779	338.113	2.28797	1.19407	0.132646	0.334465	0.303207	1.45812
CG11012	9.83675	0.684497	18.989	27.7415	4.79398	0.422699	0.70831	0.012884	1.40087
CG11015	2278.51	2853.87	1703.15	0.596787	-0.744713	0.118252	0.308231	2.92734	0.662613
CG11018	1.32345	2.64691	0	0	#NAME?	1	1	1.07024	0
CG11019	49.1316	28.6723	69.591	2.42712	1.27924	0.519497	0.778902	0.183396	2.749
CG1102	583.335	627.012	539.659	0.860684	-0.216444	0.916901	1	1.16326	0.0965594
CG11020	291.562	211.294	371.83	1.75978	0.815391	0.40538	0.690263	0.924328	3.59201
CG11023	6.3564	6.75389	5.95891	0.882293	-0.18067	0.684821	0.895877	0.416456	1.4941
CG11024	1242.19	1266.67	1217.71	0.961344	-0.0568751	0.718335	0.915611	2.29478	0.527512
CG11025	162.175	211.921	112.428	0.53052	-0.91452	0.0938359	0.262036	0.463101	0.126498
CG11027	571.692	770.746	372.638	0.483477	-1.04848	0.0234202	0.0946814	1.22299	0.540345
CG11029	8.35581	5.43044	11.2812	2.0774	1.05478	0.933369	1	0.342988	0.0652896
CG1103	281.996	367.111	196.881	0.536298	-0.898892	0.10775	0.289934	1.17429	0.251905
CG11030	868.814	762.641	974.986	1.27843	0.354377	0.553084	0.804183	0.107256	1.00136
CG11033	1559.32	1880.02	1238.63	0.65884	-0.602	0.0792664	0.232858	0.0434856	0.36118
CG11034	709.162	420.012	998.312	2.37686	1.24906	0.00905257	0.0456762	0.0768028	3.04366
CG11035	45.6824	16.9366	74.4282	4.39452	2.13571	0.0607114	0.192378	0.184321	0.280347
CG11037	0	0	0	NA	NA	NA	NA	NA	NA
CG1104	1063.81	1391.33	736.29	0.529199	-0.918117	0.0164771	0.0726063	0.256692	0.452854
CG11041	19.0294	20.1706	17.8882	0.886844	-0.173248	0.914602	1	0.649048	0.946789
CG11042	5130.71	6353.17	3908.26	0.615167	-0.700951	0.06273	0.197323	0.164542	0.0759584
CG11043	18.9576	28.2674	9.64776	0.341304	-1.55087	0.0753911	0.225182	0.859982	1.01652
CG11044	216.332	207.089	225.575	1.08927	0.123358	0.497241	0.762562	1.49565	0.775714
CG11048	80.4686	90.3123	70.6249	0.782008	-0.354744	0.920065	1	2.04716	0.0351782
CG11049	248.054	274.943	221.165	0.804401	-0.314013	0.280929	0.550139	0.992951	0.947321
CG1105	859.217	1056.59	661.846	0.626398	-0.674848	0.260694	0.526021	3.36297	0.626236
CG11050	1162.2	1184.07	1140.32	0.963052	-0.0543138	0.761687	0.94066	0.0432936	0.309093
CG11051	6730.87	8108.86	5352.87	0.660126	-0.599187	0.187359	0.424021	1.80752	1.33556
CG11052	2.32743	4.65486	0	0	#NAME?	1	1	1.05981	0
CG11055	774.808	811.408	738.209	0.909788	-0.136398	0.529901	0.788068	0.286036	0.109646
CG11059	2276.91	2525.87	2027.95	0.802874	-0.316755	0.159157	0.380393	2.76669	3.03594
CG1106	2759.51	2943.63	2575.39	0.874901	-0.192808	0.663322	0.878681	0.440677	0.19958
CG11060	4.09468	0.684497	7.50487	10.9641	3.45471	1	1	0.0569011	2.19097
CG11061	1002.12	1101.25	902.988	0.819965	-0.286365	0.454553	0.731748	0.226726	0.484244
CG11062	234.366	272.94	195.792	0.717345	-0.47926	0.109753	0.293488	2.99185	0.825043
CG11063	895.879	1055.25	736.51	0.69795	-0.518805	0.163674	0.387628	0.144998	0.149617
CG11064	34836	49452.4	20219.6	0.408869	-1.29029	0.000330755	0.00295033	3.7195	0.881262
CG11066	4925.83	808.781	9042.88	11.1809	3.48296	1.89056e-07	3.45166e-06	0.0808542	3.01393
CG11068	0	0	0	NA	NA	NA	NA	NA	NA
CG11069	347.043	508.321	185.764	0.365446	-1.45227	0.00828946	0.0424431	2.59613	0.343424
CG1107	1384.31	1221.12	1547.5	1.26728	0.341738	0.632114	0.855886	0.353857	0.112915
CG11070	693.018	778.677	607.358	0.779987	-0.358478	0.510654	0.771479	0.530788	0.365885
CG11071	13.0101	0	26.0203	Inf	Inf	0.106444	0.287349	0	1.27495
CG11073	2465.58	1036.31	3894.85	3.75839	1.91012	0.00110302	0.00811222	0.969	1.11665
CG11076	1393.61	1418.84	1368.39	0.96444	-0.0522359	0.713065	0.913777	0.124521	0.291882
CG11077	161.763	120.332	203.194	1.6886	0.755832	0.261451	0.526961	0.507057	0.290432
CG1108	6.94784	5.3849	8.51078	1.58049	0.660372	0.83876	0.976802	0.234988	2.53475
CG11081	1378.04	1368.55	1387.54	1.01388	0.0198805	0.605662	0.836632	2.22163	0.320174
CG11084	4541.29	3862.59	5219.98	1.35142	0.434474	0.479502	0.748221	0.404273	0.231976
CG11085	2.85922	4.0159	1.70255	0.423951	-1.23803	0.344542	0.625929	0.422602	0.43423
CG11086	310.442	134.096	486.788	3.63014	1.86002	0.00546187	0.0304771	0.0302439	0.239709
CG11089	853.11	868.923	837.298	0.963604	-0.0534881	0.872763	0.988126	0.804999	0.239268
CG1109	664.14	629.896	698.385	1.10873	0.148909	0.506769	0.770555	0.863441	0.00872474
CG11092	399.579	560.591	238.567	0.425563	-1.23255	0.0115998	0.0556187	0.779961	0.816121
CG11093	214.642	241.399	187.886	0.77832	-0.361565	0.395777	0.680043	0.169363	0.267212
CG11094	34.237	15.6979	52.7761	3.36198	1.74931	0.235639	0.491882	0.562842	2.35682
CG11095	79.6206	44.8594	114.382	2.54978	1.35037	0.0601832	0.19119	0.515942	1.91926
CG11098	2103.41	1766.87	2439.94	1.38094	0.465653	0.228524	0.482715	0.273195	0.0162625
CG11099	103.14	92.874	113.406	1.22108	0.288156	0.888911	0.993976	0.115832	1.58975
CG11100	494.433	623.477	365.389	0.58605	-0.770905	0.0596427	0.189914	0.140662	0.339744
CG11101	2395.49	4035.08	755.902	0.187333	-2.41632	4.03915e-13	1.70408e-11	0.90879	0.804226
CG11103	100.435	107.972	92.8989	0.860397	-0.216926	0.971629	1	1.12576	0.490091
CG11106	0	0	0	NA	NA	NA	NA	NA	NA
CG11107	817.309	1089.39	545.232	0.500495	-0.998574	0.0460962	0.157755	2.55243	0.304597
CG11109	229.034	333.732	124.336	0.372561	-1.42445	0.0355319	0.129441	3.75391	0.202709
CG11110	74.7555	90.9697	58.5413	0.643525	-0.635932	0.6132	0.843538	1.39891	0.0673796
CG11111	971.25	621.853	1320.65	2.12373	1.0866	0.0360061	0.130711	0.0779678	0.0365361
CG11112	0	0	0	NA	NA	NA	NA	NA	NA
CG11113	0	0	0	NA	NA	NA	NA	NA	NA
CG11115	174.969	270.379	79.5578	0.294245	-1.76491	0.0058572	0.0321313	1.8684	0.160655
CG1112	156.017	39.1543	272.88	6.96935	2.80102	0.000239138	0.00220395	0.131358	0.420135
CG11120	67.6999	52.2053	83.1944	1.5936	0.672289	0.36584	0.649043	1.07352	1.43072
CG11121	660.734	917.876	403.591	0.439701	-1.18541	0.00100823	0.00755295	0.52193	0.2741
CG11122	1827.14	1636.28	2018.01	1.23329	0.302514	0.539089	0.793698	0.0556421	1.73923
CG11123	309.309	342.287	276.33	0.807304	-0.308816	0.717204	0.915611	0.652065	0.346843
CG11124	307.157	105.707	508.606	4.81146	2.26647	0.000639766	0.0051445	0.248256	11.96
CG11125	125.089	91.4914	158.686	1.73444	0.794466	0.334677	0.614353	0.0427254	0.262597
CG11127	338.658	412.794	264.522	0.640809	-0.642033	0.740405	0.92777	4.78282	1.29807
CG11128	680.121	254.547	1105.69	4.34377	2.11895	0.000193998	0.00184232	0.118148	2.52677
[truncated: 12,962 more rows]

## Sheet: WT16 vs He16
Additional file 2, Table S2. DE analysis WT16 vs He16.
[truncated: 13,782 more rows]

[truncated: 5 more sheets: WT16 vs Ho16, He16 vs Ho16, WT17 vs He17, WT17 vs Ho17, He17 vs Ho17]
