# Supplementary material for: Whole transcriptome analysis of a reversible neurodegenerative process in Drosophila reveals potential neuroprotective genes
Source: BMC Genomics. 2012 Sep 15;13:483. doi: 10.1186/1471-2164-13-483 (PMC3496630; doi:10.1186/1471-2164-13-483)
Supplement: Additional file 3 — Table S3. RPKM normalization of gene counts. Genotype symbols: Wild type (WT), Heterozygous (He), Homozygous (Ho). Letters a, b and c symbolize different experiments for each genotype.Technical replicates for a same genotype sample were grouped (ie: WT16ab). [file 1471-2164-13-483-S3.xls]

## Sheet: TableS3
Additional file 3, Table S3. RPKM normalization of gene counts. Genotype symbols: Wild type (WT), Heterozygous (He), Homozygous (Ho). Letters a, b and c symbolize different experiments for each genotype.Technical replicates for a same genotype sample were grouped (eg: WT16ab)
CG ID	Ho16a	Ho16b	Ho16c	He16ab	He16c	WT16ab	WT16c	Ho17a	Ho17b	Ho17c	He17ab	He17c	WT17ab	WT17c
CG10000	0.387583	0.244719	-	0.176616	0.920006	0.229601	0.851797	5.02672	13.4797	6.67819	6.2976	9.26916	4.75772	3.27036
CG10001	0.0649904	0.384702	-	0.40192	0.535652	0.30078	0.0686684	1.04121	2.42175	2.00429	1.93832	1.08771	2.4704	1.11634
CG10002	9.56733	33.7603	56.2951	49.5638	45.5963	45.1353	52.97	38.7081	36.0042	39.7209	26.0895	37.4239	29.8557	27.6533
CG10005	1.58907	1.92949	-	1.03445	1.28956	0.859891	3.04803	2.82873	2.56027	1.98408	0.857803	0.411734	0.341021	0.56482
CG10006	1.43969	3.40881	3.3617	3.58773	3.31257	2.94836	2.57647	2.92892	2.56402	1.83126	2.08863	2.36785	2.05533	2.32291
CG10007	7.82586	7.05892	9.82782	5.59482	5.12936	5.58802	5.04985	5.65056	2.85898	3.45482	5.28064	7.79628	4.82471	5.16588
CG10009	62.0859	53.1783	28.5671	33.2608	53.4195	29.3179	39.6609	30.283	43.0825	25.4161	23.6802	25.7123	16.6822	26.1322
CG10011	1.95275	5.52807	10.1056	8.49553	8.44877	7.81379	7.74159	3.41084	2.54095	4.07504	3.22917	3.2328	3.40173	4.80348
CG10013	-	-	-	0.143556	-	0.163296	0.341739	-	0.358057	-	0.238084	-	0.102538	-
CG10014	0.299339	-	-	-	-	0.110829	-	-	-	-	0.0403969	-	-	-
CG10016	10.3599	34.9059	49.716	40.776	52.8036	32.0095	38.7342	17.1031	18.2655	25.0759	21.7391	26.9542	17.3082	20.0666
CG10018	0.553394	0.727943	-	1.86128	0.608144	1.1269	1.48127	-	0.0449264	0.0460637	0.846402	0.990264	0.643288	1.22295
CG10019	0.197793	0.525837	0.735368	0.616688	0.432435	0.655233	0.587363	1.35278	1.32601	1.2244	1.02276	1.14838	1.17987	1.07917
CG10021	4.02266	13.6869	16.1824	13.9015	14.8483	14.06	13.2797	12.7749	10.6972	10.3624	9.04441	9.59908	9.61174	9.87189
CG10023	3.98844	14.9969	11.7658	20.4527	21.8986	15.6865	19.735	9.5303	9.8513	9.8376	13.6392	12.1987	8.76527	14.665
CG10026	0.358637	0.622718	-	1.47083	1.41883	1.38095	0.575979	6.7672	9.95745	11.1588	16.6687	15.372	10.9059	12.508
CG10029	-	-	-	-	-	-	-	-	-	-	-	-	-	-
CG10031	1.1642	0.612562	6.21357	1.38943	-	0.43104	-	22.9939	32.5127	28.1028	40.0114	24.1822	22.871	26.3515
CG10032	-	-	-	-	-	-	-	-	-	-	-	-	0.094496	-
CG10033	3.48013	5.73539	9.42365	7.38837	8.57363	6.92306	9.49712	6.77898	7.40595	8.09562	5.85915	7.0637	4.78738	8.0074
CG10034	1.70963	4.21663	1.58786	3.01419	4.38379	4.00888	3.37191	1.15936	4.42403	4.64276	3.19163	4.48393	3.70142	2.90515
CG10035	-	1.88775	-	0.700664	1.15653	0.885566	0.555983	83.1475	-	2.1502	0.193672	0.956714	0.166822	-
CG10036	0.666353	2.18306	3.09069	3.18788	3.08386	2.50438	3.20681	2.88713	2.55071	2.21655	2.07001	2.4642	1.67488	2.62185
CG10037	23.8637	78.073	94.3824	89.6022	90.5625	91.3626	94.2652	55.412	44.7524	65.9619	51.9266	77.2594	61.9001	47.9196
CG10038	5.2479	7.81044	4.09545	7.17417	6.29439	7.05036	3.16852	2.7835	0.547769	3.33237	3.64229	1.35732	3.03276	3.52441
CG10039	0.569658	0.449602	-	0.679864	-	0.421827	1.32417	15.5489	16.6951	6.7807	2.81884	0.999379	2.25146	5.95113
CG1004	2.81464	8.92772	13.8719	9.16136	9.88628	9.49696	9.33703	3.984	3.05244	5.19851	4.67282	6.36146	6.09306	5.50528
CG10041	0.393282	0.310397	-	0.384027	0.821163	0.218416	-	0.0500062	-	0.196417	0.212299	0.952136	0.2743	0.908623
CG10042	11.0622	21.1428	28.9669	27.6957	20.0552	26.5227	22.6437	22.7333	21.4517	19.8595	22.8533	14.2248	21.3323	19.4731
CG10043	2.82004	7.14082	13.1434	7.66002	10.1309	7.33982	8.15142	9.39113	8.60977	9.58643	8.72149	10.6792	8.06652	9.5976
CG10045	79.3199	58.6384	49.9223	46.3266	39.1061	38.6673	35.7777	103.868	84.886	68.2031	72.3621	37.0137	55.5823	85.259
CG10047	8.74739	26.3339	35.2411	30.3131	38.7045	29.09	38.7076	26.8936	36.2045	38.913	28.9397	36.2128	28.4591	40.998
CG10050	2.93098	5.02885	8.20169	3.89896	4.3973	3.01963	6.11292	1.19905	1.30353	2.48213	2.06372	1.71697	1.73317	1.33128
CG10051	5.86097	5.64774	4.42901	5.61214	3.69973	5.04651	3.35556	3.70882	6.15791	7.09664	10.8159	9.01008	8.03304	12.3772
CG10052	0.933444	1.25048	1.80462	1.15134	1.24445	1.35058	1.54948	0.496618	1.06491	0.959985	0.712734	0.917911	1.04081	0.91791
CG10053	7.73891	8.94375	8.50379	8.0066	6.7429	5.21893	20.3838	5.13091	8.68359	0.0690188	4.84897	0.465489	2.0241	14.9923
CG10055	7.01529	19.3788	16.0903	14.4616	20.9437	10.4978	17.3366	19.3763	15.6145	14.4769	11.0453	14.5841	8.59658	19.4573
CG10059	4.76838	7.73596	9.31497	5.86333	4.71613	5.98299	4.53442	1.68418	1.67749	1.85226	1.35852	3.17886	1.47812	-
CG10060	10.6938	18.4392	14.3811	17.193	19.514	15.7113	14.3865	13.4414	12.0354	11.6682	11.6649	10.1523	8.89564	13.6841
CG10061	1.85833	3.56195	1.7225	3.28356	2.25613	3.14532	2.1318	2.00283	1.83194	0.839716	1.60027	1.00599	1.20354	0.551121
CG10062	0.391293	0.705892	-	1.20084	1.05659	0.600195	0.578813	4.15085	3.1585	3.09886	3.7568	3.62454	2.8266	5.87338
CG10063	0.27981	1.32504	-	0.91075	2.76743	0.828786	0.532161	0.213468	1.63554	-	0.906271	0.176718	0.487893	-
CG10064	3.40628	3.26968	3.84411	1.52822	2.65065	1.6361	2.31507	-	0.224216	-	0.447266	-	0.449468	0.906269
CG10067	928.496	1589.52	2368.22	2172.64	1819.26	2168.79	1992.68	2565.39	2863.92	3098.49	3524.12	2983.12	3471.6	3010.29
CG10068	9.47487	13.6167	19.5795	11.6454	19.3015	9.3722	9.92144	7.58806	6.92281	8.86375	10.3057	11.8489	8.97556	6.9606
CG10069	15.427	18.0597	16.8011	17.8509	16.4341	15.9602	13.9447	19.0337	17.6536	16.6997	18.2293	16.7358	15.0328	15.4075
CG1007	18.5363	79.0005	94.448	79.2447	97.0955	70.9474	76.5818	50.6928	49.3487	53.5878	50.6212	55.323	48.4708	51.1098
CG10071	2939.25	1243.71	578.107	995.139	792.919	1056.96	671.535	592.097	664.034	723.427	976.48	641.666	671.337	816.718
CG10072	24.894	28.799	23.6547	28.1593	38.4141	91.3103	99.4208	33.025	29.4041	33.8948	35.5497	44.5761	79.1388	112.937
CG10073	0.337594	1.77631	3.95691	1.11715	0.989318	1.12493	1.81917	0.829892	1.37035	2.20592	2.01981	3.07974	1.86406	2.0573
CG10075	52.9845	22.1686	25.119	18.9081	14.7788	21.2718	20.9993	9.41562	13.1117	16.6849	17.4023	11.3784	18.1064	15.2616
CG10076	1.11766	2.69917	4.88731	4.52447	4.3187	4.31156	3.90622	3.18263	3.25997	4.02938	3.96501	4.38885	4.58383	3.4044
CG10077	37.0372	101.132	122.915	125.665	143.133	113.092	118.277	97.2439	78.199	102.211	85.0079	90.1694	112.052	94.1361
CG10078	57.8046	40.6216	56.2695	68.5355	46.2596	125.423	137.137	33.0636	24.4785	23.4726	41.933	23.4978	78.9382	55.31
CG10079	3.46255	6.73771	6.73689	7.92473	6.41542	7.52256	7.41949	4.39052	3.60442	4.4921	5.20925	5.82867	4.85621	5.06562
CG10080	5.68796	14.4208	10.9958	12.3129	11.8934	11.5971	11.1306	18.8238	15.9499	10.7792	10.9779	12.0482	11.3308	11.4115
CG10081	-	0.057828	-	0.047697	-	0.135639	0.170316	-	-	-	0.019776	-	0.051103	-
CG10082	11.7828	28.6834	30.298	38.2898	27.8266	27.9531	32.5703	37.1779	30.6909	31.4784	34.2692	27.2058	35.1519	39.5493
CG10083	13.6686	15.5746	28.675	19.0629	18.9403	18.1315	18.0575	26.5416	28.9247	31.1489	35.9153	37.0841	28.2844	28.9334
CG10084	21.2553	45.0537	35.9262	51.9564	52.8336	53.3737	48.8301	41.5029	39.7737	53.1698	43.4959	47.9481	45.08	37.3539
CG10086	2.95821	1.78541	5.90023	5.15416	2.90667	3.769	4.22879	15.3553	14.473	8.56035	13.7849	7.50985	11.4085	14.4906
CG10089	0.0569549	0.134855	0.268218	0.278073	0.331726	0.221417	0.150446	0.825574	1.73392	0.583124	0.876235	0.395679	0.834204	0.2975
CG1009	11.0459	15.7344	20.1229	17.2039	13.5203	19.0314	15.2773	9.11999	7.96744	10.4768	13.5436	11.9355	12.6206	13.2223
CG10090	0.490632	0.387231	-	-	-	-	-	-	-	-	0.0662126	-	-	-
CG10091	8.98017	6.80408	4.11625	4.73518	3.00006	3.79035	1.97359	21.7863	17.7594	4.39527	11.4404	2.11739	10.1466	21.2165
CG10092	3.97471	6.18693	2.87704	4.16867	4.92608	4.12871	6.25282	4.09926	2.07053	3.5842	3.87401	4.25355	2.81072	5.61185
CG10093	-	-	-	0.176877	-	-	-	1.83106	2.44847	-	0.990043	-	1.56344	0.791509
CG10094	-	-	-	-	-	-	0.382296	-	-	-	-	-	0.0450635	-
CG10095	0.0377601	0.119208	0.237098	0.270391	0.409426	0.27029	0.0851137	0.7778	1.00855	0.820346	0.886679	1.01751	0.904212	1.28457
CG10096	0.187807	0.259397	-	0.382058	0.227027	0.225988	0.595308	0.620877	1.06347	0.293115	0.228107	0.800635	0.147362	0.782911
CG10097	0.187807	0.259397	-	0.382058	0.227027	0.225988	0.595308	0.620877	1.06347	0.293115	0.228107	0.800635	0.147362	0.782911
CG10098	49.3937	33.5583	34.8914	24.24	30.6657	31.4852	31.9053	16.4134	15.0993	14.4961	18.9668	19.6177	22.7301	23.2992
CG10101	-	-	-	-	-	-	-	-	-	-	-	-	-	-
CG10102	2.95253	2.62157	5.15619	14.3552	1.98734	5.19252	4.44547	6.05361	3.8651	4.88456	15.739	3.72943	6.2422	6.71019
CG10103	21.4561	28.804	38.1509	29.3709	27.7217	21.9389	20.7424	47.9342	47.8121	37.6557	32.9068	26.8064	20.2096	31.0199
CG10104	-	-	-	-	-	0.0597656	0.102334	-	-	-	-	0.475759	-	-
CG10105	4.87507	9.42673	4.13247	7.25954	6.40208	7.80652	6.54174	8.02733	5.66947	5.63039	6.71067	5.15721	6.75788	0.979407
CG10106	26.0193	51.0017	76.8816	47.0102	63.8901	44.474	54.192	44.7641	57.5883	55.6398	42.8621	64.72	28.1158	59.6435
CG10107	18.6381	25.1245	20.5647	23.2154	17.9157	24.0294	23.6984	23.425	23.5597	22.1569	21.3863	22.2034	23.6263	17.6223
CG10108	2.78601	7.38186	4.43586	8.33946	7.94934	6.94425	8.14768	4.37744	3.30784	4.89481	4.78034	5.07965	4.89255	4.09789
CG10109	6.00944	10.1321	10.0833	9.49845	7.21515	10.0152	9.45412	9.02	8.61228	8.82259	9.75279	8.58915	8.81373	5.53373
CG10110	2.13185	5.41702	10.1701	5.11113	6.12548	3.73478	4.61488	2.36688	1.73493	2.60984	3.22786	2.35347	1.77701	2.84135
CG10112	42.158	38.426	35.2267	26.7457	22.5085	27.6953	20.3995	139.822	216.505	224.292	365.026	568.286	243.003	580.953
CG10113	-	-	-	-	-	-	-	-	-	-	-	-	-	-
CG10116	20.9906	7.23607	6.13558	6.67515	2.33325	3.3052	4.33374	27.6101	52.7092	29.8233	40.5052	25.9044	26.5879	28.0166
CG10117	6.54574	7.7159	7.8786	7.46663	6.66477	9.97159	10.6588	17.2823	21.3548	22.5943	20.4935	19.7228	21.3594	19.6228
CG10118	8.58734	19.7599	29.7195	42.8186	29.2146	29.0626	23.8548	43.9421	42.9483	63.4861	35.4305	18.0952	19.36	13.1861
CG10119	74.6401	84.0051	82.5953	78.8277	68.5398	109.601	112.671	195.632	240.891	258.632	233.907	222.25	244.59	222.06
CG10120	40.0667	36.0718	27.2009	40.8815	30.7144	48.6291	46.2698	95.1848	83.6796	76.8321	74.733	54.2918	91.9744	117.99
CG10121	11.1452	21.2992	22.0341	28.1426	23.2785	25.2972	22.963	23.9618	29.8883	34.6227	41.5277	38.0388	31.2034	33.7692
CG10122	12.591	24.9314	23.7459	20.2306	19.0389	18.3176	22.9875	22.3003	18.1175	14.5765	14.4102	13.9185	13.0486	26.7256
CG10123	2.85084	2.58513	1.1045	2.36915	3.02623	3.25636	2.43538	5.84607	5.83525	5.39225	5.64817	5.09501	2.41141	2.98554
CG10124	-	-	-	-	-	-	-	-	-	-	0.0473147	-	0.122265	-
CG10125	0.597958	1.41581	6.05432	0.924488	2.39848	0.885566	1.80063	0.304124	1.96604	1.45586	0.766618	1.22736	0.886241	1.2914
CG10126	1.82507	3.62777	2.65272	2.04614	3.56558	2.47766	3.05681	7.42592	6.78269	3.81479	5.19967	5.57827	1.90938	4.22337
CG10128	6.14199	11.2831	14.163	11.1332	8.98402	9.91954	5.03503	9.85626	6.75726	5.31524	7.91727	4.1243	5.57635	4.957
CG10129	0.105526	0.853682	-	0.463691	0.278318	0.429775	0.518465	0.134177	0.17348	0.111994	0.156652	0.122185	0.0460003	0.328604
CG10130	530.947	541.134	374.484	427.111	486.824	441.92	404.844	161.666	163.104	170.887	195.706	202.044	132.672	152.547
CG10131	1.57011	0.885149	0.492942	0.803086	0.739479	4.23538	3.17574	1.71121	0.983316	2.35249	1.33189	1.27495	7.11813	5.76799
CG10132	23.5022	21.3168	13.5392	20.6057	20.3504	24.0054	21.1587	17.7403	18.4348	17.2526	15.8183	18.3066	20.529	21.4946
CG10133	27.4374	11.0959	-	8.34013	3.93719	8.47947	7.13973	2.82555	4.08674	3.28421	5.38586	1.81401	3.55846	3.3711
CG10134	0.245178	0.387013	1.03366	0.718225	0.508077	0.622465	0.592123	1.15792	0.725088	1.32071	1.06826	1.34937	0.903872	1.20327
CG10137	8.55857	7.15951	7.13229	8.03623	8.28708	7.06768	8.14281	6.44915	6.45504	5.17066	8.89943	6.10276	6.10684	8.61297
CG10138	-	-	-	-	-	-	-	-	-	-	-	-	-	-
CG10139	19.6019	38.7858	5.80737	26.3296	21.6626	23.8169	19.7778	12.1461	13.5825	10.8929	14.3817	15.809	15.6935	30.1177
CG1014	-	0.26142	-	0.215621	-	0.122635	-	-	-	-	0.0894002	0.976225	0.115509	-
CG10140	-	0.175448	-	0.434132	-	0.0823046	-	3.44837	2.81531	-	1.73999	1.77834	1.00779	0.267959
CG10142	13.606	9.42693	2.64124	10.0404	6.75698	11.4595	9.19625	19.2019	24.9163	23.9649	33.724	21.5155	28.7588	45.4672
CG10143	-	-	-	-	-	-	-	-	-	-	-	-	-	0.918832
CG10144	6.78465	9.28794	4.80678	9.57595	9.26379	10.9372	9.2748	3.90876	3.4949	4.69288	6.62807	5.06864	5.29739	4.57163
CG10145	1.90351	4.34689	6.72735	3.81842	4.18104	4.96428	4.79544	6.05917	7.6036	6.7888	5.53551	6.05617	5.2897	4.63095
CG10146	0.603764	0.71478	-	0.491296	-	0.11177	-	0.0767692	0.88228	0.527692	0.16296	-	0.421104	-
CG10147	2.72156	7.41056	8.84348	6.46662	6.37045	6.19702	7.73532	5.29456	5.36897	4.21362	5.50927	4.29711	3.79638	5.30361
CG10149	37.9696	54.2132	26.5441	44.332	46.0481	45.7307	47.3761	33.6223	26.0872	30.3004	30.2312	33.6144	26.04	31.5684
CG10151	12.0499	13.3012	7.24875	15.853	11.39	14.6322	12.2511	4.62862	5.68481	7.30168	7.278	3.77855	5.70087	7.36409
CG10152	0.197543	0.381115	0.389343	0.621549	0.453471	0.499786	0.718934	1.01029	0.825916	1.07703	0.921222	1.06047	1.11754	1.18178
CG10153	13.5396	17.6445	13.4444	13.5284	22.5609	12.8239	22.0909	7.28666	7.82214	7.78427	12.4081	8.02084	8.1257	6.95844
CG10154	-	0.134747	-	0.0555701	-	-	-	2.34449	0.207904	-	0.322565	-	-	-
CG10155	7.78538	14.5583	20.7282	17.8709	22.6529	17.2008	20.3983	16.7186	16.65	14.6826	13.0955	14.8527	13.0871	13.1312
CG10157	101.926	45.4157	47.0683	44.6823	48.0367	58.756	48.476	39.3721	35.9477	20.7486	30.0178	27.1072	30.5955	36.392
CG10158	17.6669	27.6084	34.0931	22.7716	22.0035	22.5014	19.4135	18.3603	12.8223	16.7645	13.4788	15.6458	15.6079	10.3403
CG10159	23.2107	28.3274	10.3085	18.0947	25.1835	20.4152	17.3943	16.8438	13.0983	11.1398	12.2544	11.0599	12.4771	7.84757
CG10160	209.43	169.463	97.8303	160.211	123.655	145.245	152.202	78.8662	64.3246	72.3934	82.983	66.342	73.7721	63.1828
CG10161	271.295	166.959	114.481	171.264	108.382	176.013	135.473	132.11	113.197	130	142.195	117.015	144.261	100.388
CG10163	0.371825	-	-	0.24205	-	0.0688332	-	-	-	-	0.200716	-	-	-
CG10164	-	-	-	-	-	-	-	-	-	-	-	-	-	-
CG10165	13.6685	8.44833	12.9772	11.7388	11.9624	9.38975	10.4575	9.52741	8.96415	6.23019	14.6903	8.78858	9.01644	10.2562
CG10166	45.4501	55.2033	32.9815	36.6737	41.692	37.3837	35.7723	21.4551	16.3058	23.9904	23.2124	23.3763	16.6092	23.0188
CG10168	0.147802	0.233305	0.0464029	1.05837	2.27395	1.86058	1.34303	4.54795	4.31966	3.0634	3.63024	1.05793	3.71112	2.3161
CG1017	26.7843	38.9183	31.3074	24.008	28.8606	25.5802	27.3133	32.1703	28.736	22.0891	14.4956	16.3377	17.5794	20.7513
CG10170	2.04677	3.87698	23.1332	9.19358	19.3137	8.1338	11.4762	8.67496	13.9245	9.88146	10.9014	14.9375	7.32808	11.212
CG10171	17.3246	23.4693	21.107	22.8926	22.5622	20.2005	19.917	10.4553	9.54091	9.00759	13.8885	7.56661	14.8787	11.2988
CG10173	1.29787	1.81089	0.764007	2.57992	2.41448	2.8317	2.52715	5.28082	6.89767	6.05369	5.0669	4.2741	4.76856	2.88215
CG10174	0.322634	4.32885	-	3.15041	2.26914	1.91126	2.04536	6.8919	0.864352	3.30323	2.87368	1.29051	2.13774	-
CG10175	3.69432	3.98247	2.81945	5.95364	4.17204	6.24964	4.35403	4.49878	6.59817	7.88274	10.2469	10.5279	7.36336	11.8811
CG10176	3.81959	5.80311	3.92729	4.66213	6.77893	4.38398	4.70165	4.201	5.04666	5.22211	4.40724	2.53294	3.42993	4.79599
CG10177	-	-	-	-	-	0.0640465	-	-	-	-	0.326827	-	0.2413	-
CG10178	3.78616	4.48233	10.916	6.8601	5.51992	11.5883	10.9078	3.61061	2.61267	3.64003	3.96842	4.34403	8.58231	9.08969
CG10181	3.36598	1.75859	5.25403	3.54909	4.38669	3.70361	2.95538	11.0915	14.9755	9.3051	12.5783	10.3697	16.1525	22.7822
CG10182	-	0.225749	-	0.744797	0.188597	0.105901	-	6.20698	2.15954	0.309513	2.39325	0.281006	0.764733	0.45971
CG10183	-	-	-	0.0327266	-	-	-	-	-	-	-	-	0.0350636	-
CG10184	9.09555	5.99318	5.76355	2.87902	0.751949	0.803277	0.687709	6.19634	5.95467	5.95955	4.63964	2.9337	1.2222	1.54231
CG10185	0.255091	0.661515	0.320347	0.948909	0.969138	0.877003	0.931797	1.58469	0.6124	1.56521	0.983586	1.08939	1.2073	1.6619
CG10186	3.25677	2.5704	1.02247	2.31639	1.47136	2.6349	1.84162	13.9491	15.2101	17.2894	13.8039	11.9793	20.9691	12.6799
CG10188	7.66459	15.9481	19.5666	18.7232	16.0715	19.8788	18.7326	6.41832	7.83452	7.90719	10.5839	9.09463	11.6905	11.0198
CG10189	10.8354	10.3844	-	7.80938	6.70219	5.55917	3.50002	7.36105	7.80381	4.83174	6.55937	1.59677	4.48042	5.22444
CG1019	125.912	87.997	101.265	102.448	89.0079	112.531	91.5966	113.564	133.355	157.638	136.368	130.919	126.371	112.496
CG10191	16.0437	8.94504	4.06654	11.3064	7.37589	10.2998	4.63449	8.75878	4.98288	1.654	7.11123	3.93531	5.80026	0.680123
CG10192	4.26107	13.2295	27.1276	27.0314	26.9547	18.1377	20.5731	18.0552	13.5393	12.2683	19.9857	19.9787	18.2843	14.3091
CG10194	6.11825	10.3475	8.06755	9.95713	6.64672	8.47853	11.1559	4.71211	6.64159	7.3772	8.96453	7.61776	5.66936	3.75773
CG10195	2.51365	2.30132	-	1.66906	2.05518	2.19637	1.80602	2.45463	2.93855	1.9082	2.46956	1.14302	2.38432	1.07059
CG10197	0.715569	1.89395	3.09298	2.40438	2.43058	2.34964	2.53244	1.3896	1.0615	2.16231	1.59192	1.83967	1.64093	1.85289
CG10198	7.77765	14.3673	16.1876	19.6085	18.3174	18.9163	17.3353	17.9969	19.1711	12.0048	13.2469	10.5088	11.2117	10.5673
CG10200	20.0712	18.1783	27.9948	19.9737	12.8726	13.2179	13.0024	115.722	127.818	58.6249	58.3475	25.9413	45.6686	61.4432
CG10202	0.11673	-	-	0.0379942	-	0.0864372	-	-	-	-	0.0315061	0.122871	0.0407073	1.07875
CG10203	58.7895	63.4381	34.6154	43.3524	52.7113	48.2074	51.4363	52.2137	47.6487	42.2344	33.0871	46.8038	30.2023	38.0028
CG10205	0.222297	0.526343	-	0.144711	0.342006	-	-	4.18327	16.5128	1.44329	1.85999	1.35716	1.78301	1.96503
CG10206	104.323	120.004	52.0117	90.1968	87.7885	92.8852	95.178	103.354	111.673	93.5653	79.2456	94.3193	71.4108	89.3814
CG10207	0.94612	0.62227	-	0.898193	0.97041	0.700593	0.499832	4.55136	4.66616	2.67762	1.51091	0.9461	2.14462	5.76565
CG10208	20.0219	8.0729	5.87599	7.08361	13.2017	4.18997	5.61069	21.252	28.622	15.6515	21.0876	19.8382	10.9288	7.38902
CG10209	4.41505	10.8787	9.16192	9.49857	8.02332	10.1668	8.87473	8.59868	4.95681	6.83017	7.67309	7.2317	6.68443	4.69455
CG1021	7.83572	15.9009	24.003	20.8633	26.9864	16.7187	20.6869	14.2774	13.7245	10.6783	8.30316	12.3923	8.6851	9.69316
CG10210	20.0851	15.1397	22.1588	12.5424	19.431	11.6769	11.0759	9.97147	7.104	6.3399	8.84738	6.61571	6.65017	8.70498
CG10211	47.4872	69.8064	120.401	127.505	99.8752	133.076	115.494	29.6502	5.63861	38.2178	14.6448	23.3876	10.4534	12.2365
CG10212	1.17277	3.21527	0.0968934	3.61633	4.02919	2.71954	2.00871	4.77181	1.17258	2.89776	1.36612	1.52035	1.65746	2.2693
CG10214	11.4521	25.4341	6.02025	17.6841	19.785	17.3548	19.1353	10.0915	16.2809	17.0256	12.0046	11.8303	12.4455	15.9447
CG10215	1.76957	4.58892	2.22225	2.38618	4.55602	0.842367	10.6841	4.50005	2.95528	4.60826	1.70578	1.33047	1.32237	11.8841
CG10217	41.6724	84.7187	75.2748	56.2163	56.4519	56.9631	61.5179	28.5024	34.3201	36.2739	33.5032	42.8461	29.9259	39.2017
CG10219	105.585	72.0333	19.3133	55.7003	58.7529	64.1876	56.111	33.9613	50.7221	59.7149	62.3094	35.3198	54.6071	44.7162
CG10221	16.9416	22.1023	11.5705	18.6828	17.8952	18.6772	19.5435	14.1788	9.76106	11.271	16.4138	19.1637	11.4414	8.91536
CG10222	7.41156	7.12916	6.68979	3.09087	0.712673	4.71642	2.59402	1.47248	0.451272	3.81724	2.93814	0.292556	2.34234	1.53552
CG10223	5.44117	14.1973	8.08242	14.1551	18.9559	11.7867	7.67119	18.081	4.07448	4.83672	5.65524	8.71082	3.80918	3.5894
CG10225	61.8593	46.9566	17.4005	25.3499	23.266	29.9054	29.1415	24.5817	15.8975	26.4341	18.6459	22.1746	16.7174	15.2509
CG10226	0.476202	0.717516	-	1.09908	1.36062	1.12198	1.3082	1.99263	3.18415	3.40529	3.24831	3.2536	2.58159	3.87027
CG10228	12.9205	22.5928	20.4475	26.1311	20.1705	26.0087	27.4094	19.0061	20.1822	22.0025	23.3076	23.3396	22.7302	24.8183
CG10229	7.61893	15.9291	14.3995	15.4869	18.7748	14.9264	14.9807	16.3213	20.0428	16.4553	19.4201	17.6116	21.027	21.1554
CG10230	36.4242	38.2636	12.1925	38.0456	27.1687	45.0626	40.8457	18.1059	15.0531	20.188	27.1299	23.7524	26.7766	24.8087
CG10232	-	4.45417	7.42799	2.33147	2.14681	2.16987	1.37607	4.91269	9.72715	6.45018	10.5455	9.18487	3.482	6.9336
CG10233	1.42259	0.801986	11.4209	1.71986	-	0.752442	1.11659	2.22229	2.5243	1.82697	1.81014	1.583	1.41744	2.98049
CG10234	1.54504	7.3165	4.85069	4.86129	5.00879	6.05412	8.27121	4.06003	2.85356	4.85489	4.58718	3.76764	3.23282	3.23332
CG10236	83.0454	221.282	276.897	300.849	279.166	289.808	316.542	118.243	81.684	130.733	132.571	144.516	146.918	163.233
CG10237	3.74176	2.6217	1.24666	2.99505	2.06437	3.47756	2.30757	8.66093	9.78258	9.08632	10.2848	8.24697	7.57624	15.7939
CG10238	7.3416	16.3605	4.47425	11.1984	12.0545	9.16725	11.1945	15.2287	28.2231	16.6076	17.7562	16.8497	13.3033	22.6157
CG1024	1.57407	2.62584	2.26875	1.76991	1.68262	2.17223	2.50985	1.41921	1.06297	1.40254	1.20697	0.94141	1.26004	0.402477
CG10240	7.63039	6.02227	3.48449	8.53458	5.97643	8.21852	7.94495	6.87969	5.87924	5.54306	7.11462	8.49913	7.20878	5.18417
CG10241	1.08489	1.22322	2.04364	1.26115	0.476891	2.52483	3.50438	40.7136	52.7319	21.828	13.4279	9.52729	16.2685	18.6508
CG10242	4.64189	7.75822	17.2737	8.75424	2.16048	3.53837	2.25034	46.5233	64.8393	70.9128	89.2124	70.0724	38.3269	45.476
CG10243	0.126591	-	-	0.0824078	-	0.703045	-	-	-	0.948349	0.273342	0.692903	0.794632	0.788398
CG10244	7.35921	14.7863	14.1907	19.4574	18.5319	18.755	18.5341	7.35597	6.18554	6.52184	6.84241	6.54899	6.31478	8.33449
CG10245	1.0327	1.93575	-	4.83189	1.02138	1.38602	1.71855	9.684	20.404	9.02581	11.1841	9.23972	5.22195	5.49795
CG10246	0.123327	0.194671	-	0.682408	0.108423	0.730581	-	7.02516	9.49147	3.44923	5.65876	3.16749	4.90292	6.21891
CG10247	-	0.116307	-	-	-	0.218244	-	4.08478	2.83535	-	2.38648	1.70629	1.49033	3.43425
CG10248	1.62317	1.81487	-	1.54095	2.25943	1.60259	0.514509	18.5405	17.5589	5.23552	4.01596	1.87942	2.35855	1.71201
CG10249	3.74841	5.36354	5.75207	5.96951	4.16241	5.70015	4.68945	8.62423	9.38879	9.55644	10.314	9.20972	9.95226	5.49114
CG10250	1.5704	1.87685	2.63419	2.76019	2.72178	1.92703	2.71172	1.50614	1.97791	1.64704	1.68333	2.22921	0.876236	1.4693
CG10251	0.752081	0.370987	0.236118	1.04038	0.909137	0.904977	1.54956	1.31488	1.71721	1.97196	3.07025	4.55197	1.80314	-
CG10252	0.233569	0.184344	-	-	-	0.259433	0.39486	0.356382	-	-	0.126084	0.0491713	0.325812	-
CG10253	16.6042	12.16	7.48441	10.1482	10.788	9.48161	11.9342	3.54742	2.44665	4.39328	4.20061	4.84336	2.75907	5.95006
CG10254	7.44713	13.2657	10.2926	14.7333	15.2888	14.6797	14.3481	9.6278	10.1732	9.91127	13.9355	13.7947	14.6538	11.71
CG10255	1.82826	7.97867	6.48268	8.94368	8.81657	7.80431	7.87463	4.52623	5.14682	3.92091	6.37144	5.95445	4.96931	4.86131
CG10257	-	0.422434	3.10872	0.348427	0.970512	0.148626	-	0.578474	2.31383	1.57046	1.19183	1.23947	1.16659	1.371
CG10260	-	0.0892797	0.0799073	0.055229	0.192683	0.0418821	0.0896413	0.100683	0.0688759	0.112991	0.0381648	0.113118	0.0394485	0.159081
CG10261	1.78938	4.58721	6.93145	4.98345	5.79279	3.89038	4.60863	11.7866	11.0819	11.4766	10.4183	9.75181	10.0358	11.7901
CG10262	5.75023	5.21071	3.14256	5.33763	5.85105	5.36192	4.36547	2.92459	1.19299	3.40367	3.33399	0.269011	4.30766	4.23583
CG10263	2.1048	0.999052	0.757852	0.771326	1.0255	0.994554	0.690505	0.920791	0.772522	0.540304	0.504538	0.763818	0.467099	0.238042
CG10264	44.4333	9.74137	16.3346	22.0029	10.9344	17.4355	12.1583	8.49876	0.0462467	4.26757	3.3826	3.83762	1.7217	6.7141
CG10265	2.81168	4.82983	5.65989	6.62153	11.596	5.69494	4.29892	3.0283	1.81266	1.48684	3.39269	3.58634	2.48014	2.42561
CG10267	52.832	40.1918	26.3545	38.6438	44.8344	37.7089	43.8823	41.0896	30.1665	30.3438	30.2227	34.819	36.7972	34.4365
CG10268	88.0744	117.89	87.6868	82.1924	126.391	86.8843	121.605	21.4895	8.16472	21.5973	10.5474	26.6013	7.12518	10.76
CG10269	20.792	27.6474	12.4878	26.2121	19.2727	29.6769	21.4115	17.9505	13.467	19.2446	17.3847	12.1641	20.7017	14.5746
CG10270	36.4291	30.7542	11.5224	26.4576	18.483	31.8739	20.6433	15.2556	11.8297	14.3695	15.9716	10.6452	21.5525	11.7426
CG10272	1.31173	4.47031	9.65217	8.53513	7.62203	6.75673	6.86084	5.05128	4.34451	4.85149	6.57511	6.61354	7.7491	6.0587
CG10274	7.65265	10.0872	3.64102	10.2972	6.39836	9.84374	8.1691	7.0019	5.24555	4.11748	7.45286	4.06915	5.80517	4.10509
CG10275	2.89637	11.1153	13.9141	13.4776	14.7324	10.6272	12.9827	3.30085	2.97094	4.50799	4.42992	5.24578	2.99811	5.61872
CG10277	10.0072	15.2504	11.4089	16.6164	14.7272	16.7158	16.0504	18.33	17.7235	22.2142	23.5997	24.4071	22.7081	19.2152
CG10278	11.8311	25.566	30.4784	33.2291	22.1273	28.6517	26.4427	14.8289	11.2903	14.9517	21.697	19.487	24.245	9.10888
CG10279	98.8108	146.149	137.362	187.371	224.18	195.425	182.987	189.254	142.364	156.793	118.157	138.324	166.175	147.3
CG1028	0.161846	0.791207	1.42729	1.04258	1.48711	0.897949	1.26646	0.587268	0.441831	0.726877	0.734144	0.848754	0.65539	0.839569
CG10280	8.41362	1.87665	5.28297	3.27435	5.58782	3.38599	0.0773025	3.34894	-	0.913484	2.61647	4.50514	2.16868	3.9318
CG10281	12.2165	23.7832	18.3734	23.1006	24.4209	19.2124	15.7353	22.3681	16.2934	17.4613	16.2667	19.35	9.57548	11.1262
CG10283	4.93194	9.24687	26.2687	17.1675	21.1683	19.5042	24.6308	3.47781	1.99846	3.26988	2.05197	2.16271	1.75748	2.17637
CG10286	42.0945	48.8305	28.2467	35.2696	32.2289	37.2078	35.9724	25.2031	21.5463	26.539	18.7903	18.0158	17.785	26.0442
CG10287	27.2241	58.7682	115.084	42.7502	68.06	55.9513	45.9065	54.6039	16.2071	64.8234	44.1858	102.287	31.8002	42.1431
CG10289	1.96557	6.58716	9.16153	7.45089	7.9157	6.68405	9.86645	10.0585	7.05552	7.91375	7.57422	8.04037	7.41349	7.08971
CG10293	2.94106	13.1395	33.0999	17.0261	27.7101	15.9716	20.9442	11.3431	7.77808	13.6747	8.19128	13.1363	7.25659	8.30841
CG10295	8.10999	17.4815	15.9281	18.8328	17.0474	18.0949	17.9414	11.2248	7.33734	11.0688	9.67442	8.30714	9.01319	8.20529
CG10296	0.783467	-	-	0.191257	0.559636	0.362594	0.786416	0.796949	0.85866	-	0.211463	-	0.478135	-
CG10297	-	-	-	0.11633	-	-	-	3.45373	13.3179	10.3528	6.46315	15.8005	7.97677	11.991
CG10298	0.935153	3.69034	3.42527	2.13068	-	3.00071	0.988077	0.634164	-	-	0.757213	-	0.54353	0.375746
CG1030	0.666743	2.0172	2.17467	2.56804	3.6961	2.54744	3.17601	1.95694	1.67798	2.37951	1.43467	2.07622	1.43707	2.13389
CG10300	6.82845	7.3691	7.30647	8.20996	7.259	5.83035	8.54008	12.3681	19.1423	12.5974	16.3617	12.2337	7.28969	7.64312
CG10301	3.3859	2.85047	6.30721	3.52663	6.7472	2.08936	3.57752	1.83689	1.09951	0.338204	2.80256	2.61362	1.41693	10.8383
CG10302	34.4847	38.5606	40.4726	56.9681	47.977	69.1422	55.52	23.8386	21.2656	23.9109	45.9822	31.5382	45.5719	49.6293
CG10303	0.718102	0.680114	0.495991	0.701204	0.441923	0.744448	1.22916	0.712198	0.104936	-	0.0193821	0.226764	0.0250425	-
CG10305	6915.64	3239.87	1095.77	2609.21	1524.36	3014.42	2181.52	2296.46	2454.63	2422.87	2706.89	2100.09	2655.38	1641.16
CG10306	302.344	255.929	96.5366	203.692	139.268	236.611	153.922	113.093	106.466	115.447	142.608	87.811	149.519	92.4442
CG10307	3.70716	2.48699	3.25885	1.87029	1.79253	3.08826	5.79711	4.19519	2.16691	3.65666	1.3508	4.01926	2.45633	4.02177
CG10308	0.147626	0.466056	-	0.240254	-	0.163974	-	1.27642	-	-	0.358609	-	0.102964	-
CG10309	0.849945	2.79508	2.02356	4.40331	4.82585	3.25178	1.79609	2.07137	3.89858	1.14966	2.96316	3.72775	2.76643	3.01667
CG1031	9.97938	4.28558	18.7523	6.09034	6.88644	6.62894	7.22584	14.4243	12.76	15.4651	13.8042	10.1491	12.3852	9.83269
CG10311	2.89056	4.40207	6.25024	4.35969	3.37339	3.43675	3.64777	11.6577	17.5404	14.6295	19.4716	13.2419	17.5482	20.5786
CG10315	54.4142	39.8021	34.106	38.2057	42.3496	32.1626	25.0508	23.4993	20.5178	20.6975	22.3711	24.1995	17.3156	14.5433
CG10317	-	-	-	-	-	-	-	-	-	-	-	-	-	-
CG10318	15.1762	23.6803	4.21697	15.7276	16.716	15.1776	9.87911	9.53747	13.3402	11.5435	12.9477	10.9068	10.8282	5.60721
CG10320	551.993	162.255	95.5372	111.371	89.4353	135.856	96.7568	107.889	113.238	91.8058	142.684	136.617	144.743	86.442
CG10321	19.7961	37.6134	36.6206	35.7533	29.6361	34.426	29.9591	25.9845	25.6975	23.1191	23.1355	24.6542	29.7991	23.6079
CG10324	3.41238	8.8226	6.76044	11.1452	20.5603	7.14485	11.1397	6.07443	5.73162	5.64165	5.55791	8.37285	3.77519	8.79396
CG10325	1.78675	6.89618	19.9755	9.64552	16.5702	7.36968	11.6426	8.69961	8.03725	7.83535	5.70181	8.79137	5.43311	7.39152
CG10326	14.1825	28.5497	15.6092	30.4983	38.9115	21.122	28.2865	16.8579	16.3392	14.3653	14.1505	19.9607	9.89175	13.7661
CG10327	29.6032	38.2022	36.5594	30.7788	33.9042	33.193	42.5151	25.5636	21.715	21.8443	19.9942	29.5656	20.4025	24.9589
CG10328	6.85421	17.356	8.03974	14.9351	18.9982	12.4772	13.8405	8.06156	7.257	5.72911	5.98681	9.259	5.51093	5.9862
CG10332	-	0.152191	-	-	-	-	-	-	-	-	-	0.0811899	-	-
CG10333	13.1402	21.894	11.2589	19.2167	23.3249	19.832	19.9773	18.9588	11.9344	16.3609	13.0782	12.3331	11.0741	13.6027
CG10334	8.78875	18.4765	19.0911	17.8597	21.6136	12.6251	16.2912	12.8194	11.6281	10.8482	8.96857	9.19556	7.78655	12.2165
CG10335	162.244	78.0488	37.1323	50.5305	36.0142	49.1061	41.0361	30.9899	36.6297	33.5682	44.1784	37.4431	38.8047	34.9748
CG10336	7.50379	6.81071	-	6.71661	9.0708	7.22344	10.1088	5.15222	3.83785	4.35661	2.73419	2.7645	2.81307	3.50498
CG10337	9.26533	4.46196	15.8756	3.01577	7.62787	3.66302	4.71233	19.2489	19.6972	16.3527	13.0549	13.1249	4.10735	8.07665
CG10338	6.92191	11.8252	6.49196	8.89795	8.0304	9.73218	11.4426	2.65153	4.65204	6.12636	5.39198	4.86968	6.69167	7.86844
CG10339	6.32135	6.30204	0.731171	4.72871	4.82617	4.88621	6.16352	4.42777	6.07723	5.15102	7.75263	6.49049	7.34819	9.22396
CG1034	0.342066	-	0.816186	0.178142	0.315763	0.354616	0.014457	0.313158	0.316579	0.170839	0.110791	0.302452	0.548732	0.233653
CG10340	89.34	74.2642	17.5205	53.1897	46.4219	61.986	58.5415	31.2471	35.4113	54.7428	47.6191	48.785	47.9118	50.4267
CG10341	9.68153	20.0707	17.7104	18.6553	15.1221	14.9117	21.2227	15.5929	21.8502	19.4055	19.6855	16.4684	16.4311	23.0032
CG10342	0.23623	0.0932223	-	0.153781	-	0.26239	0.449279	1.02126	1.63972	2.12365	1.33897	1.76548	1.27691	1.82717
CG10343	12.0485	18.226	16.7067	16.7487	24.5501	12.4533	17.0799	12.2558	9.90361	9.65288	10.7044	15.6415	8.84105	11.6489
CG10344	1.21047	3.82143	-	3.08628	2.83781	6.05029	3.83691	2.6165	4.56954	2.97234	3.97501	4.96918	4.5027	4.21519
CG10345	0.483574	0.38166	0.840069	0.766005	0.354278	0.644549	0.272502	3.00057	3.42331	3.89639	5.8299	6.13533	6.17215	8.45858
CG10346	2.03145	1.52315	-	2.0167	0.513459	1.72991	0.965886	0.723242	0.197903	0.101457	0.493472	1.45406	0.637588	-
CG10347	-	-	1.03462	0.14795	0.774252	-	0.144081	0.173388	0.138381	0.312145	0.0306713	0.071769	0.0396287	0.319616
CG10348	0.370055	1.29677	0.487955	1.70074	1.8609	1.71538	1.99878	0.839423	0.731829	1.05715	1.23053	1.6173	1.2905	0.871316
CG10352	-	-	-	0.0980807	-	-	-	-	-	-	-	-	-	-
CG10353	0.686136	0.145797	0.0497111	0.0858961	0.0986025	0.0879365	0.05019	0.100665	0.0835542	0.0988493	0.0641053	0.100002	0.0736239	0.0742245
CG10354	10.2746	20.6845	24.0062	20.5989	24.3987	19.9304	31.1524	23.6294	20.5994	18.0159	13.5445	20.6899	11.1647	19.6247
CG10357	-	-	-	0.0622334	-	-	-	-	-	-	0.154818	-	0.0666774	2.26632
CG10359	1.30364	1.0289	3.45331	1.67076	0.322338	1.65917	0.964192	15.8507	19.2684	15.8293	24.1245	20.8235	25.7713	38.0577
CG10360	25.4122	45.8073	27.4834	50.0719	41.1231	53.7219	34.3718	88.6996	69.7986	59.2943	95.6139	51.6755	77.5219	72.0061
CG10361	13.2563	12.1037	7.71168	10.7447	10.5688	21.1721	19.0873	5.91596	5.25434	7.3995	5.75282	5.58149	8.83789	15.4048
CG10362	0.224049	0.397869	0.0879262	-	0.123108	0.0414766	0.0118365	0.142441	0.0545672	0.125884	0.120945	0.117918	0.0390666	0.112529
CG10363	23.701	36.2505	21.9003	18.0173	25.8463	23.1957	25.6576	75.6626	67.69	46.3316	26.1291	29.7661	22.7541	33.6516
CG10364	3.6658	9.50632	14.1943	8.12497	11.8936	8.98368	6.41855	14.2497	2.0407	4.2719	2.49712	3.78516	3.59164	2.10418
CG10365	3.29957	2.24249	8.18177	6.32451	3.438	4.95447	4.35788	8.63172	8.84714	10.0171	10.6952	14.6709	7.40474	6.94189
CG10366	11.0506	18.8672	23.5067	15.0847	13.7548	14.9045	13.749	6.25123	7.14036	12.3333	12.2957	6.12457	13.134	10.2169
CG10367	17.3063	15.1681	14.7753	21.8825	19.1167	27.0824	26.0897	10.1792	6.19667	12.606	13.8777	16.4392	11.1263	11.0587
CG10369	4.06425	2.989	4.05995	3.60783	0.974476	2.35975	1.15164	4.76841	5.82661	4.40562	5.88375	4.47253	3.89767	5.69703
CG10370	22.9375	43.628	53.9874	38.6279	45.842	29.8029	41.8177	23.6221	32.894	17.2903	25.4946	33.442	16.3459	25.073
CG10371	85.3979	70.8011	41.5692	56.5485	34.0087	57.1448	49.2545	10.6592	12.4029	9.34199	15.5954	15.5453	12.5681	23.6492
CG10372	47.7421	56.9249	29.077	52.5543	44.3817	53.7496	33.8386	52.8364	41.1956	44.3363	55.7192	48.8734	51.6625	40.1976
CG10373	74.1849	78.7042	66.8309	67.6386	75.3799	61.6981	61.5902	63.2578	65.194	40.2385	72.1305	48.4283	58.4969	51.7875
CG10374	11.5966	11.9472	9.47714	8.8169	6.90698	11.2747	10.5506	6.07815	7.15787	2.85163	5.04144	1.78907	7.4399	7.09599
CG10375	72.8861	52.4359	58.9555	40.5146	60.2554	41.3106	34.6446	27.2809	21.1304	19.7622	26.2651	22.214	20.5795	33.3685
CG10376	2.5726	14.1349	26.498	13.0756	11.6782	11.0269	10.4964	17.06	11.3985	13.7379	13.727	15.4145	9.1095	14.9088
CG10377	12.0717	35.5337	33.7861	36.7676	43.2504	44.638	40.4312	37.5736	21.13	32.4918	20.8562	36.6582	27.2145	19.0407
CG10379	2.7543	7.80601	9.80672	11.0473	9.45461	9.04348	8.95011	8.5006	7.91555	8.08779	10.7726	9.89682	9.64005	12.2112
CG10382	18.7249	15.5206	8.80579	13.643	9.17804	13.0824	10.0992	5.65834	3.91167	5.7128	8.01446	8.0984	4.94528	4.31274
CG10383	2.20085	5.9927	4.31852	5.92781	4.89764	6.74291	6.46461	26.9066	24.8175	20.1148	22.9442	16.089	19.8208	6.48859
CG10384	1.34798	3.11568	6.86193	3.66672	4.19009	3.61836	3.66241	11.0429	7.50402	7.47759	5.06763	7.64178	7.80676	7.86319
CG10385	2.98873	8.89403	8.21416	10.6211	12.1362	9.63256	10.333	10.0051	6.83754	5.32221	7.194	5.75557	6.04856	5.37442
CG10387	0.0985151	2.25483	6.52605	1.76361	4.1789	3.10036	4.28853	1.9541	1.41561	1.35304	1.03701	3.1939	1.37422	2.39481
CG10388	0.258305	0.911108	1.68499	1.09817	1.67723	0.972892	1.49198	0.910704	0.603471	1.30359	0.599061	1.01641	0.612761	0.759826
CG10390	0.52516	3.24677	6.07292	1.25351	0.807963	1.037	1.20224	1.98098	1.81195	0.437135	0.826842	1.34512	0.64099	0.844041
CG10391	2.30562	2.83065	-	4.29426	3.18123	4.9796	6.27973	1.20522	-	0.255888	0.311152	1.0247	0.804043	0.334534
CG10392	1.87981	5.18391	4.88649	5.8163	7.92871	6.28464	9.24055	3.26945	4.98161	6.47127	4.48785	7.46727	4.44838	8.83896
CG10393	-	-	3.38371	0.0701609	-	0.0798084	-	0.438529	-	-	-	-	-	-
CG10395	2.0169	4.64285	-	5.14241	5.7258	5.10277	7.28106	0.983061	0.286542	2.18249	2.44969	1.34457	2.16868	2.83638
CG10396	1.6968	0.803518	0.532715	1.43595	0.895043	0.879525	3.2988	-	-	-	0.549574	-	0.118346	0.749955
CG10399	15.0089	13.9362	3.67266	7.25602	6.64604	6.94623	6.99632	1.96453	3.49415	4.46448	3.15741	6.96994	3.54071	2.66056
CG10405	0.190468	1.65359	-	0.619951	0.586072	0.423119	1.36848	15.7418	11.8754	6.99172	10.693	5.73396	9.03341	9.29843
CG10406	101.041	56.8595	25.6053	47.0456	49.0954	44.959	39.5439	20.0489	26.0431	27.1549	37.4221	30.9054	35.8682	19.3889
CG10407	1.01531	1.92319	3.12384	2.18112	2.58856	2.78176	2.96084	1.44589	2.12659	1.01415	2.19231	1.23972	1.62873	1.38704
CG1041	17.91	21.3341	12.2871	28.4189	25.6595	29.8093	26.4931	8.62415	7.51232	7.30909	15.2631	15.7975	9.57112	16.6248
CG10413	7.78378	16.0099	14.0848	18.0879	19.0051	16.1038	18.3427	13.3762	16.717	15.0197	14.388	13.427	12.1739	15.9315
CG10414	3.53895	7.6443	1.81279	6.3657	4.7897	5.51697	5.84501	2.65252	3.56105	3.55817	4.12239	4.45055	2.66315	5.03298
CG10415	56.2784	28.8715	20.5841	23.7676	26.0373	25.0042	15.7281	13.3099	16.6878	12.8239	13.4811	14.1878	17.3691	14.3874
CG10417	14.4164	49.3996	33.3693	43.2516	67.4251	35.5399	51.9034	32.1982	27.2166	34.2783	23.6849	26.7116	19.6727	50.8378
CG10418	59.4164	18.1978	-	11.4016	14.6182	11.1635	24.9242	11.8397	20.5184	11.6262	6.58231	12.6018	5.41204	8.90807
CG10419	1.20266	3.955	5.53784	2.9359	3.08385	3.41382	2.07552	2.75256	1.41572	1.3014	1.62304	1.30813	1.53783	0.805387
CG10420	4.49151	9.17509	2.98615	7.00871	5.86499	6.26057	6.44858	5.50944	6.20954	4.12353	3.70819	5.75681	3.17874	1.16775
CG10422	-	0.0924323	-	0.457433	0.746466	0.260166	1.13843	-	-	-	0.18966	-	0.204207	2.84693
CG10423	785.637	708.662	365.299	505.932	493.066	648.884	423.154	403.39	376.393	421.638	500.147	391.447	455.034	461.974
CG10424	22.9587	17.5211	13.8798	15.1309	13.3866	15.4552	17.4417	5.83844	6.23855	6.87029	8.91097	10.2258	6.35221	13.7991
CG10425	59.3335	62.8193	50.7852	44.0679	62.8006	40.1258	39.4497	25.7202	27.9223	18.35	14.756	14.7252	10.6542	15.0214
CG10426	2.6295	7.47118	7.24411	7.14655	4.5512	6.64455	5.08431	7.23854	6.08394	5.07244	6.88429	7.14102	8.09244	8.05611
CG10428	15.0903	16.2581	16.845	17.0741	11.7136	17.6482	13.3629	5.78671	5.27952	4.54587	9.69758	7.26135	7.93548	3.44069
CG10431	0.643136	2.76357	22.951	2.37245	6.91059	2.01078	5.66278	2.98026	1.3053	5.38905	1.85159	4.13705	1.74442	6.74746
CG10433	17.323	14.4403	20.8378	22.7439	21.3897	18.5207	12.9152	107.014	141.361	109.993	77.0687	85.6401	84.5752	48.6839
CG10435	10.9711	18.6896	16.8128	17.6427	17.4521	15.4839	17.629	19.9442	14.868	12.0436	15.187	16.099	13.4477	12.3299
CG10436	0.632149	0.748384	-	0.205758	-	0.117025	-	-	-	-	0.0853108	-	0.110225	1.65099
CG1044	8.49707	7.50088	7.95247	9.85692	6.39037	10.1984	8.23759	6.21621	5.91415	3.52971	6.7933	5.17995	7.30267	4.56297
CG10440	0.551379	0.758448	0.59351	0.789659	1.14607	0.822415	0.965424	1.00556	0.928508	1.58144	1.03324	1.01485	0.95043	1.19634
CG10443	0.361536	1.04265	2.16145	1.64189	1.78655	1.28719	1.73075	1.56471	1.38922	1.69352	1.59552	1.95581	1.75973	2.43028
CG10444	6.22958	9.21879	5.51426	6.87152	7.5305	7.2718	6.54557	9.6812	15.5725	9.9387	12.9142	10.9106	10.983	23.9181
CG10445	0.0672117	0.901795	-	0.481287	0.19204	0.373273	-	0.41021	1.71879	-	0.290255	0.254692	0.281267	0.661643
CG10446	19.004	18.6369	13.3545	15.135	13.9347	16.9766	12.7313	7.71186	7.76001	12.4395	10.6297	6.70767	9.08083	6.64482
CG10447	14.4926	21.7515	20.4377	17.6315	16.9186	15.2179	17.3211	3.323	9.08459	7.53471	8.91347	8.85295	8.28532	5.67998
CG10449	119.076	95.0132	44.82	73.8104	70.49	67.5844	69.2396	27.7855	25.081	28.134	47.8206	53.5245	28.3378	37.5924
CG10459	-	0.681688	-	0.632544	1.09155	0.799469	0.27378	0.658936	-	-	-	-	0.0753015	-
CG1046	0.37378	-	-	-	0.041076	0.207586	-	-	-	-	0.302658	-	0.325873	-
CG10460	57.3015	43.1216	35.8405	21.3981	60.3347	27.1363	32.7597	25.755	12.2248	24.4031	14.6268	34.8805	12.8572	19.4543
CG10462	1.53038	5.39219	5.4739	6.95592	6.66109	5.26144	5.83272	3.57906	3.36783	3.88984	3.94621	3.32535	3.3737	3.03063
CG10463	10.8563	9.68592	0.926187	5.91495	7.49538	5.59234	7.3562	8.28233	3.6212	6.36492	3.24869	3.17981	3.74478	7.91812
CG10465	14.4622	41.7003	34.9919	31.6331	41.1525	32.1989	37.0405	15.0544	23.5758	18.3462	20.8705	22.8144	16.0045	32.7738
CG10466	0.28681	0.362184	-	0.20071	0.151289	0.201762	0.339407	0.284452	0.213051	0.275741	0.162566	0.0845318	0.155031	0.374533
CG10467	2.0944	2.79739	-	5.50608	2.65571	7.99303	11.0987	1.31104	1.49104	3.78173	4.34842	0.881836	5.22507	5.82602
CG10469	1.54641	1.74357	5.68728	2.22907	2.96181	2.69917	3.73468	1.12358	0.376627	0.82749	0.894399	1.8603	1.61785	7.05676
CG10470	51.4126	57.3428	57.6055	59.4216	54.6722	48.5571	48.337	24.0348	27.0675	22.7557	40.6327	35.711	28.6653	41.4391
CG10472	3.23263	1.40324	-	1.78871	0.639441	1.73546	0.785582	64.4498	72.1566	52.7126	61.73	34.4353	62.5099	41.2393
CG10473	26.6763	56.8044	72.3456	56.8219	84.589	50.5094	63.4386	45.96	38.6859	32.6432	32.9031	38.8316	27.8291	36.5684
CG10474	0.186191	0.146951	-	0.242412	-	0.0689363	-	-	0.362774	-	0.552796	-	0.0649306	-
CG10475	-	-	-	0.0941461	0.508578	0.107092	-	51.4889	9.51015	2.45578	3.27891	0.791601	0.504345	-
CG10476	0.371825	-	-	0.363075	0.817222	-	-	1.51289	0.362231	-	0.100358	0.234832	0.129667	-
CG10477	-	-	-	0.0923212	-	-	-	-	-	-	0.38278	-	0.197827	-
CG10478	-	-	-	-	-	-	-	-	-	-	-	-	-	-
CG10479	4.96737	16.9115	21.5288	18.7705	11.2019	12.2973	12.2175	4.55953	3.3717	5.36541	4.56959	3.52087	3.67982	2.85213
CG1048	-	-	-	-	-	-	-	-	-	-	0.0665407	-	-	-
CG10480	35.4509	26.182	29.5347	27.3324	33.3431	32.9605	32.8326	37.8741	22.8152	20.0545	16.0365	24.9538	14.3658	18.0441
CG10481	-	-	-	-	-	-	-	-	-	-	0.02857	-	-	-
CG10483	8.74856	8.2282	9.38435	8.68506	8.02777	8.96155	12.14	8.0092	9.69473	7.51884	8.55971	9.00929	9.30525	10.5309
CG10486	-	-	-	-	0.394745	-	-	-	0.121507	-	0.0269312	0.630174	-	-
CG10488	1.24625	2.08523	3.22401	3.37492	2.05979	3.0269	2.23325	1.86351	1.67545	0.348552	1.04948	1.51121	1.5472	1.53228
CG10489	3.56376	3.15022	13.113	2.18074	3.03908	3.48339	5.12101	3.58884	0.555491	0.711941	1.46207	0.84028	1.19309	0.372301
CG1049	18.0435	26.2317	21.9171	24.1935	27.1336	26.9153	25.6841	19.3973	18.7211	22.659	20.3999	24.9285	23.6297	14.3532
CG10491	0.484774	1.82801	4.75191	2.76256	4.19931	2.31337	3.50091	2.18184	1.80848	2.80349	1.94189	2.33594	1.61274	3.4118
CG10492	5.87393	13.8666	23.167	19.358	18.5007	17.6508	17.5995	15.1243	18.304	18.6233	14.3962	17.4006	14.4487	16.0259
CG10493	0.58478	1.21153	1.42285	1.23721	0.722964	1.29907	1.39022	0.836498	1.70908	1.16823	1.08512	0.692488	0.841217	2.08532
CG10494	2.14796	3.32535	1.97121	3.7377	8.26165	2.29406	3.317	3.23537	3.36014	4.45608	2.65347	4.66107	2.76577	4.46466
CG10495	5.67762	5.18122	1.28118	3.23401	4.48452	3.94146	2.06213	1.26335	2.07418	1.55071	2.92119	4.33283	2.47496	3.1724
CG10496	2.43237	9.0868	5.44738	8.55048	6.77165	6.33405	9.61191	6.90723	4.83797	3.3812	6.12747	4.36965	3.90193	7.49288
CG10497	0.77796	2.85944	4.84518	3.35399	5.43759	2.9334	4.1046	3.18539	2.78189	3.30257	2.37645	3.20697	2.1939	3.28892
CG10498	2.20363	7.46837	9.64501	8.10078	7.97718	6.57506	5.61541	3.98864	4.64082	2.46007	3.25377	3.08365	2.0342	6.61462
CG10501	127.711	79.9314	70.2509	64.9651	77.0557	75.3197	80.0589	25.0502	1.22638	25.903	10.9068	38.3613	9.19715	13.3787
CG10504	51.9335	63.2393	46.4517	61.5781	58.7021	53.2502	51.2219	49.8893	66.3653	56.4266	76.4653	76.9336	64.7186	60.2161
CG10505	0.0539706	0.170385	-	0.228369	0.11862	0.199824	0.193885	-	0.302325	-	0.189372	0.272688	0.188213	-
CG10506	38.5871	30.6933	19.2947	24.5291	21.3241	28.6853	22.8445	14.6551	18.1578	15.2965	20.0956	17.5831	16.6187	24.1269
CG10508	3.11098	7.36601	13.821	11.1246	9.87228	8.94638	10.1313	7.41277	6.67381	7.01303	6.95896	7.23114	6.36078	7.57705
CG10510	-	-	-	-	-	0.0475472	-	0.424549	-	-	-	-	-	-
CG10512	4.27968	6.14824	4.51396	2.9112	3.75191	5.73281	4.7556	10.9812	13.2222	12.6083	12.0314	11.8341	14.3712	11.0807
CG10513	-	0.137869	-	0.227432	-	-	-	3.15401	3.0632	0.959671	1.32016	0.735498	0.731017	0.561509
CG10514	0.712753	2.10952	3.80411	1.68195	-	0.263894	0.0376545	-	-	0.756438	1.29854	-	0.559259	0.572771
CG10516	53.0382	33.5108	15.7539	27.4073	16.8415	32.0758	36.8866	9.41596	10.7587	4.03403	9.91659	6.38041	8.97386	16.4283
CG10520	3.67946	10.6225	11.947	7.56394	7.17187	7.45682	8.778	7.97802	8.91415	5.58544	6.5859	4.99417	6.21312	6.78903
CG10521	1.42561	0.502137	0.114668	0.176404	0.121707	0.18612	0.132786	0.0988731	0.113822	0.163778	0.203521	0.0694496	0.176675	0.120717
CG10522	2.77281	5.90303	0.458176	5.142	6.31881	4.72787	3.77782	4.75965	1.13738	1.45772	1.58543	0.89865	1.17054	0.696327
CG10523	4.97501	3.73954	2.52883	3.23863	1.7443	3.15767	1.80225	1.717	5.2217	2.27762	4.53991	3.21686	4.33737	3.33162
CG10527	58.227	48.1478	10.9167	23.7405	24.9846	28.9856	22.7828	82.2247	133.168	64.2234	40.7336	26.7252	54.3875	28.1699
CG10528	5.49368	6.05748	4.946	5.3907	5.43348	5.11494	6.18018	4.74588	4.99777	4.51906	2.98737	2.53418	3.0146	2.6456
CG10529	4.14584	0.54535	46.4238	6.29733	1.97427	21.2339	3.06633	1516.96	2065.38	1202.82	1193.78	1389.05	2584.11	2660.3
CG10530	4.33364	9.23485	23.2656	11.2844	1.14297	20.2168	1.19051	1780.04	3280.57	2265.86	3166.67	2176.53	2837.42	2848.45
CG10531	-	0.443842	3.6488	0.0610141	-	1.17986	-	63.0671	4.15454	0.84258	0.657735	1.30228	1.04594	-
CG10533	0.531518	0.839	-	0.865018	0.467284	0.393585	-	33.1157	50.0977	161.796	97.6967	214.058	108.62	117.461
CG10534	4.06455	6.41589	28.2014	17.0663	2.59068	27.8403	1.11659	2348.71	4201.52	2986.89	4358.7	2846.93	3844.52	4077.56
CG10535	9.94317	16.1012	4.59283	11.6622	11.4795	12.9907	13.2109	14.6919	18.399	15.383	11.5987	10.6106	10.4224	13.6273
CG10536	3.50884	7.69469	3.87412	4.00881	4.38392	3.13884	2.25431	2.83262	2.63256	1.73478	1.87505	2.39454	1.40432	1.77888
CG10537	0.054806	0.108139	0.963565	0.336707	0.320715	0.233354	0.16938	2.19164	1.8537	2.51992	1.5902	2.41141	2.43208	2.35626
CG10538	6.28823	16.8164	17.1343	24.1326	20.3968	24.1536	23.1091	8.15918	5.05394	7.88421	8.4033	7.01927	8.12906	8.02056
CG10539	5.62512	15.596	28.2694	20.7954	20.972	17.5298	16.94	26.4348	26.5203	27.907	31.7434	30.0073	30.3008	27.5517
CG10540	29.5487	71.6363	37.662	62.3049	65.6687	52.7836	71.8456	55.2346	40.8284	49.5348	52.0149	51.5744	33.5412	42.879
CG10541	5.81465	2.38639	2.95735	6.43486	16.5371	4.39181	3.73538	9.81842	14.8413	18.1211	14.8467	27.4201	14.3159	10.7004
CG10542	8.89061	25.7614	30.2742	26.3073	29.051	22.3054	25.8033	19.8896	14.0669	17.2642	14.2468	17.2508	14.5699	9.34285
CG10543	5.72163	19.8354	45.7826	25.6018	25.5067	24.4376	34.5891	22.3415	13.3619	21.8199	13.3277	20.4361	15.9776	15.8151
CG10545	0.205206	0.0323917	0.038655	0.0133585	0.00902032	0.045586	0.00867277	0.0104369	-	-	0.0110773	-	0.0143124	0.0329809
CG10546	238.741	59.2788	90.3543	68.9271	39.2566	84.2925	64.447	65.0631	10.8234	75.2352	69.8029	119.396	65.2833	49.2326
CG10550	6.65512	11.2979	-	6.25328	4.58131	7.20612	10.4548	19.0316	36.9432	20.5384	20.03	14.9886	16.2022	35.3427
CG10553	-	-	1.37177	0.0490404	0.198688	-	-	1.18776	1.50449	0.601981	0.528658	0.22203	0.210169	0.66592
CG10555	0.149161	0.70635	0.0780492	0.145651	0.426187	0.165679	0.178616	0.0632199	0.0121094	0.0869115	0.134199	0.0942049	0.104034	0.069922
CG10559	-	0.362895	-	0.498864	0.640032	0.113492	0.421044	1.98777	1.19449	0.612366	1.03419	-	0.267244	1.81669
CG1056	0.109582	0.221023	-	0.269489	0.195353	0.144257	0.180108	0.195068	0.100824	0.06385	0.226756	0.197371	0.233534	0.286196
CG10560	-	-	-	0.105837	-	0.0601953	-	2.81146	0.475162	-	2.28187	0.444952	3.23176	4.50748
CG10561	5.49978	7.32493	3.48932	4.81095	4.45738	5.5149	4.0193	4.42892	5.8881	4.17737	4.11311	2.65335	4.03569	1.74944
CG10562	0.14641	0.231108	-	0.619514	-	1.19257	0.742541	7.07415	4.77819	2.85175	5.88805	7.30494	3.82934	6.58872
CG10563	2.40688	2.46951	-	2.35024	3.4914	2.31695	1.65301	0.428452	1.52411	1.29222	1.62408	2.73618	0.839355	2.9738
CG10564	0.231363	0.492475	1.1688	1.03831	1.01085	1.12658	0.71263	1.31579	1.62898	1.60895	1.54603	1.29886	1.59167	1.89868
CG10565	43.8359	48.702	51.3763	36.1528	46.9751	36.169	49.1787	63.8285	64.4868	42.1851	46.5045	48.5884	38.7624	64.8828
CG10566	13.8713	19.1589	9.42178	19.5794	14.4815	17.3333	14.9101	9.90417	8.0561	12.9563	12.2759	8.50796	12.4656	15.9703
CG1057	18.2933	30.2155	38.9592	35.2959	38.6311	26.7429	30.4474	28.5356	28.5233	18.6963	25.2982	29.7768	19.5987	15.6477
CG10570	0.261567	1.44509	7.14444	6.12989	4.02424	3.68008	3.427	4.78924	2.80301	11.8225	42.7124	28.1936	46.6119	35.4181
CG10571	2.93372	3.51793	2.84458	4.62676	5.11917	4.19477	4.02112	1.95375	2.64092	1.86589	2.3405	2.88333	1.82572	1.62163
CG10572	4.32073	6.08952	4.79622	6.62994	7.80062	5.99899	10.1414	6.20021	7.02795	5.16356	3.54024	5.75003	3.6055	2.1081
CG10573	0.868052	2.00589	3.94182	2.77007	2.71035	2.60924	2.98698	1.54751	1.5431	1.52295	1.89609	1.82744	1.69303	1.9345
CG10574	7.03723	14.65	2.88177	9.82609	8.3611	10.8374	9.39674	11.7231	7.67536	10.9258	9.99248	9.01777	9.31849	9.7121
CG10575	43.9301	24.734	8.2137	16.6667	10.1473	19.1139	17.857	19.3901	15.6399	12.088	17.8233	19.4095	16.9787	17.595
CG10576	143.808	156.235	84.7775	100.838	106.293	110.105	122.53	79.3163	72.6998	62.2214	65.3881	68.6726	55.6984	76.1599
CG10578	141.239	89.3052	109.284	135.068	126.371	185.05	92.1663	95.3405	55.7332	103.969	158.73	121.747	224.515	84.2
CG10579	0.632126	1.5878	2.35103	2.01994	2.26617	1.58682	1.73543	1.64686	1.97202	2.27542	1.49589	1.74048	1.19917	1.92073
CG1058	0.42104	0.664611	-	0.493359	0.0925392	0.810619	0.409279	0.621015	-	-	0.0909134	0.0531829	0.469857	-
CG10580	2.07406	4.27103	3.65244	4.6502	4.47753	3.93701	5.57538	0.904945	0.610268	0.707218	1.07414	0.786831	0.785708	0.858744
CG10581	2.46017	0.388337	-	1.60152	1.00933	1.15377	0.727833	1.62663	3.39532	0.409562	1.68218	1.62282	0.915137	0.527201
CG10582	38.4753	34.5934	16.0174	22.9364	21.5901	21.8115	23.0813	15.4113	11.6361	11.9307	15.8244	17.8613	13.1718	16.6203
CG10583	0.878633	0.539357	-	0.603747	0.96556	0.361455	0.206302	0.297918	-	-	0.421599	0.390495	0.136181	0.784525
CG10584	2.30112	6.90138	0.0722443	6.89069	3.59086	4.0043	4.18191	2.69182	15.2999	5.57386	13.9124	9.64027	6.82102	7.58166
CG10585	321.372	215.635	179.513	239.654	208.421	253.794	252.395	40.0886	16.932	55.0952	35.6464	39.1533	27.0241	25.6877
CG10586	0.24975	-	-	0.162582	-	0.554812	0.369438	-	0.790745	-	0.134818	-	0.0870957	-
CG10587	-	-	-	-	-	-	-	-	-	-	-	-	-	-
CG10588	-	-	-	0.0250126	-	0.0284519	-	-	-	-	-	-	-	-
CG10589	0.818797	1.03398	-	1.59906	0.467899	1.27326	1.69567	-	-	-	0.441999	-	0.399757	-
CG1059	66.7805	79.2409	58.0818	60.6046	47.8684	73.2573	57.0982	84.5268	79.4428	76.3157	81.0857	73.649	92.7056	82.8691
CG10590	28.5494	38.53	28.6767	26.6704	35.1843	27.7191	26.775	12.8972	16.8894	10.6185	16.2495	18.0853	14.4679	9.20123
CG10591	414.949	745.037	31.8984	135.347	66.7039	139.851	100.226	1.05801	-	3.77294	1.30024	0.230491	1.45088	-
CG10592	0.294728	-	-	0.159885	0.151147	0.0727479	-	1.99867	-	0.294393	0.318197	-	0.102781	-
CG10593	89.8333	175.126	54.8415	84.8399	58.2958	95.1956	104.044	17.0365	16.4532	24.8227	26.222	28.0377	24.1199	21.0852
CG10594	-	0.0897696	-	0.0740427	0.299985	-	0.240355	1.50407	-	-	0.0306994	0.622567	0.039665	-
CG10595	2.63078	4.4403	3.36097	4.62989	3.83722	4.95871	4.12256	1.77534	1.2343	2.41449	2.80337	3.10963	2.73245	2.43213
CG10596	55.1404	72.7579	173.13	104.47	77.9424	127.447	87.1852	162.328	117.45	120.096	103.749	115.581	112.328	76.162
CG10597	2.85101	0.703174	0.335656	-	0.0783269	0.19792	0.263582	0.0906273	0.130193	0.311474	0.192377	0.0375125	0.18642	0.0715964
CG10598	-	-	-	-	0.0747909	-	-	-	-	-	-	-	-	-
CG10600	4.33334	9.37235	26.1236	22.5266	17.1068	19.3762	13.6213	18.6065	13.6287	20.1854	25.7874	20.9821	24.019	16.5242
CG10601	1.67291	4.17513	8.47914	8.01562	8.42359	6.67375	7.47162	4.65667	4.44509	4.5388	4.93428	4.39436	5.08763	4.32071
CG10602	19.5373	20.8479	19.8727	22.267	21.5371	27.8077	29.9549	13.4812	11.7401	13.2228	23.1465	23.7685	21.9256	21.9241
CG10603	37.5473	34.6268	22.1667	27.697	34.9382	33.1677	30.8753	17.5399	14.86	18.5484	25.5009	27.1503	24.1242	19.7601
CG10604	0.121874	0.115427	0.210446	0.138841	0.163397	0.162445	0.1468	0.0867802	0.0653015	-	0.0592106	0.0615774	0.0425015	0.083248
CG10605	3.02557	5.13081	8.60032	10.0009	8.49198	7.78844	7.85807	4.18496	4.6951	4.90074	5.45702	5.71532	5.68192	4.20559
CG10609	0.666254	0.7512	-	0.697045	0.25103	0.475735	0.150849	0.73823	1.20541	0.950708	1.11749	0.390727	0.879588	1.37675
CG10610	22.0696	16.828	10.1584	9.13146	9.66012	11.0103	6.48178	6.1831	6.01277	11.2091	10.6515	9.29227	10.2401	5.37317
CG10612	0.160071	0.126336	-	0.312609	0.598087	0.474125	-	-	0.272897	0.0399723	0.69127	0.471779	0.334932	1.86519
CG10616	22.9676	38.0977	24.1071	26.9252	23.9351	28.4296	31.1158	13.1911	11.6379	12.8074	12.4508	12.2109	10.0459	9.05246
CG10617	-	0.0439602	0.0524604	-	0.0428465	-	0.0058851	0.0283286	0.047479	0.0417265	0.030067	0.0586291	0.00971197	0.0447598
CG10618	0.930438	4.43801	11.5576	6.07012	11.8076	7.03959	14.4985	7.94195	7.24161	6.80871	5.36112	6.95792	4.34513	12.1746
CG10619	1.23478	3.23044	4.18532	3.36411	3.9301	2.95045	2.6214	2.18642	2.39192	2.08988	1.95954	1.92073	1.82609	1.18981
CG10620	54.8325	86.3739	59.1716	64.0291	66.7237	65.9729	71.8723	34.6774	31.2587	39.9444	37.6627	48.9124	32.4149	45.3552
CG10621	29.3571	23.5238	7.0005	39.3158	16.7957	43.6017	18.8716	80.4685	116.882	55.7653	49.9313	35.0296	64.3571	44.8193
CG10622	87.5512	47.4504	21.7851	30.1277	32.1261	39.1397	47.9073	17.9008	14.0019	17.1087	22.7517	24.0743	19.0005	33.6433
CG10623	1.32549	1.97605	3.2829	1.48605	0.809239	1.63586	2.39642	27.7151	21.1987	11.8791	9.3415	6.10799	9.55299	12.8116
CG10624	18.82	44.0073	77.8759	57.2619	56.6248	43.0631	50.7624	19.2033	21.0105	25.921	29.5944	30.0965	21.3607	33.8876
CG10625	2.59542	3.06495	27.1593	7.70466	4.86375	8.41729	3.59593	59.8485	85.6207	76.3852	54.5723	71.1749	53.1087	42.494
CG10626	0.0587889	0.173997	0.0138427	0.229622	0.24227	0.163248	0.136655	0.444767	0.325735	0.135795	0.444291	0.374385	0.543292	0.995056
CG10627	172.704	103.043	48.1729	94.8204	58.7952	97.8609	99.3006	38.1857	24.8725	47.2021	45.8193	40.8916	32.9153	42.0649
CG10628	24.3126	14.1767	13.8989	12.1655	16.1504	12.8307	13.036	12.2732	11.9752	9.19747	11.1654	10.6568	9.93387	8.05566
CG1063	3.68723	6.55234	8.02783	10.3429	8.44886	12.5198	12.5782	9.42621	7.90652	10.1741	9.47922	9.59938	11.2892	13.2694
CG10630	1.03935	0.683587	2.06661	0.732976	-	0.705493	0.475873	0.969131	1.22348	3.02798	0.233773	0.729352	0.422863	0.417612
CG10631	1.36287	3.52029	6.51264	4.98906	5.72241	5.01976	4.83242	7.88585	4.72027	6.2055	6.76937	7.1505	7.90688	7.28954
CG10632	1.87468	1.87751	1.11916	2.00854	1.61223	1.87458	1.74519	2.36923	3.08018	2.13676	2.05271	1.60107	1.86471	1.43375
CG10633	-	-	-	-	-	-	0.0781452	-	-	-	0.0166352	-	-	-
CG10635	149.325	86.1131	65.2359	49.4521	66.4578	45.4979	61.3791	39.2047	45.3467	42.6821	39.1983	53.857	26.4917	45.4107
CG10637	3.8386	10.0866	15.5586	16.669	15.2872	15.659	14.0522	12.3628	10.9612	8.8394	11.2478	10.8442	9.57892	8.65383
CG10638	12.831	23.8994	12.7833	12.0836	7.25704	9.18455	9.81539	13.0301	19.6666	18.9042	11.29	8.914	5.3695	16.1024
CG10639	44.1234	37.2205	24.2104	34.0925	31.4954	39.1926	46.1072	36.8532	39.2386	30.7299	40.2892	40.0106	38.0093	80.1662
CG1064	63.4734	43.3669	22.7745	40.3066	30.9948	36.9798	33.5185	25.4683	13.1516	13.8901	21.8806	18.434	18.3123	16.3409
CG10640	29.4005	35.0708	18.9982	25.9953	37.7896	20.9992	31.8194	21.3509	15.3905	20.1852	15.7503	21.1068	14.4319	20.6656
CG10641	7.54423	15.5141	29.5862	19.1347	25.0669	19.6008	21.3098	15.3415	19.5438	19.9147	14.8385	17.0363	14.3198	14.7788
CG10642	19.812	38.7054	23.2676	30.5313	34.8085	32.2844	37.6281	24.3204	32.0489	22.0494	24.9215	26.6472	23.1582	29.5079
CG10645	2.82924	5.53458	6.20505	4.56497	6.84457	4.83352	7.4862	6.48047	5.30085	4.52668	3.59452	3.00786	4.05934	9.54501
CG10646	12.8904	13.0609	6.23456	8.84499	4.63259	7.61041	5.77928	3.10087	3.81827	1.95746	5.9711	3.88722	3.15887	2.09976
CG10648	-	-	-	-	-	-	0.148156	-	0.0683012	0.0700303	-	0.0590389	0.146698	0.0845112
CG1065	112.335	58.1395	18.863	41.4095	28.2616	47.7623	38.7663	39.8491	45.0979	59.051	54.9891	47.3854	65.8775	49.5453
CG10650	68.7988	55.8265	48.0591	39.3632	38.0862	26.6665	36.8005	79.578	104.175	61.9558	60.9595	65.448	33.4768	46.4324
CG10651	-	-	-	-	-	-	-	-	-	-	-	-	-	0.178639
CG10652	2039.23	854.896	231.512	885.644	457.545	943.637	572.365	534.319	495.898	733.29	876.426	533.333	766.976	588.122
CG10653	16.3775	20.0906	24.9449	19.6779	19.1291	16.6665	19.0842	13.3037	6.72387	7.29137	12.5287	13.6534	9.00762	11.9953
CG10654	40.5342	39.4721	16.7462	23.7941	15.8454	25.5353	19.5816	7.0258	6.40949	6.04299	8.87211	6.53797	9.88083	7.81924
CG10655	60.6365	35.3921	27.6701	23.9592	24.4227	23.599	23.7499	19.1495	22.9076	20.5648	21.7328	26.6884	14.4579	17.848
CG10657	44.2367	19.0969	33.5464	31.6378	22.3276	32.3466	23.7116	40.6767	24.9778	47.0691	101.189	99.7966	75.9261	112.862
CG10658	21.7884	7.16519	7.57345	4.47464	7.58227	2.30487	1.75402	6.72815	7.64397	4.98749	4.97071	3.65862	2.98505	2.13654
CG10659	1.18877	1.40736	-	0.773865	0.84915	0.330103	0.50242	1.51154	-	-	0.481287	0.125131	1.14005	1.31354
CG1066	0.281706	0.706603	2.33101	1.29751	2.07205	1.11302	1.48009	3.52795	2.66826	4.19573	1.90711	3.25936	3.01584	3.39416
CG10660	19.6594	17.7188	22.6831	23.6377	16.9019	18.1626	18.9242	16.3388	15.648	16.7256	24.5894	19.3359	15.9826	16.6456
CG10663	1.52531	2.50637	1.8841	2.37656	2.80286	1.97196	3.23912	3.24301	2.6187	1.77959	2.37567	3.10057	2.2149	1.7281
CG10664	417.71	297.899	166.466	201.008	170.603	266.631	258.127	240.314	302.647	296.903	271.982	334.602	320.318	301.286
CG10667	9.34524	7.31576	4.65142	9.00168	5.27685	10.3801	8.86263	5.42928	2.03548	2.54235	2.48133	1.80743	2.19915	2.76278
CG10669	2.91752	4.95571	0.816405	5.03713	3.55467	4.43822	3.17646	1.79032	2.62599	1.91641	3.57781	2.10965	3.07442	5.54279
CG10670	0.491991	0.543625	2.81121	0.736634	0.302773	0.619336	0.706975	0.950869	-	0.442288	0.15935	-	0.308831	-
CG10671	52.9631	57.3526	45.1948	54.903	51.2517	55.9935	68.2399	31.7247	17.851	37.2952	28.7935	38.8132	25.6478	40.8972
CG10672	37.5084	20.4947	14.0405	16.77	13.0452	16.9395	18.5526	24.7895	33.78	24.96	32.207	19.09	25.7295	34.6549
CG10673	30.4251	18.4715	8.60736	18.8267	14.8438	14.2357	11.3044	11.0531	14.8201	9.93536	11.2802	3.16739	7.46214	16.7924
CG10674	75.7663	90.0578	37.9733	55.2646	56.5782	61.5119	60.2818	30.5263	34.5713	41.0313	45.0882	55.3462	31.8339	26.0416
CG10675	0.446056	3.63784	9.28937	4.16201	7.18941	4.18381	4.80726	7.2219	5.17836	2.37626	2.92958	3.94399	1.24443	2.4793
CG10679	10.3201	17.1329	-	11.2356	30.0345	9.61833	13.3858	7.14931	10.8339	9.77519	9.02878	6.96735	7.19792	14.0128
CG10680	-	0.248829	-	0.102618	0.138586	-	-	0.120262	0.460709	-	0.0850945	-	0.054973	-
CG10681	2.4108	8.47575	2.54586	8.2749	8.91132	7.22185	8.79954	3.45549	5.28435	6.34851	7.0393	4.42932	4.20361	7.26498
CG10682	29.4274	91.4905	150.526	79.4839	100.089	77.5918	107.536	50.3168	44.1901	47.1358	37.3436	37.3418	39.0079	58.532
CG10683	0.0495026	0.0390699	-	0.273914	0.261121	0.29325	0.491659	0.125886	-	0.148339	0.106889	-	0.172631	0.745885
CG10685	5.85031	5.77169	3.39087	3.36899	5.48947	2.99915	3.99414	3.17577	2.05506	3.34324	2.70259	1.8948	1.60861	1.87601
CG10686	20.7152	42.6217	56.0421	48.9145	62.0348	49.2985	53.2968	67.013	51.6231	67.5953	35.2096	52.4474	42.1819	29.7421
CG10687	95.1576	71.4703	22.4613	44.8796	34.9013	47.2349	48.5693	26.7688	31.3395	24.2871	32.9216	33.388	28.055	30.1936
CG10688	47.6503	32.721	19.355	25.236	22.1884	20.4332	37.2625	14.5822	16.5227	16.6048	20.2	32.8714	12.5802	29.9629
CG10689	10.2707	8.96286	3.64396	6.87624	7.06572	8.99656	6.63468	4.20445	2.96917	6.08866	4.21454	3.39272	3.46523	3.60674
CG10691	218.438	175.299	166.264	130.607	147.525	152.441	142.014	122.748	149.737	137.608	111.092	138.33	127.087	92.1657
CG10692	2.78053	3.03858	0.402903	2.29739	0.329067	1.90058	1.76274	0.489527	0.937659	0.747753	0.750485	1.84614	0.596714	1.76178
CG10693	0.638543	1.47965	5.7704	2.19644	3.08082	1.72679	2.38675	3.92836	3.35544	4.54125	3.29942	4.81895	4.29506	5.75225
CG10694	-	0.202816	-	0.167284	-	0.0951434	-	-	-	-	-	-	-	-
CG10695	-	0.0317628	0.0631743	0.0261982	0.0176904	-	0.0255132	-	0.019603	0.0602979	0.0325868	0.050834	-	0.0323406
CG10697	0.911413	0.411047	1.73728	1.29257	0.672492	0.843617	-	37.6137	41.7154	49.8106	48.5492	44.9393	38.6401	42.4932
CG10698	1.04105	1.21667	2.97928	1.53134	1.61926	1.40835	1.7811	1.05387	1.28724	1.07986	0.875381	0.53948	0.970453	1.45197
CG10699	0.741852	1.74306	1.70798	2.27865	1.84415	1.9353	1.91364	1.23168	1.11107	1.9526	1.87113	1.36968	1.79311	1.70281
CG1070	25.2113	26.4599	36.9472	36.1158	29.0969	33.4096	30.1396	23.7981	24.8168	31.3083	27.4957	26.2368	24.9043	22.7662
CG10700	-	-	-	0.138561	-	0.0525378	-	-	-	-	0.0765996	-	-	-
CG10701	0.668024	0.240358	0.400951	0.556377	0.291487	0.138216	0.0954947	0.16988	0.349321	0.512714	0.326139	0.155111	0.352868	0.151969
CG10702	2.98783	5.87392	5.71351	7.39106	6.85342	8.9102	9.87257	4.89043	3.94274	5.00571	9.28136	7.87971	8.79029	8.77469
CG10703	23.6169	27.6745	6.63752	19.1337	19.7654	21.3828	18.6552	19.5124	23.2085	16.3018	15.6158	17.3038	15.8246	10.3181
CG10704	0.954944	1.33345	2.52146	2.19171	2.35716	2.26643	1.6299	0.423421	0.494971	0.531959	0.561755	0.654658	1.24669	0.349264
CG10706	0.331709	0.222226	0.289415	0.146886	0.14242	0.26562	0.106775	0.126531	0.178484	0.170481	0.20717	0.132356	0.38873	0.160402
CG1071	18.9779	29.4539	8.1575	21.1431	20.7435	17.4483	18.9484	9.7818	6.14208	12.8178	10.9321	8.44637	8.70582	10.2098
CG10710	22.8376	45.1792	58.3202	44.3088	37.1371	38.1051	38.0561	19.3209	9.48828	15.3009	26.3683	10.9826	20.6913	16.2982
CG10711	27.8085	15.1226	4.52499	13.9082	7.3418	14.2511	11.4663	9.78836	9.3332	15.1587	12.1739	7.99612	8.7516	13.8647
CG10712	14.8259	35.2976	20.3602	33.9874	29.7692	32.4082	31.1431	23.5079	14.6705	20.0191	20.2201	18.1379	15.6477	17.2696
CG10713	0.934129	1.50524	2.88385	1.96365	1.65958	1.49871	2.22074	3.95918	2.37934	1.75922	2.25865	0.868558	2.036	0.922698
CG10717	900.941	1832.75	744.6	1427.81	1774.3	1426.9	1928.8	73.3483	2.01126	42.501	17.8858	6.61484	10.3254	20.9204
CG10718	19.6974	43.7235	71.167	58.9211	46.1549	31.5297	18.5537	25.3222	17.9898	62.5	64.4428	54.9066	42.2599	20.5353
CG10719	1.28861	4.33308	6.84188	5.63057	6.38554	5.16794	4.30429	3.77126	2.35381	3.88847	3.29977	2.6467	4.96773	2.63017
CG1072	0.752335	1.27599	0.934741	1.35985	1.73797	1.12605	1.37334	0.704222	0.830388	0.827426	0.911612	1.11542	0.926645	0.572421
CG10721	11.0041	6.62801	6.09131	7.7761	5.0917	8.14844	8.44478	5.04443	6.20643	2.89252	5.27581	4.1455	3.98896	3.8397
CG10722	2.39812	1.03239	-	1.20632	0.023958	1.00897	1.68155	0.637568	0.610611	0.408306	0.441321	0.59665	0.684247	-
CG10723	0.300475	0.372664	1.68456	0.502979	1.14156	0.317856	0.453543	1.4409	0.271814	0.460919	1.33236	1.49105	1.3173	0.189721
CG10724	142.527	117.709	76.5822	109.957	108.36	134.794	115.598	35.2289	23.5723	30.2069	36.052	40.0406	28.9478	50.1127
CG10725	-	-	-	0.230016	-	0.261644	0.0497781	56.4289	40.2167	21.235	19.4552	3.71928	16.4294	11.5471
CG10726	2.91816	11.3064	3.55361	9.15289	9.17358	7.49756	5.51258	6.00421	2.54135	0.927447	2.93572	2.14087	2.37453	2.82471
CG10728	25.553	16.0518	16.0995	14.1449	11.4999	11.7135	11.3139	7.95696	11.6848	8.16071	9.75893	11.564	7.03193	6.25115
CG10730	1.14737	1.72057	-	2.39013	4.23659	1.82668	2.08517	1.95492	0.502997	3.98259	1.6723	1.08696	1.52048	1.3139
CG10731	5.22839	6.82459	8.88077	6.06533	7.38097	6.65117	7.96063	4.75584	5.01187	5.17222	5.2286	6.40658	3.55311	7.00259
CG10732	10.134	18.9479	25.6876	26.5098	23.0787	24.6585	26.8755	22.4997	19.6449	21.1134	19.4091	17.5319	19.7307	23.3419
CG10733	85.7873	80.4027	75.9537	52.038	46.2089	50.7115	60.9432	13.6349	7.99334	18.0954	17.5852	16.6577	14.9017	15.3742
CG10734	-	0.256971	-	-	-	-	-	-	-	-	0.087879	-	0.0567718	-
CG10737	15.0554	20.2504	23.6335	23.8462	21.3453	22.7417	21.632	23.2055	22.8053	29.6663	28.507	22.4544	34.5215	31.6417
CG10738	1.91994	1.16972	0.428286	1.21147	0.629267	1.07875	0.893296	2.93376	4.42992	3.29299	3.78655	2.78324	3.04232	3.53237
CG10739	12.1949	10.4311	3.82863	11.5546	9.09332	11.8669	9.98424	5.87765	4.68058	4.83096	8.37521	3.15872	7.54809	5.50281
CG1074	37.945	32.1964	17.7085	27.7427	25.1447	31.3887	26.7283	9.30177	9.07499	13.3169	13.8093	9.37961	12.5968	13.0029
CG10741	4.4216	5.95382	12.9464	7.03601	6.06772	6.90624	5.75356	6.52084	5.46932	5.2239	5.18433	4.42067	5.2338	4.18044
CG10742	-	0.0991045	-	0.0408711	0.0275983	0.0929822	0.0530699	0.127729	0.0305821	-	0.0677835	0.0528697	-	0.0252268
CG10743	11.52	34.6802	31.6983	29.1134	26.7302	23.337	24.4831	22.1183	18.678	21.2262	25.9186	20.649	15.3522	21.2097
CG10746	31.2065	92.048	119.294	129.238	88.3812	69.976	38.1702	53.7937	36.1827	126.592	140.153	115.489	95.4445	43.61
CG10747	2.32342	6.41813	3.00896	5.1992	4.72357	4.83882	4.75638	5.50229	5.26964	4.64154	7.83883	5.86956	6.88712	7.96438
CG10748	-	-	-	-	-	-	-	-	-	-	-	-	-	-
CG10749	-	-	-	-	-	-	-	-	-	-	-	-	-	-
CG1075	-	-	-	-	-	-	-	-	-	-	-	-	-	-
CG10750	-	0.758016	-	0.125043	0.168872	0.355594	-	-	-	-	0.207381	-	0.133973	-
CG10751	177.462	97.5645	43.5719	47.7648	53.4221	52.3672	49.7611	28.2539	40.2657	25.0929	35.8214	27.5408	27.5052	52.1073
CG10752	-	-	-	-	-	-	-	-	-	-	-	-	-	-
CG10753	20.1313	21.5518	5.31904	12.3265	13.2738	14.9808	8.21339	7.24829	3.49519	6.86869	6.34813	8.56007	5.3522	4.92535
CG10754	57.1725	70.0599	59.2019	54.5212	46.9563	52.2698	44.2463	34.9448	19.7873	35.3165	33.5698	31.5683	28.4202	29.0173
CG10755	-	-	-	0.0382816	-	0.0435456	-	-	-	-	-	-	-	-
CG10756	20.8924	27.0528	17.7305	22.3134	36.0176	17.2836	27.1796	15.6069	11.0513	11.4941	13.657	16.8373	9.90422	21.5112
CG10757	42.7582	36.9305	21.6136	31.8611	27.4839	35.4456	39.3248	17.0283	12.3131	18.4672	25.259	24.2872	16.2241	26.4188
CG10759	-	-	-	-	-	-	-	-	-	-	-	-	-	-
CG1076	-	0.108228	-	-	0.421946	0.253856	-	-	-	-	0.0370119	-	0.047821	-
CG10761	-	-	-	0.193082	0.0434596	-	0.16714	-	-	0.098755	0.21348	0.16651	0.137913	0.357527
CG10763	-	-	-	0.052405	0.247706	0.0596109	0.0680462	0.122831	0.235275	0.201026	-	0.0338948	0.0561471	0.161729
CG10764	0.215275	0.424764	-	0.700698	0.118287	0.119557	0.568647	-	-	-	0.319574	-	0.187684	0.410866
CG1077	1.33593	3.5849	-	1.44944	0.528517	4.12186	1.93851	3.19347	5.66137	0.733927	0.721156	-	2.04988	0.769385
CG10772	0.748098	1.4386	1.75281	1.67485	2.40631	1.49481	1.70341	2.7394	2.82939	3.45108	2.76968	3.65479	3.08508	3.25199
CG10776	2.86185	6.25689	3.70755	5.97446	6.63701	7.55108	8.38326	4.74308	2.24323	4.84646	3.72011	2.27143	5.20805	8.94144
CG10777	3.2649	0.678109	0.129477	0.23491	0.135963	0.20359	0.196086	0.104876	0.117182	0.240297	0.343211	0.0289403	0.299625	0.207133
CG10778	-	-	3.11024	-	0.27217	-	-	0.19682	-	-	-	-	0.0539809	0.0621957
CG1078	12.1141	19.3652	12.7635	15.0704	16.3137	19.2712	17.681	18.7711	10.5014	15.0742	9.03322	12.7299	9.73804	12.87
CG10781	-	-	0.298647	-	0.313607	-	-	0.241904	0.115838	0.475081	0.128374	0.200258	-	0.0955531
CG10788	-	-	-	0.136306	0.184081	0.155049	-	-	-	-	-	-	-	-
CG10789	1.04517	-	0.984404	-	1.37829	-	0.220864	0.531578	0.763654	1.56597	-	-	0.364485	0.629928
CG1079	3.52213	6.86273	5.04514	6.30529	6.24134	4.68645	1.83747	5.03823	4.74479	6.67894	7.07045	4.3794	5.52726	8.00473
CG10790	78.7412	75.9881	39.329	29.7068	9.04648	51.9464	5.82382	15.1091	13.6857	14.5684	24.7306	9.19256	48.4287	5.89624
CG10793	-	-	-	-	-	-	-	-	-	-	-	-	-	-
CG10794	0.983204	-	-	0.960067	-	0.910068	-	-	5.38783	1.47313	0.663435	-	0.857187	-
CG10795	8.03141	13.5579	26.1955	13.7242	9.4144	11.2336	17.3962	7.54555	14.127	5.34818	9.09245	10.3326	6.84643	3.72006
CG10798	0.161012	0.116489	0.101101	0.196529	0.079624	0.25336	0.0226833	0.102364	0.111108	0.0904664	0.217292	0.104515	0.383693	0.132086
CG10799	1.63921	1.94062	5.78966	3.33466	2.16167	3.94493	5.36915	13.7562	20.1611	5.93539	6.41531	3.19209	1.85785	8.15066
CG10800	19.0607	20.606	8.95113	16.996	13.7297	16.7237	9.30815	10.5905	4.56422	5.59972	6.83068	7.351	9.27241	3.66843
CG10801	-	-	0.0409094	-	0.114557	-	-	0.19882	-	0.032539	-	0.0822957	0.0454412	-
CG10802	-	-	-	-	-	0.0578874	-	-	0.228472	0.0780853	-	0.0987445	0.0545238	-
CG10803	0.0472371	0.4101	1.9131	0.645757	2.18024	0.384765	0.778603	1.71779	0.966386	1.82835	0.242243	0.895001	0.181204	0.578889
CG10804	0.309062	0.0696933	0.0138616	-	0.0194079	0.0653879	0.00933008	0.0449115	0.0537657	0.0220507	0.0357506	0.0185898	0.0615884	0.0443506
CG10805	5.49889	12.2869	12.948	11.6581	11.3101	11.1014	13.1826	13.1807	10.4969	8.63791	8.18311	8.09564	6.88018	9.37531
CG10806	1.31128	0.993532	0.403448	0.981661	0.703216	0.864185	1.13611	10.344	11.3438	7.68848	9.54182	7.95588	7.79217	11.6334
CG10808	2.92778	8.80699	10.7007	10.7163	11.6435	10.1855	11.6501	17.6302	19.885	28.9548	22.35	22.9798	21.0367	28.0002
CG10809	6.80769	15.9483	20.898	15.757	15.4137	13.7628	19.6608	15.9931	13.6325	15.5967	11.433	14.8776	10.8905	11.1802
CG1081	43.9522	64.3349	29.0658	65.5944	53.1649	53.0896	61.162	44.6689	37.7696	32.4985	49.8078	38.0944	43.9715	48.7844
CG10810	5.14213	1.52191	-	1.4645	2.26035	1.90385	-	143.515	136.978	37.8801	12.4911	7.03646	12.5526	38.8689
CG10811	6.57448	24.1767	52.7605	34.0762	51.3714	26.3523	44.5908	28.7748	25.2662	33.1448	22.7901	34.2185	17.7743	40.7026
CG10812	1091.36	309.591	44.4118	72.9581	40.5535	-	2.02176	2.25921	5.65887	10.239	5.53348	26.6153	0.238317	-
CG10814	2.42475	1.12572	-	0.510678	8.15067	0.105618	-	14.0734	0.555809	-	0.384975	0.150136	0.0497404	-
CG10816	-	-	-	-	-	0.121502	-	1.33526	-	0.983381	0.531448	-	2.51773	-
CG1082	2.84286	3.67155	5.11174	10.515	4.40218	13.9703	9.5847	2.6289	1.98272	4.16264	9.55649	8.16117	9.91398	12.6948
CG10822	-	-	-	-	-	-	-	-	-	-	-	-	-	-
CG10823	-	0.113254	0.536108	0.130778	0.283847	0.159387	0.00909703	1.52534	2.49882	2.09983	2.24638	2.5285	2.60217	4.93545
CG10824	1.6083	0.846233	-	1.17784	1.14882	2.6796	3.17207	2.93113	4.11287	3.44722	4.63032	2.76509	6.35649	5.35823
CG10825	2.18726	6.66975	8.42763	5.79251	5.37544	4.85893	5.65155	3.48904	3.80158	2.9544	5.36687	4.45814	4.5766	4.15454
CG10827	2.31333	0.966595	0.59811	1.06301	0.807521	1.81376	0.977699	44.3289	43.8135	21.8496	30.4846	32.9445	39.4349	24.1396
CG10830	3.72823	8.41691	6.15187	11.0344	17.1696	16.0186	16.9112	25.9293	27.8526	44.1898	32.7624	43.6974	39.2464	45.4628
CG10833	1.50378	2.96715	8.61614	3.87493	1.37713	4.26856	2.40981	22.69	30.7036	22.1243	39.269	35.4833	16.9999	9.74309
CG10834	-	-	-	-	-	0.220332	-	-	-	-	-	-	-	-
CG10837	3.69123	9.25698	14.9048	9.81969	23.6397	8.26505	13.1321	7.5989	8.05208	9.82011	6.30984	11.1887	4.65862	10.825
CG10838	-	-	-	-	-	0.178833	-	-	-	-	-	-	0.168441	-
CG10839	-	-	-	-	-	-	-	-	-	-	-	-	-	-
CG1084	23.0889	64.8805	72.8441	72.3728	74.5303	61.0175	71.0511	52.0797	48.1907	54.1646	47.1035	55.9809	38.0716	64.8528
CG10840	4.33313	5.66138	5.01874	5.70417	6.44665	5.38288	5.751	5.07707	3.97952	4.25708	4.25439	4.84302	3.65831	5.52005
CG10841	-	-	-	-	0.187233	0.0630814	-	-	-	-	-	0.161407	0.029708	0.376518
CG10842	0.355866	0.561734	3.2028	0.810815	0.547504	0.351355	0.300805	1.38763	1.12673	0.770166	4.45036	1.77305	3.68169	8.2218
CG10843	0.240339	0.474218	-	0.938732	0.765939	0.355938	0.0761822	5.19509	5.0047	2.40065	2.5299	3.38997	2.17916	6.20453
CG10844	9.56112	13.818	19.762	18.9905	16.9493	21.0538	22.3746	13.7218	11.2608	16.2247	13.1791	15.4304	16.199	18.5417
CG10845	-	0.203131	3.67654	0.167544	0.39597	0.0952911	-	-	2.44464	0.803374	0.6252	2.30276	0.44877	-
CG10846	19.6158	21.9885	7.22946	13.6022	11.4968	15.0516	14.3579	10.1935	18.4865	15.689	13.7348	10.4136	15.2675	9.08104
CG10847	2.91582	7.85409	15.8293	10.6734	11.5088	10.0187	11.1844	14.4845	11.6287	16.7469	10.7617	13.5534	11.9055	12.7609
CG10849	129.52	119.626	69.0199	130.247	109.057	122.456	118.868	44.8578	39.5402	40.0925	50.5641	48.654	31.8396	39.5397
CG10850	1.55166	3.2147	6.42428	1.64141	3.09063	1.04127	2.35675	0.369929	0.826671	1.01712	0.863784	1.98037	0.87931	0.467595
CG10851	46.0402	86.2613	66.9375	72.0467	82.458	69.2553	66.1019	47.7262	29.4791	41.3113	36.6914	39.7813	33.5696	23.4589
CG10852	-	0.454459	-	0.18742	-	0.213192	-	-	-	-	-	-	-	-
CG10853	3.8566	0.507303	-	0.627641	1.41272	-	-	1.87975	2.97437	1.92611	0.95418	0.270633	0.33623	-
CG10855	0.852859	1.42103	1.84455	1.51136	2.1244	1.47358	0.600751	2.7713	2.53872	0.378617	1.73923	1.31667	1.81756	1.50399
CG10858	-	0.130103	-	-	0.434769	0.061033	-	-	-	-	0.0889855	-	0.0574866	-
CG10859	0.109437	-	-	0.0356206	-	-	-	-	-	-	0.0590757	-	0.0763285	-
CG1086	0.756962	0.994024	1.15185	1.21829	1.40388	1.15444	1.12449	1.27949	0.922575	0.92743	0.900701	1.13449	1.04804	1.13635
CG10861	8.80904	10.2633	12.6429	8.73828	17.0562	6.36771	7.44607	6.6138	4.8017	-	6.56677	3.35576	3.65714	3.96086
CG10862	-	-	-	0.0592287	-	-	-	-	-	-	-	-	-	-
CG10863	33.1896	18.6334	38.8869	31.1835	24.3656	52.3202	58.7839	47.4651	32.3333	23.454	65.2925	37.853	67.5961	121.292
CG10864	4.25215	5.034	7.47586	6.43573	3.4579	11.4927	7.99717	4.92005	1.39807	4.40658	3.55782	2.55124	5.04172	4.99743
CG10866	3.69889	5.54676	2.43869	6.86252	4.99976	5.40952	3.28291	2.02237	0.27026	2.40155	3.8936	3.27053	2.96682	-
CG10868	0.122779	0.266484	-	0.414619	0.667886	0.363668	0.454047	0.546403	0.175679	0.180127	0.463946	0.562188	0.492396	0.450163
CG10869	0.108625	-	-	0.0707124	0.310366	0.361961	-	0.580094	-	0.406879	0.146593	0.228679	0.0757619	0.982027
CG10874	14.2635	19.8801	37.9841	19.0314	31.1936	16.4422	19.1537	20.9916	26.6822	25.6652	15.9999	17.25	13.1232	18.3923
CG10877	44.6556	21.097	17.0311	28.7116	23.2927	29.6905	36.5833	19.913	24.9303	20.3784	23.0023	18.8682	16.7244	43.2142
CG1088	55.7328	136.775	295.464	180.915	241.608	167.987	231.981	353.878	380.675	337.146	355.68	356.475	364.764	481.781
CG10880	3.7127	9.08375	-	7.06939	8.64963	6.46066	6.19804	8.26128	3.02916	1.85424	4.15865	2.14941	3.56052	3.76672
CG10881	0.255653	-	-	0.249637	-	0.0946545	-	-	-	-	-	-	0.178309	-
CG10882	36.2922	63.7515	68.2364	79.5959	62.3504	85.2295	75.4299	33.0271	28.0929	36.0927	45.289	40.6498	36.2328	28.7282
CG10887	-	-	-	-	-	-	-	-	-	-	0.0313005	-	-	-
CG10888	-	-	-	-	-	-	-	-	-	-	0.0479226	-	-	-
CG10889	10.9793	11.1026	12.4595	7.89182	6.3093	9.61215	6.86375	9.04514	5.738	5.02647	6.05028	3.29855	5.26467	5.00891
CG1089	1.9703	1.68465	6.28892	3.60738	3.66286	3.4955	4.80551	10.0419	9.71731	6.37569	9.04058	11.5105	7.38641	15.4706
CG10890	1.86236	4.8863	3.66619	4.32516	5.22162	3.68992	3.53132	2.81601	2.83179	2.09905	2.11934	1.83318	1.82552	2.52804
CG10895	6.42213	9.25875	0.8065	9.67128	8.56311	8.71848	8.84841	4.1809	5.50567	2.50178	4.55301	4.30837	4.47921	4.78239
CG10897	2.27532	6.4978	9.08782	8.24074	11.064	7.11079	8.78561	8.39854	6.2285	6.22984	4.3116	5.42778	4.90172	6.52403
CG10898	24.1921	36.5428	4.50624	22.5302	21.9299	24.5568	33.4375	7.91827	8.20368	7.11063	11.7783	11.3069	11.5448	14.7667
CG10899	-	-	-	-	-	-	-	-	-	-	-	-	-	-
CG1090	1.14155	2.7029	6.67507	3.62273	3.04213	3.63218	3.43	5.84225	10.0958	6.61879	7.77983	7.99068	7.45184	10.2987
CG10901	0.685683	0.120261	-	0.247981	0.0837246	0.902653	0.064399	-	-	0.418552	0.0822537	-	0.876772	-
CG10903	7.59872	10.0709	7.38199	6.48659	6.52285	6.63536	9.63452	9.00558	10.3358	4.08146	7.39116	5.07074	5.89982	13.7393
CG10904	16.2711	24.9056	-	16.9314	22.4324	13.9654	16.2021	8.46363	6.60471	7.69535	10.8461	7.78506	8.33944	9.85617
CG10907	2.21982	5.56515	3.07465	6.20524	8.1219	5.89819	6.59486	5.31299	3.97528	3.39116	2.25561	2.58401	2.7322	4.72198
CG10908	73.3892	72.8602	25.9512	47.5862	49.0691	46.0494	53.2595	28.2892	21.6369	28.4059	28.9826	35.0878	20.2725	14.8216
CG10909	0.212064	-	-	-	-	-	-	0.107856	-	-	-	-	-	-
CG1091	11.7998	16.3662	14.3008	20.0225	13.9207	13.235	12.6326	10.3701	11.4954	7.12817	10.9362	8.74922	6.44478	6.50171
CG10910	-	0.181952	-	0.487745	-	0.0853557	-	19.7278	18.0514	5.44026	8.12022	2.6936	3.29624	12.7367
CG10911	-	0.517328	-	1.76012	-	0.546041	0.623309	69.5086	85.7264	20.2146	24.0606	14.1096	18.9153	31.6372
CG10912	0.249499	1.37842	-	4.71014	2.63216	3.32553	1.58172	141.489	158.051	29.9681	22.6268	10.4	24.0143	11.3783
CG10913	99.7091	43.1588	22.7405	49.6159	27.6516	47.7406	45.0642	71.721	92.8455	44.3552	80.9832	61.4892	52.6583	58.8889
CG10914	9.97923	11.3339	6.6481	8.0015	4.14588	8.8314	6.86646	7.45848	8.44727	3.40367	7.58769	6.76371	5.85672	8.87508
CG10915	14.2224	19.6438	23.9334	20.5076	25.7262	22.4323	23.2924	19.4765	17.0769	20.0663	15.4509	18.384	16.7394	16.6152
CG10916	32.1913	38.6878	30.4728	29.9255	14.9008	27.5394	13.6568	29.0242	24.5897	21.5582	21.8533	21.6144	17.3495	6.9572
CG10917	8.34075	22.4041	8.16389	18.0684	25.5106	19.463	16.8702	16.3447	16.6096	16.4525	16.6477	21.8087	17.6721	9.08239
CG10918	-	-	-	-	-	-	-	0.295138	-	-	-	-	-	-
CG10919	-	-	-	-	-	0.122228	-	-	-	-	-	-	-	-
CG1092	26.8604	35.157	45.3072	34.8625	25.1177	29.4642	28.2748	25.2437	22.226	34.0372	44.5346	39.6181	29.0321	47.6951
CG10920	5.08544	1.60547	0.136851	0.331051	0.54289	0.914533	0.337747	0.332547	0.176937	0.435399	0.549039	0.152942	0.506702	0.291906
CG10922	114.096	72.811	51.3111	41.5284	45.3531	45.6213	46.6466	68.7798	73.0378	44.0209	35.5812	37.4092	25.2714	48.9676
CG10923	2.88574	4.91954	0.471113	3.79468	5.40379	4.53015	4.5248	4.19762	1.33536	2.08978	2.49242	2.19919	2.39511	4.41768
CG10924	20.3732	28.0567	8.966	23.8123	8.34494	25.9253	24.8467	10.3011	7.93759	5.60969	4.81354	2.85515	13.5533	20.525
CG10927	5.72572	6.52747	7.72306	4.14147	2.47027	3.61172	5.06387	2.15713	2.42746	1.00616	2.7474	0.758949	2.66232	2.89706
CG10930	-	-	-	-	-	-	-	-	-	-	-	-	-	-
CG10931	-	-	-	0.0671914	-	-	-	-	1.20664	-	0.0557175	-	0.143979	-
CG10932	-	-	-	-	-	-	-	-	-	0.0836028	-	0.0352406	-	-
CG10933	8.13004	9.00578	3.08981	10.2136	10.4391	10.1393	9.61494	1.34205	2.50114	2.27952	3.27228	2.19199	2.43728	1.43275
CG10934	-	-	-	0.155255	0.943528	0.353207	0.251993	-	-	-	0.0643716	0.401668	-	-
CG10936	4.18417	7.38003	16.2297	14.1425	14.295	13.1531	12.6847	8.7233	6.33231	10.9137	7.68342	10.0357	5.51433	7.42509
CG10938	84.3181	40.9826	5.43412	24.0643	22.608	30.3944	28.7387	15.7201	24.0285	24.7603	23.3587	27.9016	22.7647	22.3543
CG10939	4.77372	12.4537	11.1038	13.1116	14.9783	11.1358	15.7926	11.7211	15.8417	18.2099	16.2168	17.6241	15.2862	18.614
CG10943	-	0.176077	-	0.0726149	-	-	0.0942882	1.702	0.217339	2.56267	0.301074	1.03326	0.233401	-
CG10944	0.727341	0.344432	-	0.0473483	0.031972	0.053859	0.0307402	0.0369929	0.0708576	0.145303	0.0392629	0.0918728	-	0.0584494
CG10946	-	-	0.0755647	-	-	-	-	0.0153018	-	-	-	-	0.0209839	-
CG10947	0.723215	0.570796	0.287973	0.56266	0.926581	0.522473	0.484579	2.00961	2.86548	3.60755	2.09484	2.32835	1.98691	2.42394
CG10948	3.64812	15.5682	16.5142	17.3419	24.4645	13.1143	17.1394	10.356	7.56257	7.90232	8.56419	9.9216	11.5091	11.2834
CG10949	11.6691	8.31129	2.32322	6.16043	3.09642	4.63655	2.97712	3.836	2.4261	4.58414	4.18662	0.629129	2.92797	4.25982
CG10950	-	0.10032	-	-	-	-	-	-	-	-	0.0343074	-	-	-
CG10951	1.00067	0.78978	-	0.488562	0.34823	0.617491	0.563896	0.0424122	1.13733	0.124942	0.720237	0.649546	0.610692	1.13921
CG10952	1.2503	0.435776	0.0988503	0.0787185	0.194566	0.123332	0.102213	0.069625	0.091131	0.123065	0.146563	0.0682056	0.173453	0.114593
CG10953	1.27564	3.7755	113.289	6.28003	3.04903	9.8593	1.14566	5511.18	9583.33	4865.23	2293.2	3351.99	2829.96	2921.76
CG10954	13.215	26.9138	21.124	22.5922	23.1901	16.1293	21.3452	16.6334	16.2855	16.6561	16.5289	17.1399	9.05708	18.2075
CG10955	10.0186	32.6973	21.1109	30.9644	27.3758	32.4485	28.0757	24.5365	21.7405	24.0038	22.4123	21.5474	21.1832	18.695
CG10956	-	-	-	-	-	-	-	-	-	-	-	-	-	-
CG10958	-	-	-	0.063205	0.0213396	-	0.0410349	-	-	-	0.0262059	0.0408802	-	-
CG10959	-	-	-	-	-	-	-	-	-	-	-	-	-	-
CG10960	5.90931	6.3873	9.95321	8.29335	9.25951	7.76122	7.14353	8.5098	8.08352	8.08709	9.21618	11.0211	6.91047	9.89231
CG10961	-	0.0709271	0.0564278	0.0877518	0.039503	-	0.0569715	0.0228533	-	-	0.0242556	0.0945944	0.0313394	0.162489
CG10962	56.2409	19.5016	7.35226	7.02223	9.96987	8.87535	5.92289	9.14402	8.48794	9.53165	9.00835	5.9782	7.39506	9.00204
CG10964	-	-	-	0.0442435	-	-	0.0287244	-	0.0662112	-	-	-	-	-
CG10965	-	-	-	-	0.0725095	-	-	-	-	-	-	-	-	-
CG10967	3.12622	5.67493	8.16143	7.49465	8.65484	6.88693	7.9377	7.94698	7.36498	7.89672	7.83749	7.77614	8.80136	8.89671
CG10969	-	-	-	-	-	-	-	-	-	-	0.0295509	0.161343	0.0763621	-
CG10970	-	0.108467	-	-	0.0302056	0.0508833	0.0290418	-	-	0.102956	-	-	0.0958534	-
CG10971	1.40291	3.93263	5.012	4.78677	6.39012	4.87182	7.06396	8.31628	9.61414	6.83745	8.004	8.65662	5.60096	7.81395
CG10972	-	-	-	0.0384452	-	0.0437316	-	-	-	0.176971	0.0318801	-	0.0411906	0.474589
CG10973	2.3598	6.29953	2.76736	4.78926	7.1086	4.49701	4.78137	5.04792	2.89055	2.66908	5.20781	2.92229	3.84844	3.29072
CG10975	2.40339	9.89929	12.0728	11.7953	14.9556	9.34336	13.1573	6.62756	6.34733	7.69897	6.43624	7.58949	4.84549	8.99295
CG10978	34.452	63.1188	89.6152	47.8102	67.8755	50.7004	67.0213	30.7433	33.9266	46.0286	29.9443	44.0672	26.0676	28.2854
CG10979	6.34083	12.5112	8.67955	13.7454	8.34786	14.1564	6.91407	7.48194	5.43596	10.1021	12.2881	8.28963	11.1005	5.14647
CG1098	29.9113	31.074	19.0217	22.8678	18.7592	27.5318	27.0178	28.9755	28.7838	27.1501	17.9677	22.3616	19.5036	12.228
CG10981	1.26141	6.67031	2.57416	4.76269	4.74084	4.39011	2.55898	1.86052	2.18124	2.74045	3.67702	1.32778	3.60714	1.92599
CG10984	7.34739	18.5924	12.7227	19.2059	21.7257	16.9671	21.6249	12.7903	12.3233	9.64665	15.1902	14.6705	12.0453	15.2936
CG10986	0.603032	0.34614	0.912196	0.303342	0.494008	0.0710404	0.0463389	0.704027	1.30846	0.882984	0.34772	0.55397	0.0573536	0.13767
CG10988	0.030657	0.0483919	0.0192497	0.019957	0.0673801	0.0681037	0.0842191	0.0233884	0.059732	0.00765552	0.0413727	0.0903555	0.0534553	0.0492721
CG1099	5.32213	11.9714	8.41949	13.8295	14.6932	15.1181	12.6712	14.8125	14.0134	13.6963	12.242	14.883	13.126	14.482
CG10990	0.126526	0.159777	0.127115	0.0741293	0.0611794	-	0.0160424	0.167315	0.0986095	0.252765	0.0409804	0.0958916	0.0882475	0.0711739
CG10991	-	0.266747	-	-	-	0.125134	-	-	-	-	-	-	-	-
CG10992	-	0.17428	0.0693263	0.0359368	-	0.0408783	0.0466628	0.140386	0.05378	0.0275707	0.0894002	0.0464869	0.0770061	0.0443624
CG10993	-	0.254638	0.202584	0.105014	0.567286	0.119454	0.47725	0.246139	0.0785774	0.161133	0.174162	0.271686	-	0.194452
CG10996	-	-	-	-	-	-	-	-	-	-	-	0.041894	-	-
CG10997	-	0.021356	0.127428	0.0352293	0.0892073	0.0500918	0.022872	0.0275243	0.0329507	0.0405419	0.04382	0.0512681	0.0283087	0.0815418
CG10998	-	0.0785619	-	0.0323992	0.0218776	-	0.0210347	0.0253133	-	0.0745701	-	-	-	-
CG1100	24.0264	52.0769	34.0756	50.1123	38.436	42.7965	35.0859	21.2177	16.7979	25.4318	31.7469	24.9884	23.9691	28.1931
CG11000	0.0910258	0.071842	-	0.207395	0.105033	0.160084	0.139457	1.92708	1.13618	1.39225	1.13629	0.91503	2.38871	0.525756
CG11001	414.873	301.216	292.067	181.585	247.2	217.037	237.248	203.145	201.24	228.628	171.397	222.242	131.28	163.04
CG11006	17.0134	23.8563	26.3348	25.4755	25.1561	21.9049	25.8961	20.1432	22.5775	17.2204	15.6487	19.1635	13.5562	14.4144
CG11007	85.5404	45.6078	37.9751	36.1345	29.8171	37.0389	30.8566	21.1211	15.8394	22.8089	24.9328	23.0661	16.3238	17.3516
CG11009	12.2309	15.1321	12.7133	14.8213	13.4047	14.2585	10.3036	32.4275	36.7323	28.0867	32.8337	30.0809	24.8714	18.1634
CG1101	61.0723	61.5035	53.7241	57.473	71.8212	56.9332	56.4206	50.0213	46.3127	45.2074	34.1986	40.387	32.4308	27.5068
CG11010	2.36615	2.46989	6.15854	5.29171	5.16693	4.49332	5.95175	6.77416	5.78134	10.2925	6.22159	6.39529	5.27032	8.35716
CG11012	-	0.131322	-	-	-	0.184814	-	0.126939	1.45886	1.16339	0.853279	-	0.58025	0.768835
CG11015	216.441	131.144	72.0409	104.198	84.0191	124.629	89.6647	63.6351	79.8141	104.269	140.241	91.9294	137.623	142.14
CG11018	0.381812	-	-	-	-	-	-	-	-	-	-	-	-	-
CG11019	0.0483128	0.0953271	0.204768	0.200498	0.196443	0.143101	0.191426	0.479156	0.117666	0.159854	0.306439	0.254273	0.315904	0.140738
CG1102	30.1907	34.3163	11.4633	21.2493	31.1359	25.0788	30.7542	19.1611	21.6189	20.7486	14.0338	11.7066	14.0829	14.6709
CG11020	0.318367	0.477414	1.44264	0.645929	0.410508	0.715102	0.683982	0.504659	1.50166	1.44957	0.993918	1.5259	1.17686	1.52652
CG11023	0.254346	0.602227	-	0.289754	0.586971	0.141256	1.02121	-	-	0.666899	0.308924	0.508682	0.266096	0.127746
CG11024	119.592	70.476	33.9167	46.7758	34.5206	43.8355	46.0371	70.202	83.7874	60.4246	61.706	54.2138	40.5238	41.8855
CG11025	3.56725	9.88841	5.27196	7.47637	7.07545	6.66823	6.65575	2.54447	2.56403	3.54147	4.06266	4.02968	2.85213	8.61746
CG11027	70.8248	67.5845	38.8156	41.0451	52.8823	37.1867	51.8878	20.0819	25.0026	36.05	29.0405	30.5477	19.6214	43.6283
CG11029	0.137812	0.652608	-	0.134569	-	1.02049	0.320345	0.350459	0.537026	0.481793	0.595143	-	1.7782	-
CG1103	11.1967	23.8689	7.03046	19.1237	17.0486	19.1463	16.0258	5.01953	7.50613	7.49438	5.82603	6.56112	4.58895	2.64365
CG11030	1.22515	1.58558	2.07829	1.56078	1.33767	1.81442	1.67169	2.08207	1.36519	2.2567	2.86052	4.28341	2.25339	3.97915
CG11033	9.83131	17.4402	15.8478	20.498	18.2597	18.1828	15.7383	10.2128	8.54987	6.72238	8.85557	7.5515	7.31789	8.68308
CG11034	9.1199	12.4687	7.46241	9.48962	4.19827	5.66312	2.76182	17.8415	28.5077	16.7665	20.0799	10.6428	9.96693	5.00608
CG11035	2.76731	1.45607	0.289602	4.00325	4.79818	2.27686	1.3645	8.75757	5.84115	5.75867	8.21609	10.0981	7.18427	11.2427
CG11037	-	-	-	-	-	0.0931232	-	-	-	-	0.0678863	-	-	-
CG1104	37.8325	41.7202	36.2089	42.7153	37.946	40.275	39.7705	23.219	13.2572	20.7711	26.5776	26.2665	24.4977	31.2273
CG11041	2.87573	3.97192	-	2.22305	0.948072	1.86327	0.987506	3.65652	-	2.15434	3.0077	-	2.38179	1.29991
CG11043	1.06152	2.79269	6.33211	1.84275	2.33309	1.31008	0.523414	-	-	3.00423	1.81458	1.34085	1.23396	1.06631
CG11044	7.77596	5.12485	1.91276	7.56688	6.29003	4.68953	2.91373	4.24029	4.54911	7.18658	11.446	6.37928	6.98899	4.01018
CG11048	3.95115	2.91506	-	2.90761	1.60467	3.33922	2.12368	1.90036	1.90369	1.56579	1.94742	1.10304	1.64748	1.76014
CG11049	0.29444	1.17796	1.41529	1.14343	2.11994	0.86836	1.50188	0.487989	0.548958	0.945698	0.638511	0.882766	0.435507	0.811827
CG1105	42.3729	25.4484	11.3156	23.9298	24.4327	22.5637	22.8849	12.8791	15.3976	21.0359	15.7654	15.6196	15.4244	11.8704
CG11050	12.0804	16.6531	18.3484	17.4684	16.9623	15.7452	10.8926	12.9733	15.5061	12.6272	17.019	17.3814	13.3074	10.3392
CG11051	1279.8	785.304	562.405	874.781	636.337	846.642	542.569	379.547	552.097	768.539	1100.6	824.219	808.51	781.916
CG11052	0.711394	0.187155	-	0.694653	1.61567	0.790171	0.601323	-	-	-	0.256014	-	0.165391	-
CG11055	9.86477	17.1094	22.0619	21.0689	18.6702	21.1929	21.4252	15.0208	11.6717	13.1989	15.2851	11.358	13.1661	15.0718
CG11059	6.11211	23.5706	49.1128	22.6125	39.2435	20.5797	29.3168	11.1419	15.5935	27.3372	12.3728	20.3266	9.59169	27.7682
CG1106	43.2464	37.8508	34.6301	40.8183	39.7212	62.2715	45.5516	30.4682	29.4258	35.9801	42.6591	54.0059	55.9537	60.1415
CG11060	-	0.0817004	-	0.269549	-	0.191633	-	0.605464	-	0.103399	0.0558798	0.435851	0.0721992	-
CG11061	21.8962	45.0793	26.032	31.1321	31.5797	40.5976	45.8762	22.0787	18.3961	27.4238	17.7069	29.4802	23.6476	18.994
CG11062	0.765591	2.23307	6.29116	2.45941	4.73343	1.86096	1.97658	1.75222	1.2809	2.74302	2.56951	5.36078	1.8573	3.71814
CG11063	0.0624217	0.197065	0.274365	0.0812704	0.288109	0.0693341	0.118718	0.222236	0.152028	0.358517	0.117937	0.197117	0.0435369	0.200649
CG11064	71.2352	264.805	784.792	441.278	535.848	401.4	452.322	115.565	83.2972	195.8	135.777	268.77	128.635	212.876
CG11066	1.21488	2.73204	9.72348	3.93263	3.2371	4.43642	1.47706	37.4672	39.997	55.5299	43.517	52.6653	40.2194	33.8522
CG11068	-	-	-	0.0611523	-	-	-	-	-	0.0469161	0.0507097	0.0395525	-	-
CG11069	18.2013	16.6911	5.63271	16.306	12.0774	13.9271	13.4619	3.01962	5.12952	6.0169	5.66125	3.43034	3.11323	4.9626
CG1107	3.42941	6.68557	9.18894	9.96382	8.06884	8.47263	8.35908	6.8603	7.41702	7.34432	8.93204	7.23629	7.88662	7.56281
CG11070	18.0551	22.5995	11.7133	23.3692	21.0349	26.4259	25.4706	15.2629	12.7281	10.0211	18.3887	19.4207	16.7002	14.084
CG11071	-	-	0.0622081	0.0257976	0.0435496	0.0146724	0.00837433	0.0201554	0.0675613	0.00989595	0.0106961	0.0166855	0.0138199	-
CG11073	2.17408	3.38411	26.1268	6.88965	7.77808	6.6296	5.40461	42.5712	31.8213	30.0782	25.8844	48.6106	18.9016	29.0212
CG11076	36.5774	63.4919	70.6947	57.5501	92.6783	54.2155	60.9115	46.7249	44.0094	56.4423	42.1795	48.4022	30.8086	57.7377
CG11077	17.87	7.05194	13.577	13.6106	13.9823	10.7184	8.45885	25.9939	21.0649	17.4034	17.6531	5.26684	9.72168	6.46219
CG1108	0.118143	0.186489	-	0.13459	0.0259664	0.043742	0.0998636	-	0.431607	-	0.175382	0.547179	0.103001	-
CG11081	0.0239434	0.119013	0.219115	0.155452	0.268888	0.130616	0.192591	0.107462	0.0874091	0.118436	0.0872436	0.173954	0.0699075	0.156333
CG11084	2.52245	3.87363	6.6879	4.76131	5.24764	4.82423	4.77133	4.84537	5.52909	5.41094	4.31037	3.94203	4.96166	3.20148
CG11085	0.0507344	0.040042	0.191139	0.099081	0.167261	0.0375684	0.160817	0.090313	0.111207	0.367406	0.095855	0.14953	0.0884635	0.0305778
CG11086	4.16528	9.99383	8.3693	18.384	9.99699	10.7952	9.75264	21.8203	24.3469	25.5041	38.1792	16.0294	14.5257	17.9077
CG11089	17.6431	20.0197	8.47678	18.8241	15.2012	22.4769	13.9246	14.9365	14.9914	11.8519	16.4616	13.7178	23.4904	13.6005
CG1109	12.5668	12.2857	5.42289	11.9008	11.696	11.8522	10.6115	11.297	10.3785	10.3184	9.26833	8.59001	7.93531	8.3429
CG11092	12.805	2.99004	0.190304	0.542566	0.416328	0.813544	0.576413	0.346829	0.313711	0.473019	1.16569	0.127609	1.0305	0.289221
CG11093	1.0518	1.06208	1.45683	0.84077	1.38023	0.784575	1.0198	0.790625	0.715757	1.06605	0.826616	0.944321	0.631105	1.35796
CG11094	0.00577335	0.0956888	-	0.108992	0.068521	0.0897775	0.0536808	0.0601952	0.161701	0.0446926	0.0701221	0.0704942	0.0624139	0.118307
CG11095	-	0.496191	0.46055	0.204631	0.644828	0.0775896	0.797121	0.0532922	0.204156	0.104662	-	0.132353	0.292325	0.336811
CG11098	22.3957	42.4295	18.7599	41.5521	51.4996	39.1336	56.1329	36.4156	33.9532	33.2679	30.2109	44.7955	26.9089	36.1295
CG11099	2.3475	2.05127	2.97434	1.41901	1.05033	1.45893	0.832689	1.15131	3.98171	3.18226	2.48917	2.2945	1.81272	2.6781
CG11100	5.20904	10.7249	7.52519	11.2295	11.2746	9.99251	11.2948	4.88592	4.35758	2.98802	3.64734	3.49646	3.38301	2.63142
CG11101	10.3265	19.455	25.1269	21.5479	21.1853	21.4906	19.9482	4.201	0.63457	4.39775	2.29015	2.90627	1.47473	1.91566
CG11103	-	-	-	-	-	-	-	-	-	-	-	-	-	-
CG11106	-	-	-	-	0.101433	-	-	-	-	-	-	-	-	-
CG11107	27.871	31.1154	7.4182	19.057	17.0429	20.8074	20.0277	13.4284	8.20282	10.0404	11.9093	13.8923	11.4039	11.7625
CG11109	26.4804	16.8503	5.71561	13.8983	11.0945	13.9098	9.19812	8.41754	4.63544	5.29006	6.29852	7.3865	6.98365	4.38896
CG11110	13.2216	8.49371	3.18562	6.00487	3.7169	8.08284	8.57685	5.47348	4.26853	6.21937	3.90057	6.21419	8.471	5.0036
CG11111	0.38642	0.117301	0.0419947	0.0483752	0.0881967	0.0495244	0.0439696	0.0642518	0.0361972	0.0779384	0.0561603	0.0531904	0.0725615	0.062703
CG11112	-	-	-	0.11633	-	0.529304	-	-	-	-	-	-	-	-
CG11113	-	-	-	0.650327	-	-	2.00552	-	-	-	-	-	0.348383	-
CG11115	14.1954	14.0308	5.0398	14.1204	6.06497	10.0695	8.2423	2.26041	2.81106	4.24051	6.62444	4.16147	6.01448	3.54484
CG1112	0.712072	1.59234	-	1.39063	1.1477	1.88943	1.69284	4.55722	5.47735	4.26757	2.24226	1.91131	3.91108	2.71807
CG11120	1.00783	3.97714	-	4.08556	4.57112	3.22261	2.72993	3.6813	2.0306	1.0982	1.28591	1.75523	1.02244	0.570609
CG11121	2.81083	5.05657	6.46815	3.74647	4.82148	3.59302	4.98745	2.42792	1.72865	1.47832	2.0005	2.6711	1.28689	1.94017
CG11122	1.28771	0.455594	0.0278815	0.108397	0.0927143	0.172624	0.0891421	0.0959821	0.0811093	0.221767	0.209736	0.060762	0.162593	0.196257
CG11123	13.3847	16.2934	7.15792	14.4357	20.767	17.8066	13.9983	9.72088	10.8569	7.13792	10.4705	10.2443	13.7261	15.4503
CG11124	11.688	1.20322	10.6096	4.46593	1.28443	3.85705	1.5571	35.9904	64.7294	12.8802	34.7699	15.4053	33.0508	15.8243
CG11125	2.83256	5.48738	3.35506	5.40609	4.04665	5.14838	4.73418	5.07503	6.86735	6.07665	4.23966	0.515001	3.14302	4.06106
CG11127	33.3821	21.2474	0.917641	17.5751	12.8481	16.6883	16.124	19.1299	9.10434	8.14396	13.2037	11.173	10.2466	4.51221
CG11128	1.65483	0.845107	2.08427	1.12796	1.06974	0.843356	0.703509	4.76278	6.25415	7.96819	9.2378	9.66854	9.28102	10.2006
CG11129	0.0656854	-	0.391821	0.0213799	0.230989	0.0243197	0.180447	0.0334079	0.0639907	0.098416	-	0.0553129	0.0229066	0.0659813
CG1113	0.773547	0.872173	-	0.755344	0.218592	0.900122	0.537099	0.393429	1.56101	0.303548	0.686011	0.651395	0.924894	-
CG11130	-	-	-	0.0570181	-	-	-	0.0890955	-	-	0.0472814	0.0368785	-	-
CG11131	-	0.129247	-	1.65236	0.107977	0.363787	0.692109	319.371	397.001	124.724	52.1558	25.7528	52.3682	33.9522
CG11132	17.4966	24.7281	24.9533	22.3384	17.7968	20.4887	22.7288	21.6263	25.4027	20.2879	16.6202	18.7883	12.9128	17.1122
CG11133	0.140656	0.111013	-	0.183128	0.154572	0.104155	0.17834	-	-	-	-	0.488585	0.0981027	-
CG11134	-	-	0.0631845	-	0.176933	0.149027	0.170115	-	0.245078	-	-	0.084737	0.0701839	0.161729
CG11136	5.4113	6.68657	9.14749	7.49662	6.20312	6.28601	5.02787	3.65528	4.54271	4.70416	3.70614	5.42899	3.57958	2.72124
CG11137	117.137	48.0428	13.2226	48.3009	28.6378	34.7198	25.9352	27.8636	26.7656	18.4872	32.7705	18.7027	23.0638	15.2038
CG11138	1.06417	0.349957	0.13364	0.15587	0.12864	0.20357	0.127432	0.148842	0.133909	0.141728	0.157975	0.0970805	0.123704	0.174598
CG11139	87.948	43.9844	8.93047	34.4836	20.4462	40.7836	29.0123	18.4902	16.7894	15.4749	21.27	17.3845	17.5114	14.0534
CG11140	19.3021	19.4532	18.066	19.3124	18.357	17.8663	20.8341	16.8909	18.9455	18.4829	23.3134	16.2694	21.0458	30.2888
CG11141	6.71165	9.07139	11.5366	8.13753	7.85509	6.64727	6.89648	5.73907	4.00483	2.61876	6.95172	4.55677	5.61736	4.90473
CG11142	2.00941	0.273435	11.7035	2.48084	-	4.38688	0.175707	91.9265	181.243	135.705	174.526	219.798	136.065	104.654
CG11143	40.0824	13.6289	8.19148	6.17448	7.0366	12.4603	7.37811	17.3891	8.90252	5.35083	8.30102	10.9193	29.4506	40.1744
CG11144	0.223719	0.961325	1.1316	1.36736	1.3276	1.11362	1.32898	2.32626	2.17947	1.96773	2.18051	2.41245	1.86376	2.9614
CG11145	0.360508	1.13812	-	0.352025	-	0.133477	-	-	-	-	0.389215	-	-	-
CG11147	0.23002	0.466826	3.56952	0.791474	0.209444	1.1193	0.284702	4.65451	2.82508	7.17175	9.89799	18.2352	6.29119	15.8835
CG11148	4.64255	18.6077	17.5241	22.4506	25.2601	18.5592	25.2046	14.0966	15.2305	15.2901	15.8567	14.5658	12.5118	21.4003
CG11149	0.447554	0.777109	2.41679	3.78753	1.02301	2.98269	1.72129	1.68445	0.545009	0.134113	2.10189	0.734916	1.09254	1.69039
CG1115	50.5872	45.527	47.1319	31.3912	39.3944	33.6865	46.144	54.2805	45.1604	48.303	36.3939	41.9476	30.9041	44.3078
CG11151	-	-	-	0.0366526	0.0494995	-	0.0475923	0.0286364	-	-	-	0.118532	0.03927	0.022623
CG11152	0.264523	0.782904	1.64019	0.990142	0.726734	0.538661	1.1599	0.966988	0.612033	0.346791	0.794287	0.459425	0.622671	0.777215
CG11153	0.214798	0.882719	1.0255	0.932995	0.810706	0.638966	0.887469	0.418153	0.544787	0.697298	0.559763	0.789005	0.421028	0.776756
CG11154	439.405	519.518	325.457	401.484	465.253	450.194	482.332	337.976	392.684	370.045	527.325	584.579	468.201	756.628
CG11155	1.09488	2.82423	8.14077	4.05915	5.63449	3.05513	4.76844	2.6281	4.16245	4.46121	3.39482	6.44825	3.00799	8.02056
CG11156	0.153297	0.0403299	0.064171	0.232851	0.224619	-	0.0323946	0.480801	0.348465	0.280725	0.179296	0.34424	0.0890996	0.29771
CG11158	0.291107	0.459511	0.0913939	-	0.0639815	0.161671	0.215307	0.0740291	0.212697	0.181735	0.117858	0.122569	0.203036	0.0877255
CG11159	6.99065	0.68967	-	2.465	0.512152	0.970597	0.615523	5.70357	5.39148	0.654628	6.91836	1.04244	4.06311	1.11184
CG1116	17.7207	14.7166	10.9193	14.5489	9.47535	12.8282	9.22205	5.71708	4.73457	4.72234	8.63784	6.20837	7.70165	3.58667
CG11160	4.05657	1.64187	0.179606	1.5235	1.54312	2.06033	0.901189	0.740631	1.05131	0.558442	1.30545	1.46712	1.4872	0.177621
CG11162	0.274257	-	-	0.267803	0.241112	0.101542	0.5216	0.069744	0.467566	0.205458	0.0740238	0.404159	0.382568	0.385689
CG11163	1.87748	4.7369	7.87531	4.98898	5.58763	4.3417	8.47477	5.00928	6.39414	4.52695	4.14534	4.61342	3.97136	15.7924
CG11164	-	-	-	0.0636022	-	-	0.0412928	0.0496919	0.0475909	-	-	0.0411371	-	-
CG11165	-	0.31312	-	-	-	-	-	-	-	-	-	-	-	-
CG11166	5.05485	15.0989	27.1904	22.8401	17.6391	18.5522	22.6784	16.889	18.3719	15.6134	16.554	17.3649	12.674	13.9934
CG11168	3.04784	6.10628	8.4095	6.50549	4.2769	6.29328	6.42827	10.389	13.8325	9.25021	13.7475	10.2292	9.99516	11.8813
CG11170	6.47836	3.77132	1.16841	3.33494	2.28222	3.11306	3.54386	9.02014	6.36717	6.62014	5.6053	5.05877	4.90297	5.84295
CG11172	2.01129	0.704968	0.325531	0.2765	0.317127	0.252078	0.227031	0.193789	0.206893	0.274522	0.379329	0.189356	0.272283	0.227133
CG11173	64.6391	52.4379	10.1154	43.0558	29.9971	40.6035	51.3393	30.6874	19.4471	29.3843	29.4377	29.9122	28.9623	27.902
CG11175	9.965	17.3544	13.9389	19.9331	18.1692	18.3436	16.2729	6.5435	4.29563	6.23856	7.28598	7.12087	7.52126	6.10932
CG11176	-	-	0.0351943	-	0.0985528	0.0415047	0.0236889	0.0285074	-	0.0559864	0.121027	0.0235996	0.039093	-
CG11177	-	0.176077	-	0.14523	0.0980667	-	-	0.283667	0.163004	0.11142	0.0602149	0.0469663	-	0.13446
CG11178	-	0.254969	-	0.0841202	0.0284011	0.0239218	0.0273069	0.0657224	0.0629436	-	0.0523166	0.0544078	0.0225318	0.0129803
CG11180	2.91423	6.48944	3.69241	7.85943	9.49329	5.85733	7.96183	12.9427	12.725	14.3986	6.15212	8.80825	6.13402	8.30116
CG11181	28.5146	15.9404	9.66643	13.7311	10.4739	15.6873	14.2752	25.9844	38.3835	20.9772	30.6426	23.6394	25.2165	41.9607
CG11182	0.882095	1.39238	-	0.861337	0.387746	0.898127	0.512609	-	1.02046	1.54191	1.30946	-	0.538326	0.886069
CG11183	27.0545	17.0525	3.77504	13.2089	7.59795	12.7992	10.799	7.02334	15.8322	8.44489	14.8579	8.58289	13.3659	5.02007
CG11184	8.02421	18.08	6.74503	13.4381	14.6494	10.1587	11.3774	7.899	8.03783	9.53407	8.10426	10.844	5.82227	10.9465
CG11186	0.330147	1.70554	2.95876	3.29704	2.41763	2.07245	2.06128	1.44253	1.04529	1.439	2.05356	1.35847	1.51243	2.2521
CG11188	11.2748	24.0263	14.7785	19.5877	22.1477	17.0109	22.2771	19.8554	18.604	13.7959	11.1456	13.3812	11.8448	14.7233
CG1119	4.75045	8.35068	7.18592	8.50421	9.80809	8.44772	7.4681	5.23488	4.08446	4.5653	5.51726	4.93976	5.2209	5.56716
CG11190	-	0.0713394	-	0.0294207	0.0198663	0.0669323	0.0191009	0.0229861	0.0220142	-	0.0487933	0.0190289	-	0.0363185
CG11191	8.44941	6.00182	-	5.83041	3.93699	5.44334	5.03516	5.41473	10.5774	8.52419	5.61017	6.51036	7.8379	8.18193
CG11192	-	-	-	-	-	-	-	0.933203	-	-	0.282991	2.09691	0.822683	-
CG11194	2.21957	4.44205	2.86203	4.95392	3.79813	4.69593	6.265	2.35856	0.675721	2.8109	1.88282	2.20284	2.26682	2.93029
CG11196	-	-	-	0.206019	-	-	-	-	-	-	-	-	-	1.05967
CG11198	16.2988	15.6941	11.9557	21.1091	17.6069	25.5643	20.088	36.2321	26.7657	32.7784	40.7703	33.905	58.2881	121.272
CG11199	6.10977	15.7794	20.5777	17.5432	19.2538	16.3552	20.4335	17.6235	13.6648	19.8413	14.23	17.639	14.2645	13.4329
CG1120	1.46509	4.29489	-	3.84902	2.66806	2.3635	3.58252	0.904824	0.637181	1.22823	1.29929	-	1.27731	1.1353
CG11200	52.52	60.095	21.5145	46.3469	47.4643	46.4823	43.4943	5.54973	3.40224	6.28804	4.49863	3.29427	3.44982	5.28771
CG11201	-	0.0597826	-	0.147928	-	0.0841341	0.240099	0.0963122	0.129136	-	0.184	-	0.184906	2.00871
CG11202	-	-	-	-	0.0180377	-	-	-	0.00999393	0.0102469	-	-	-	-
CG11203	4.68575	1.18343	0.294221	0.427045	0.233436	0.532029	0.376271	0.389255	0.289107	0.429038	0.564907	0.164409	0.555584	0.3891
CG11205	12.5192	10.0955	3.71683	16.6095	8.19485	1.66262	1.81162	5.25995	6.49579	7.37383	12.8182	7.99263	1.04401	0.710794
CG11206	1.3756	3.35621	7.79344	4.37724	5.43657	3.94889	4.51299	4.45338	3.79085	4.83421	3.5806	3.89695	4.93515	6.30325
CG11207	0.20524	0.0809926	0.128871	0.233812	0.4962	0.227967	0.238541	0.36535	0.599834	0.358761	0.138489	0.302452	0.250508	0.226781
CG11208	52.8677	32.7581	9.08025	24.4823	15.2727	28.8569	31.5315	25.3366	27.7187	23.0271	37.4349	29.3764	35.629	18.3182
CG11209	0.27593	0.217777	-	0.404155	-	0.102162	-	1.92966	1.04164	-	0.595803	-	1.01037	1.38586
CG1121	0.353842	0.775747	-	1.25409	0.751775	1.95057	1.12991	3.84926	4.63447	3.61293	4.34014	2.30923	4.00351	4.20204
CG11210	10.8272	20.3357	15.4041	19.918	15.8896	21.6927	20.0126	13.4706	12.8009	13.8266	17.5525	19.9083	15.7961	13.4641
CG11211	0.709702	1.12026	-	0.462001	0.0779917	1.18244	0.299947	-	-	-	0.766215	-	0.742488	-
CG11212	10.3143	19.3572	28.0537	20.9907	18.9623	22.7805	18.9042	9.79923	3.14626	8.84895	7.99335	8.08355	6.45189	7.69361
CG11213	-	-	-	-	0.0370659	0.12488	0.106913	-	0.0410734	0.0842263	0.0910367	0.10651	0.235247	0.237166
CG11217	18.1534	30.5912	23.5161	30.9543	30.2297	24.7958	28.4083	17.9459	31.1281	24.9325	29.3322	28.129	25.1801	35.764
CG11218	0.746999	0.294784	-	0.97256	-	0.553146	-	103.72	145.272	78.2524	139.32	73.2044	168.936	209.202
CG11219	-	-	0.0181113	0.0187768	0.0887535	-	-	0.0440105	0.112399	0.0864335	-	0.060723	-	0.0231792
CG11221	0.132123	0.148969	0.0059258	0.307177	0.526851	0.45424	0.231338	0.503989	0.671155	0.810692	0.840582	0.619875	0.94126	0.959366
CG11226	-	-	-	0.0734049	-	-	0.619541	0.80291	-	-	0.24348	-	0.157293	-
CG11227	2.01846	0.758602	0.271586	0.406705	0.295754	0.391456	0.142179	0.097771	0.140456	0.360028	0.570738	0.121408	0.335191	0.13517
CG11228	13.3896	17.9102	8.35281	14.9989	15.5933	17.2223	14.9007	9.46325	6.81852	6.14438	7.36869	7.17513	8.8233	5.32756
CG11231	-	-	-	-	2.65077	-	-	-	-	-	0.135636	-	-	-
CG11233	-	-	-	-	0.0180585	-	-	-	-	-	0.0221766	-	-	-
CG11235	41.4584	8.18025	8.54176	3.37357	1.99326	3.83745	3.83291	3.29468	1.57769	4.20583	4.89559	1.36374	6.77713	4.68509
CG11236	4.74854	3.1712	-	0.653908	0.883104	1.48765	2.31567	1.81135	1.77924	2.87325	3.94359	4.88302	3.50301	6.38438
CG11237	2.33155	3.88481	3.39972	2.74889	2.585	2.91586	4.01825	0.790558	0.277615	0.646916	0.587349	0.861702	0.578195	1.42605
CG11238	9.1039	14.7931	15.58	13.4507	11.5151	11.6982	9.95862	9.16977	12.1514	7.73396	8.31114	7.64749	7.09666	5.9173
CG1124	24.3219	9.18072	4.8012	9.84932	8.56376	7.37875	6.30857	9.47419	13.3529	8.30798	19.3427	14.8985	10.9498	19.872
CG11241	3.06866	3.09263	1.34878	4.80969	3.15436	4.09017	5.52693	3.34958	2.3456	2.36961	1.68199	1.47094	1.46527	2.24785
CG11242	12.7707	21.3271	17.7227	15.422	17.2884	16.9944	16.7788	6.21282	7.97859	9.19737	9.09182	7.40314	7.68075	12.791
CG11246	79.548	61.754	56.4994	39.687	53.3108	37.5396	43.954	38.3858	33.9838	39.973	27.0142	27.728	28.082	30.2596
CG11247	4.16342	20.154	6.55303	14.2742	14.7631	12.1058	15.0741	8.76659	6.93577	8.99662	6.57761	8.21565	6.98857	8.69893
CG11248	5.37668	11.3577	4.41866	12.482	11.1047	10.2169	10.6769	7.09791	6.00825	5.19286	7.38407	8.23964	6.06625	6.60817
CG11249	1.04517	1.23735	-	3.23182	1.42423	1.85746	2.16447	0.398684	1.42549	0.809085	1.1284	1.27618	1.09345	5.35439
CG11251	-	-	-	0.0582068	-	-	-	-	-	-	-	-	-	0.790391
CG11253	3.26717	3.16466	4.70908	3.67367	1.79521	3.18909	3.45207	0.302127	1.66378	0.704609	1.16242	0.37517	1.13937	0.954732
CG11254	1.86377	2.45162	1.75541	3.03318	4.61518	2.34617	1.47037	1.99063	0.847318	1.0239	1.64328	1.15093	1.34324	2.07186
CG11255	52.0107	34.1594	16.8771	26.7393	31.6077	35.3834	41.5749	45.8251	49.5498	36.3706	38.2946	44.5907	38.006	47.6112
CG11257	3.50748	4.09705	1.89404	4.10993	3.60781	3.01282	3.76528	2.03367	4.2029	3.15314	2.84008	0.67933	2.15278	3.72059
CG11258	71.2693	47.5115	41.3833	26.5757	31.1	34.3289	35.6774	10.0298	23.0031	15.0325	25.119	20.175	25.5778	38.0194
CG11259	4.59414	14.1528	11.6318	15.3393	15.0483	11.8519	14.9226	14.7168	15.5383	16.3573	14.0399	13.5092	6.61523	15.6756
CG1126	1.55146	1.63265	3.4096	1.17829	1.93228	1.34032	0.692133	1.31513	-	1.29141	0.884028	0.616942	0.841623	2.1472
CG11261	0.217534	0.686755	-	0.814259	1.45824	0.563788	0.436707	2.01916	1.13908	0.841987	0.880712	0.343468	0.379306	0.786652
CG11262	-	-	-	-	-	-	-	-	-	-	-	-	-	-
CG11263	0.233569	0.368688	-	0.38012	0.513354	-	-	-	1.25148	0.874886	0.504335	1.57348	0.488717	-
CG11265	2.32282	0.47377	0.262205	0.1699	0.315494	0.222251	0.132366	0.139378	0.19705	0.260694	0.140887	0.115383	0.109219	0.18876
CG11266	49.9509	37.1224	28.9184	36.142	32.7151	38.0678	28.2626	24.3842	21.572	23.3237	27.1706	30.4504	25.5708	16.0179
CG11267	212.632	280.926	161.313	200.708	180.661	168.237	168.592	89.6276	79.0277	94.5573	132.785	116.754	123.011	140.326
CG11268	5.42283	4.41803	3.35011	5.8646	4.07542	4.9223	3.77053	6.00549	7.15751	9.30443	7.83767	7.51263	5.12431	9.45364
CG11269	-	-	-	-	-	0.284256	-	-	-	-	-	-	-	-
CG11271	606.519	225.876	62.4693	159.232	81.3471	171.793	102.021	82.4189	80.8657	102.003	153.806	89.1869	152.377	96.0771
CG11274	24.6596	40.8147	20.6703	30.4693	38.4521	35.3459	36.0219	28.6	16.035	27.7254	14.7009	20.1985	14.6736	12.7461
CG11275	10.2908	5.72535	2.14506	4.69485	3.50391	5.02812	5.77527	16.3025	11.6893	12.1538	9.9036	9.28728	8.56001	9.40513
CG11276	2906.33	1796.61	938.351	1552.88	909.974	1549.62	1105.64	942.159	979.419	896.39	1545.8	933.018	1401.76	1104.41
CG11278	18.2949	19.9437	14.2483	14.1797	15.884	15.9798	17.173	23.7763	23.2141	12.2164	14.2409	15.0868	12.3371	12.4276
CG11279	17.3372	14.6749	5.99525	8.26013	6.95828	9.48897	8.76095	8.62607	3.30454	10.541	7.79904	8.04026	6.13365	3.78593
CG1128	0.452685	0.982524	2.2171	1.31873	1.08946	1.24866	1.72668	5.41059	7.57428	4.83257	3.87931	4.65065	4.46761	4.32898
CG11280	15.6245	61.9163	28.8371	53.1118	43.7952	38.1466	46.6391	16.4254	14.7119	12.7989	19.3214	18.043	14.7505	17.2053
CG11281	-	-	-	-	-	-	-	-	-	-	-	-	-	-
CG11282	1.777	3.3367	4.80341	4.41105	4.14382	4.02167	4.26889	4.14775	4.38376	5.51389	4.27973	4.8869	4.9763	4.67632
CG11284	0.0690016	0.272297	0.411602	0.348119	0.326062	0.191606	0.262464	0.500097	0.50416	0.284308	0.27936	0.225158	0.192504	0.228731
CG11286	-	-	-	-	-	-	-	-	-	-	-	0.291903	-	-
CG11289	2.06762	1.63187	-	1.60482	2.69166	1.58994	0.941074	1.82008	1.70439	2.02555	2.27519	3.48224	1.77488	1.37397
CG1129	12.9461	26.3471	28.161	21.942	23.5761	18.6252	22.2378	15.45	18.5353	9.5369	10.8072	12.3424	10.1259	22.1076
CG11290	5.14609	14.1605	15.676	23.9366	17.7069	19.8513	19.0527	18.056	17.1571	14.9952	17.7562	14.0911	16.3091	15.1655
CG11291	-	-	-	-	-	0.072863	-	-	-	-	0.0531168	-	0.137258	-
CG11293	3.67399	3.24083	2.34085	5.80336	4.51247	3.00061	5.22917	1.40145	0.368447	0.458726	0.554149	1.25118	0.527568	0.824944
CG11294	-	-	-	-	-	-	-	-	-	-	-	-	-	-
CG11295	9.77994	7.98728	6.64818	9.10691	6.87841	10.4851	7.45804	4.02255	5.67514	5.13924	3.69555	3.86714	4.44858	1.17888
CG11298	0.431859	-	-	-	1.04409	0.319788	-	0.219645	-	-	0.466247	-	1.20482	3.81748
CG11299	9.43039	17.0851	19.7286	24.6651	22.2154	25.0236	21.6947	13.4507	12.0023	16.4554	19.7324	16.4147	19.0437	13.2491
CG1130	4.25761	13.4832	10.8606	22.3634	19.2651	22.2858	19.3101	21.3702	9.98055	14.7518	18.1998	14.2179	24.2759	13.4719
CG11300	-	-	-	0.278711	0.470501	2.37777	5.97132	10.67	-	1.38988	-	-	-	-
CG11301	4.48777	9.10791	-	5.94722	5.98858	4.15394	10.2964	1.63036	1.63949	5.84347	3.80688	2.96929	2.34754	4.25039
CG11303	0.280125	0.442176	-	1.18531	0.923517	1.03715	1.71667	10.7804	8.41433	3.42762	3.52836	2.39821	4.78673	3.32036
CG11305	2.43203	5.57847	1.57481	5.44224	4.30963	5.12129	5.46054	1.9907	1.73994	2.73292	3.36416	2.14398	3.28649	3.42018
CG11306	46.8151	41.0648	26.3874	35.2917	24.1507	31.7025	39.3153	13.9099	8.59567	13.1745	22.7181	15.9324	15.48	24.2683
CG11307	1.00123	1.66825	-	3.51237	1.90717	2.59491	3.87895	1.44282	1.32763	0.388925	1.8016	1.35837	1.51303	2.88313
CG11308	0.184123	0.581276	-	0.239721	-	0.0681709	-	0.655522	-	-	0.248481	-	0.0642097	-
CG11309	22.756	13.017	10.1921	12.4353	8.99349	12.4061	14.8454	16.5378	20.5673	15.1187	17.3554	17.4265	13.2505	17.3641
CG1131	4.54618	7.39034	4.70792	8.62441	8.81376	5.8284	5.14043	3.88244	3.08204	2.96521	3.3698	4.38538	1.33694	4.04865
CG11310	-	-	-	-	-	0.0978734	-	-	1.48078	1.51827	2.06913	2.44864	3.50308	1.85877
CG11312	8.89176	12.1916	17.8525	14.9359	14.9989	15.8446	14.4388	16.9055	15.7486	15.7359	17.834	16.2739	19.5722	14.8785
CG11313	0.130327	0.205721	-	0.07777	0.224379	0.0643373	0.0550811	0.121522	0.0211607	0.0813616	0.0879404	0.251503	0.0681738	-
CG11314	247.995	169.771	79.9951	133.753	118.65	131.15	130.376	77.1015	71.0794	86.0951	133.871	96.458	94.5256	120.379
CG11315	15.6621	10.6646	8.3881	12.0949	6.41217	4.8892	8.82584	23.3507	27.5242	10.5062	23.2087	22.0461	7.1754	5.86118
CG11317	0.489074	1.06893	0.673242	1.44494	1.71988	1.21183	0.866555	2.14304	2.52888	3.36326	3.48289	2.81162	3.73911	2.7436
CG11318	0.264347	0.486816	-	0.544934	0.426067	0.717738	0.614477	6.94648	9.7431	5.10489	9.37053	4.99003	5.71555	1.61093
CG11319	0.152248	0.582784	1.55107	0.79536	1.40876	0.713071	0.582329	2.42562	2.21182	3.20308	1.80398	2.45515	2.36798	2.71764
CG1132	1.67017	1.64772	-	1.8687	2.4778	1.35269	0.970579	0.345091	0.966077	0.599534	0.619837	0.153828	0.291221	0.503308
CG11320	0.381269	0.386892	-	0.407753	0.131683	0.221828	0.414356	0.277021	-	1.0745	0.529237	0.470126	0.588826	1.66326
CG11321	3.42541	9.41616	11.3347	15.8625	15.5791	12.7112	18.195	6.14216	5.03399	5.176	5.40016	5.15439	8.12429	10.0918
CG11322	0.140935	0.222466	-	0.275237	0.464636	0.939252	0.863686	0.716803	-	-	0.152158	-	0.737229	0.14157
CG11323	0.40035	0.105325	-	0.173746	-	0.247046	0.141002	0.627827	0.650034	1.0164	1.15261	1.55922	1.34961	1.47456
CG11324	6.14664	16.3358	18.0767	14.8825	18.3895	14.4674	13.9831	13.9882	9.89862	11.4805	10.8683	10.0351	8.96783	15.4484
CG11325	0.456796	0.520759	0.605519	0.512127	0.5243	1.69127	0.589903	0.567914	1.97782	0.925226	2.32886	1.98742	3.62848	6.52592
CG11326	6.46975	11.5507	17.717	12.6749	13.4082	13.4803	11.4395	6.98105	6.67502	8.21169	8.11094	8.28956	7.55052	8.99089
CG11327	0.693865	0.638904	-	1.73148	2.26212	2.39774	2.44378	1.67629	0.647798	-	0.749117	2.45891	1.00822	1.74248
CG11328	4.27105	8.03604	9.75752	9.88022	13.184	7.77962	8.38891	9.04792	10.5043	10.0751	9.6546	7.85151	7.27438	10.7564
CG11329	4.53304	2.23606	-	1.19881	2.73984	2.20282	0.179609	0.720476	0.414008	-	0.841156	-	0.889209	1.99214
CG1133	0.471742	0.984692	1.07766	1.39202	1.28648	1.29846	1.65797	1.22806	0.678774	0.671157	0.777362	1.1839	0.822557	0.468879
CG11330	0.746625	1.17855	1.5627	0.52654	0.492296	0.552869	-	0.379737	-	-	0.134346	0.392953	0.347163	-
CG11331	107.945	63.0198	34.5377	49.9641	34.7153	60.4197	40.5564	136.608	219.329	106.514	141.863	109.581	113.541	160.511
CG11333	-	-	-	0.103802	-	-	-	-	-	-	-	-	-	-
CG11334	21.8545	14.4765	25.1172	17.3008	14.5644	11.0391	8.31287	21.1786	29.6548	25.4549	27.3446	25.7154	15.9504	7.58944
CG11335	5.0084	3.42582	3.30205	3.26036	2.67857	3.64687	7.02052	0.891553	2.64289	1.79263	4.19059	2.35478	4.30826	5.76884
CG11337	6.00631	7.262	2.66806	7.00884	8.06109	8.51672	9.01975	3.93229	3.45478	4.356	5.05315	4.27764	5.59301	5.72528
CG1134	20.7292	14.0579	8.72555	7.34688	7.62711	9.09618	15.8022	9.48867	3.44053	5.55984	5.80219	6.5621	6.10444	9.43958
CG11340	-	0.142679	-	0.323627	-	0.568925	0.744935	1.17229	1.10071	-	0.0975866	1.25591	0.252172	-
CG11342	1.28886	3.0517	3.15621	1.59414	1.41638	2.38598	2.12442	1.44215	2.2601	0.772438	1.32192	1.68227	0.898936	-
CG11345	1.42632	0.900578	-	3.15692	2.82139	8.87191	14.1662	88.5755	116.234	114.403	96.1667	102.633	163.944	146.14
CG11347	5.69629	11.7775	16.2478	15.3007	15.9596	16.6717	21.6356	30.6339	25.4086	31.3406	24.0904	37.4149	30.1945	26.2159
CG11348	4.12708	8.85392	9.95342	12.444	15.7585	9.07097	10.0771	14.0732	17.0327	18.354	13.9241	17.0767	12.2074	21.3088
CG11349	-	-	-	0.0399239	-	-	-	-	0.328607	-	-	-	-	-
CG1135	37.3608	55.7399	39.2372	65.3531	41.7723	65.4152	41.3598	39.5974	35.3402	33.1049	46.809	33.6177	57.3692	26.9725
CG11350	-	-	-	0.259173	-	-	-	13.9718	26.2967	1.31233	2.70793	2.81618	5.49807	2.87944
CG11352	0.247368	0.891072	1.68666	1.28825	1.3606	1.58046	0.975772	1.55653	1.33469	1.10555	1.31307	0.648952	2.25395	1.05255
CG11353	8.40181	11.9746	29.1948	16.7799	18.4571	15.161	17.496	7.30177	3.07932	10.1746	9.40108	15.73	5.39059	11.7418
CG11354	0.390257	0.164005	0.184579	0.155069	0.172661	0.106961	0.102818	0.145643	0.144422	0.130359	0.113541	0.168583	0.109583	0.138478
CG11356	-	0.226443	-	-	0.063059	-	-	-	-	-	-	-	-	-
CG11357	1.50467	4.31997	8.01705	5.0537	4.74014	4.29531	5.66347	4.08705	5.35885	3.83908	3.6139	3.79661	3.848	5.28351
CG1136	0.628784	0.37596	0.586244	0.694612	0.44391	0.811288	0.446939	4.16712	5.54553	6.57568	5.07597	3.82277	5.14969	3.87774
CG11360	0.663714	3.14301	7.75454	4.34121	5.43561	3.86744	4.74197	1.86064	1.75888	1.79946	1.76156	1.43386	1.59265	3.68275
CG11362	-	-	-	-	-	-	-	-	-	-	0.0855281	-	-	-
CG11367	1.91131	5.5925	4.63952	3.92993	5.27664	3.4002	4.12763	2.09832	2.75894	2.75894	2.39065	4.79904	2.43855	2.86584
CG11368	-	-	-	-	-	-	-	-	-	-	-	-	-	-
CG11369	-	-	0.0315158	0.0326738	0.0661891	0.0743332	0.0424259	0.204222	0.0488969	0.601616	-	0.126798	0.035007	0.14117
CG1137	-	-	0.0899206	0.139837	-	-	-	-	0.941708	-	0.15461	-	0.0499409	-
CG11370	0.165173	0.130363	-	2.31177	2.83163	4.0362	1.25655	321.582	357.183	63.478	76.3679	49.5509	184.669	90.2921
CG11371	5.12301	12.906	26.514	19.1508	20.6201	14.3503	19.257	11.3698	10.1581	10.1051	11.5926	11.6893	9.00498	13.8892
CG11372	3.62936	5.81707	15.0758	11.4315	15.7206	10.1919	11.1857	11.1464	13.9389	15.7697	13.9705	15.916	9.81384	17.4209
CG11373	-	0.296118	-	-	-	-	-	-	-	2.52965	-	-	-	-
CG11374	-	0.136717	-	0.394679	0.494943	0.128271	-	-	0.421889	0.216284	0.5143	0.984625	0.60409	2.57528
CG11375	6.67345	14.2803	8.04125	15.0061	13.5518	15.3469	13.1985	13.4451	10.3357	7.54603	8.86653	9.46829	7.70286	10.0742
CG11376	2.84364	10.7408	16.8776	17.4206	21.7186	13.1731	16.2032	7.3003	5.39214	8.58038	9.31073	9.64964	6.62292	12.0651
CG11377	10.1588	22.4945	15.6812	16.5789	25.9871	16.2988	13.9837	8.57551	14.364	9.01981	10.168	16.8122	9.74247	11.2251
CG11378	-	0.307882	-	-	0.0285793	-	-	-	-	-	-	-	-	-
CG11379	-	-	-	0.206809	0.069824	-	0.0671337	0.0807891	0.0773732	0.0793319	0.0857466	0.0668806	-	0.382945
CG1138	-	-	-	-	-	-	-	-	-	-	-	-	-	-
CG11380	-	0.0746203	-	0.0615474	0.13507	0.0175026	-	0.120216	0.218754	0.188877	0.076556	0.129376	0.0329712	0.0094972
CG11381	0.300242	0.82938	2.16803	0.586354	0.890856	0.111163	0.0317234	0.916227	1.20655	1.61197	0.202594	0.568868	-	0.0904785
CG11382	-	0.104207	0.0414523	-	0.290192	0.195539	0.195308	0.167882	0.0321567	0.0659415	-	0.0833877	0.138133	0.0795769
CG11384	-	-	-	-	-	-	-	0.029286	0.0560956	-	0.0310831	0.0727326	-	-
CG11387	0.0713652	0.0478762	0.0716971	0.0499415	0.0784258	0.0211381	0.0422263	0.10889	0.122536	0.0908871	0.0539336	0.0563398	0.0335979	0.0788554
CG11388	12.4993	26.1849	22.0917	25.8166	17.2292	28.0524	17.2828	12.7928	12.4023	18.5734	22.8241	11.9873	15.8212	13.7026
CG1139	-	-	-	0.0308558	-	0.0701973	0.0801306	0.313396	1.03897	0.473452	0.255867	0.239485	1.02484	0.495172
CG11390	28.0318	11.5603	52.3283	13.8094	12.9881	10.4722	9.60591	119.194	178.367	142.9	173.2	232.809	112.463	348.146
CG11391	-	-	-	0.0414996	-	0.047206	-	-	-	-	0.0344129	-	-	-
CG11395	44.6876	25.2807	26.4408	48.3149	32.247	47.2064	32.5234	29.9998	29.7208	17.9483	39.6849	32.4994	23.376	34.4986
CG11396	1.79853	4.91361	2.77984	5.76396	3.7705	4.9174	6.05178	1.47766	5.12161	4.76759	5.82524	5.7377	3.42551	2.91841
CG11397	1.41217	3.67389	2.52876	5.19229	4.83957	4.64754	4.66415	6.94293	1.7324	1.51505	1.86342	1.67365	1.60508	2.10153
CG11398	-	-	-	-	-	-	-	-	-	-	-	-	-	-
CG11399	3.27527	9.73573	5.75571	9.26232	7.23602	8.40985	10.2381	8.80504	10.2146	9.72966	6.92291	7.62051	6.17081	7.6397
CG1140	39.5585	21.3677	20.0885	15.3053	20.297	15.7015	18.3249	22.8977	21.7313	17.4693	22.2517	21.0841	17.3921	22.3426
CG11400	-	0.846233	-	-	1.17828	0.132326	-	1.27243	1.56681	-	0.482325	2.55818	0.249274	-
CG11401	0.138657	-	-	0.225657	-	0.154011	-	-	0.574088	-	0.41167	-	0.290125	-
CG11403	-	-	-	-	-	-	-	0.0420039	-	-	-	-	-	0.0165917
CG11404	-	-	-	0.0893661	-	-	-	-	-	-	-	-	-	-
CG11405	0.335201	0.31993	0.141948	0.322239	0.378645	0.170286	0.130138	0.148679	0.275292	0.198556	0.252484	0.183803	0.0897105	0.14878
CG11406	0.0813841	0.192697	1.90354	0.0927138	0.205703	0.0451982	0.120386	0.0206962	0.168479	0.396296	0.14278	0.291264	0.326385	0.261603
CG11407	-	-	-	0.21363	0.432761	0.194404	-	1.86936	2.68548	1.37673	5.52706	3.06744	0.686654	-
CG11409	-	-	-	0.00930105	-	-	0.00603856	0.0145337	0.0487171	-	-	0.0120316	-	0.0114817
CG11411	0.0359155	0.0283462	-	0.0116901	-	0.0132976	0.00758962	0.118734	-	-	0.0193877	-	-	0.0216464
CG11412	0.18522	0.730924	0.203527	0.180861	0.508862	-	0.195702	0.423917	0.699211	0.716911	0.124981	0.506908	0.0968883	0.241871
CG11413	1.65283	2.28286	-	2.95888	-	1.83586	0.785866	58.5293	119.154	21.6687	34.7966	6.35021	92.9436	93.5565
CG11414	19.5395	35.6801	25.9867	42.2195	32.011	49.3062	30.61	26.2749	22.565	28.4297	37.9485	26.457	38.0934	21.5541
CG11415	-	-	-	0.10178	0.481088	-	-	-	-	0.390427	-	0.0658296	0.0545238	-
CG11416	1.57687	4.82259	1.76366	4.36265	4.44049	3.24754	3.85287	2.50625	3.09637	2.01806	2.28764	1.3901	1.64971	1.64337
CG11417	-	0.0805275	0.0320328	0.0664197	0.04485	0.0755528	0.064683	-	0.0248496	0.0254786	0.0550776	0.107398	0.0711627	0.286973
CG11418	-	-	0.504856	0.036097	0.329057	0.0205303	0.0234354	0.0564047	0.0405149	0.138468	-	0.0350206	0.0193373	0.10026
CG11419	6.73756	8.72088	4.90745	5.61409	9.77347	4.19085	7.17581	4.18064	1.57529	1.68247	2.98236	3.85806	1.50375	5.30604
CG1142	7.91479	21.8636	14.3768	16.2545	21.786	11.303	15.6502	12.0765	12.0707	7.29403	7.93468	8.48988	5.1917	8.85907
CG11420	-	-	0.416142	-	0.0485543	-	0.0466836	-	-	-	-	-	0.154081	-
CG11421	-	0.0633719	-	0.0522696	-	-	-	0.163351	-	-	-	-	-	-
CG11422	0.386859	-	-	0.125919	-	-	0.490504	-	-	-	0.104416	-	0.13491	2.33161
CG11423	0.116076	-	-	0.26447	-	0.0859532	-	-	-	-	0.0939891	-	0.404794	0.932791
CG11425	0.498498	0.19672	-	0.162256	-	0.0922834	-	5.51446	3.76369	-	0.134548	-	1.04305	-
CG11426	6.98927	6.64611	6.31854	6.76998	5.92251	6.51613	5.99683	7.55925	5.51689	3.84813	4.84114	6.59469	5.22716	5.43051
CG11427	-	0.0392495	0.0624519	0.0809333	0.0765104	0.128887	0.157634	0.075879	0.193789	0.0496736	0.0536902	0.0942238	0.0346851	0.069936
CG1143	3.84249	6.38459	5.84133	3.29129	0.266694	4.04336	2.52144	43.4062	59.4011	42.7243	98.6897	55.9012	115.663	71.3454
CG11430	1.59772	3.16396	3.68455	2.66639	2.86354	2.57055	2.31429	4.76114	4.46432	5.20482	5.08075	3.51644	5.51605	3.93643
CG11436	-	-	0.234758	-	0.0821726	0.0461417	-	-	0.0303523	0.0311207	-	-	-	0.0500744
CG11437	19.8098	15.6348	6.3768	7.83539	7.60561	6.0347	5.66989	40.4927	56.8578	62.1795	40.2702	37.6919	25.7094	10.9319
CG11438	85.5143	46.519	6.96278	24.7774	26.392	30.9215	29.6817	38.4628	48.2233	39.5652	37.7492	34.1966	24.3171	15.6947
CG11440	6.0147	6.1034	7.31729	8.04063	5.6183	8.35093	8.91983	14.6946	13.7856	19.0964	14.2918	11.0795	16.0685	15.0829
CG11444	-	-	-	-	-	-	-	0.11747	0.168755	-	-	0.0972469	-	-
CG11447	26.7963	12.9687	15.9526	12.4246	13.5569	12.6355	16.9877	12.2144	6.4031	7.19647	6.48197	6.81203	8.63947	12.2396
CG11448	-	0.0458278	-	0.0377991	0.0127619	0.064495	0.0122702	0.0885964	0.0424252	0.0289995	-	0.012224	-	0.0233307
CG11449	3.69203	1.21414	-	1.402	0.845272	2.16435	1.983	0.508566	0.224799	0.345734	0.664337	1.00395	1.18024	-
CG11450	0.350565	1.58104	3.20749	1.51597	1.92624	1.61317	1.31229	0.687724	1.00017	1.12553	0.973233	0.82236	1.4845	0.412512
CG11451	0.81064	1.98032	0.618079	2.337	2.85069	1.88657	2.2922	1.08964	0.244439	0.472335	0.812676	0.788275	0.525007	0.791027
CG11453	12.388	6.25741	5.75608	6.45145	1.96036	1.33011	0.8377	55.3191	73.5869	59.8277	83.657	69.5538	52.6618	55.9971
CG11454	46.0148	35.0353	23.6243	31.2762	19.394	24.3526	20.9348	21.6137	11.4047	21.0886	21.0405	9.91506	14.159	21.099
CG11455	3.37248	1.75864	0.542636	1.59559	1.43083	1.49392	1.52587	1.46103	1.587	1.45122	1.72299	1.76988	1.42181	1.75796
CG11456	2.12607	4.6984	8.74409	3.70228	0.864475	3.89649	2.67321	1.86529	1.13917	0.584005	1.8076	0.358068	1.44579	4.69844
CG11458	0.44982	0.35502	-	0.146412	0.0988647	-	-	3.66049	1.75286	-	0.12141	0.0946971	0.313734	0.0903694
CG11459	1.09969	1.2151	-	0.93064	2.22363	0.895745	2.41681	1.84572	0.107132	-	1.36535	0.648227	0.920396	7.90928
CG1146	2.54627	5.77127	15.9472	7.48029	6.95958	6.43	9.32662	16.7525	11.0831	11.6082	12.1063	11.738	9.85869	7.2666
CG11466	18.3163	16.5735	4.8211	13.5495	15.6758	13.2891	9.22685	23.2894	21.3585	13.583	13.4329	14.9371	11.8394	16.4846
CG1147	0.838171	0.612524	4.25908	1.02053	0.416199	0.919494	0.892167	1.19205	2.47988	2.86049	2.00254	1.98674	2.29507	2.25143
CG11470	-	0.540099	-	0.334109	1.12804	0.253367	0.0723049	15.2271	14.9166	7.86073	16.2539	3.02536	15.0346	4.88057
CG11471	11.6996	27.086	17.0093	33.0229	27.0064	30.011	28.7552	19.9264	16.7605	17.7691	20.8253	23.4302	15.776	24.0349
CG11474	20.7105	17.2341	14.4531	19.8934	13.3093	21.962	22.501	20.6661	26.7553	28.2196	34.1166	21.3261	22.57	33.2408
CG11475	0.477754	1.38258	-	0.725684	2.27509	0.943394	0.84132	1.37693	0.89207	0.636281	1.28949	0.73757	1.88823	3.64729
CG1148	60.7843	31.0615	43.0751	38.1939	43.1567	42.5742	26.825	62.8127	40.8543	112.235	84.8328	57.8952	40.3109	38.5388
CG11482	5.72781	3.04453	9.13812	4.03306	4.41899	4.11156	3.31006	2.0214	2.27756	0.262712	2.52404	2.60853	1.95671	0.774977
CG11486	3.03291	8.80076	15.8186	15.9587	12.566	14.3495	12.0219	17.5687	14.8048	16.8425	15.9018	16.1662	17.6519	11.1518
CG11488	91.6711	43.2152	23.7244	33.3056	24.5589	33.1152	36.3876	21.1069	20.6369	19.7363	28.6213	22.2197	24.3653	22.6477
CG11489	2.69779	8.76405	14.7616	9.60423	9.39174	9.24823	9.92065	9.04121	7.20405	11.0977	7.56109	8.66622	8.15645	11.1737
CG1149	-	-	-	-	-	-	-	-	-	-	0.0199405	-	-	-
CG11490	2.80519	6.30989	5.08604	5.13597	3.88424	4.28427	4.03097	3.65601	6.95161	4.4832	5.20535	6.03843	2.86141	3.00099
CG11491	0.0997908	0.0700086	0.0496052	0.0568414	0.0597057	0.0595259	0.0509619	0.0704917	0.0546841	0.0394556	0.0456386	0.0350136	0.0396336	0.0517908
CG11494	6.31877	14.2976	13.8866	15.0603	18.8998	14.9992	17.224	22.7879	21.9733	23.0831	16.3396	25.2477	19.4055	17.803
CG11495	4.60925	4.92869	0.0466803	3.58127	2.51629	3.46816	1.00544	2.19304	4.96109	2.11636	3.13024	5.00825	1.86665	2.12084
CG11498	3.30466	5.71696	2.77717	2.70537	1.89284	2.17517	2.48297	1.28179	0.999964	1.28368	1.38748	0.822195	1.47838	1.4217
CG1150	7.58258	2.90915	6.77802	3.4964	13.101	6.08273	9.25797	2.19608	-	0.84155	0.142124	0.5321	0.146905	0.867462
CG11500	223.746	130.317	89.4653	90.6479	105.46	98.0047	58.3962	48.7864	48.4036	26.4831	56.5508	50.0078	40.7427	50.0609
CG11501	-	-	-	-	1.98088	-	-	-	-	-	0.324346	-	-	-
CG11502	0.802112	2.09982	2.98289	2.91599	3.15963	2.67699	3.27901	7.88047	6.15641	2.62788	2.2793	1.93121	2.71055	3.67797
CG11504	37.2047	40.5881	16.1056	35.2546	28.2431	34.2726	24.7936	12.3997	7.82417	17.7567	19.4324	17.5628	18.0225	9.18363
CG11505	2.39058	8.34688	13.7543	11.0627	10.9367	9.56296	13.5409	16.7842	9.11311	10.3106	8.88602	10.1639	10.43	8.0602
CG1151	3471.52	4967.24	8719.01	5345.22	7413.02	6085.6	6364.1	726.111	5.576	962.94	42.8544	26.9188	23.0341	12.7638
CG11512	1.03216	0.271544	-	1.11986	0.907422	-	-	3.49974	4.94386	0.0859155	0.464312	0.217292	0.599912	0.138241
CG11513	0.648178	1.73148	2.92723	1.81763	1.83008	1.31069	1.56991	0.646652	1.77293	1.02096	0.928569	1.06016	0.678121	1.4224
CG11516	0.361398	1.53021	3.42313	2.06483	2.88797	1.54087	2.72531	1.97854	1.47528	1.39002	1.13004	1.62978	1.20799	1.54526
CG11518	3.48333	7.43905	9.47253	9.97065	13.9157	10.7347	8.25939	10.0176	7.63528	10.1055	6.70566	7.55964	7.27063	8.05804
CG1152	1.29491	2.40388	4.38034	2.63573	1.884	2.23511	2.15443	1.00645	1.47916	2.47757	2.47115	2.91805	2.26425	1.98593
CG11522	2259.04	2300.88	1007.76	2266.15	1201.33	2391.1	1596.71	1555.87	1580.56	1444.19	2163.65	1473.61	2085.15	1440.07
CG11523	22.8212	36.2483	17.1955	20.1486	22.4457	22.7079	19.7121	5.94856	7.50342	18.8773	17.4778	9.36849	16.0164	6.59064
CG11525	40.8956	111.387	139.463	124.413	133.49	131.206	126.919	123.347	105.951	126.532	130.099	127.594	156.554	126.85
CG11526	20.9987	24.659	23.3592	24.6787	17.375	23.6737	21.3042	21.8312	24.9252	19.3871	19.8958	16.3749	18.0919	19.889
CG11527	148.595	195.619	239.914	198.07	182.77	283.034	268.998	146.785	117.675	205.799	187.994	196.059	270.358	236.31
CG11529	0.401211	-	-	0.26118	0.573176	0.519913	0.0847834	33.4654	29.7542	34.565	14.4025	7.72843	14.2713	23.1332
CG1153	1128.43	2685.26	7169.67	3770.26	5210.98	3714.92	3994.11	399.991	4.77104	627.376	26.4368	12.839	11.794	10.2659
CG11533	2.80703	7.29054	15.2692	11.8581	17.6115	9.11038	12.9784	8.57107	9.19779	11.9362	9.8063	11.8943	7.56045	16.5621
CG11534	15.5563	10.1528	3.70992	8.52014	4.37246	9.47018	8.50281	7.75983	5.42808	5.45344	9.16457	8.59671	6.41607	3.27552
CG11537	3.33904	5.72899	7.77365	5.42361	6.75026	5.07646	5.86639	8.85634	10.5012	9.12761	9.00361	11.5968	8.74167	12.5511
CG11539	10.1255	16.5159	21.7228	9.00839	16.0233	6.62312	10.342	7.55317	7.64483	5.39414	7.19678	10.374	4.59043	5.289
CG1154	42.7864	39.9089	46.3849	31.3857	56.4096	37.699	55.1244	5.53606	0.534782	4.16724	0.592657	1.08301	0.5032	0.478946
CG11546	8.7155	12.1591	13.4801	11.6559	13.2399	10.0887	11.8739	8.13538	6.36174	5.31937	5.67338	4.23624	4.09422	4.44433
CG1155	1067.52	925.243	832.864	1066.41	941.516	1135.79	932.351	231.776	2.02069	244.899	51.6299	97.1337	37.0779	29.2005
CG11550	3.15601	1.92477	-	5.78993	6.27437	5.52381	4.03185	1.5322	0.20963	2.86583	4.68506	4.71126	4.65254	4.46713
CG11551	-	1.83482	-	1.51338	3.83216	0.645553	0.573146	1.52725	1.22676	0.435399	1.35952	1.71295	0.472922	0.0778415
CG11552	-	-	-	0.0856779	-	-	0.33375	-	-	-	0.213142	-	-	-
CG11555	11.1337	19.1932	38.7261	17.2612	21.3795	16.7058	25.9423	24.2898	11.1319	28.9001	15.1835	12.8297	8.4806	19.0126
CG11556	0.289514	0.411298	0.890761	0.395782	1.17082	0.24654	0.452731	0.24296	0.401914	0.289185	0.156284	0.32303	0.151444	0.174491
CG11560	10.383	15.8665	19.42	12.2958	5.53519	10.0605	8.68314	5.50557	5.75702	5.79243	8.22847	4.04615	5.1617	5.68091
CG11561	1.73762	5.09994	5.31892	4.50693	5.26314	3.83996	5.49639	2.81698	4.35099	1.80344	2.78466	3.46373	1.8747	3.65453
CG11562	31.5579	19.5349	20.4954	19.033	18.0201	14.7771	19.3525	7.15978	10.5493	6.25804	15.5323	14.5248	8.95526	13.1773
CG11563	24.4924	27.5863	42.1318	16.1101	21.7567	15.397	14.1793	16.5444	14.105	11.7226	13.1525	10.8495	7.29567	8.86723
CG11566	1.62776	0.748484	0.195529	0.156642	0.217768	0.230588	0.176475	0.100786	0.165471	0.201472	0.19484	0.110254	0.207317	0.176306
CG11567	7.48424	12.2358	9.34635	13.4852	10.2074	11.7273	11.6146	43.3331	51.4937	43.8197	52.4131	63.2841	52.3513	60.6269
CG1157	466.273	708.601	1241.55	963.044	1052.44	987.371	884.116	274.357	12.1625	331.962	164.615	423.559	75.4814	180.21
CG11570	-	-	-	0.612217	0.6201	-	-	0.47832	1.6606	-	1.77685	4.10822	0.0819918	-
CG11575	-	0.216695	-	0.402147	0.422412	0.203309	-	-	-	-	0.0741055	0.433506	0.0957476	-
CG11576	9.36561	7.98314	7.00983	10.0475	6.83402	9.32085	11.9223	8.07871	6.55102	3.92908	7.4622	5.89923	7.5512	11.3345
CG11577	19.4805	23.0624	13.4669	14.3885	11.8978	11.9285	10.3311	3.62018	4.42513	3.83553	5.05569	0.512633	3.5927	7.33809
CG11579	-	-	0.152036	-	0.0177392	-	0.0113705	0.00684164	-	0.00671824	0.0217844	0.0169914	-	0.0432397
CG1158	0.716173	0.376826	-	0.466213	-	0.176773	1.51341	1.5177	-	-	0.515467	0.100513	0.166502	1.34288
CG11581	-	-	-	-	-	0.0840318	-	-	-	-	-	-	-	-
CG11582	-	0.477679	-	0.59099	2.12836	-	-	-	2.50587	-	-	-	0.211064	-
CG11583	22.6661	40.0232	59.4616	29.8854	35.3364	26.2428	37.4657	36.2939	34.8997	15.3973	22.6045	18.1972	19.426	30.5248
CG11584	8.13265	2.9098	0.442567	0.635302	0.452821	0.963545	0.527032	0.579082	0.316913	0.866495	0.878024	0.273936	0.831927	0.980315
CG11585	-	-	-	-	0.132271	-	0.0423917	-	-	-	-	0.168927	-	-
CG11586	34.6199	35.251	42.4698	26.1539	40.2996	24.6863	31.2504	17.9883	20.0903	19.9585	17.7078	24.2042	14.9796	14.3397
CG11588	-	-	-	-	-	-	-	0.756533	-	-	-	-	-	-
CG11589	30.2138	22.4571	28.273	25.2063	30.0439	26.5001	21.7577	7.90723	9.35896	16.9942	13.7763	15.4385	11.2526	11.4328
CG11590	-	-	-	0.110912	0.22468	-	-	0.0866546	0.0829907	0.0850916	0.091972	-	0.118832	0.0684579
CG11591	0.369066	-	-	-	-	-	-	0.281563	-	1.56675	0.498068	0.776966	0.386116	1.40877
CG11592	12.4835	11.512	10.19	12.1898	16.4912	12.5523	7.80294	9.32326	16.0019	16.3414	13.052	14.0255	10.8606	11.563
CG11593	5.49725	11.0501	9.86988	13.1122	12.2899	13.7385	14.648	12.0574	7.74026	5.91998	10.0617	14.8821	9.58534	6.81624
CG11594	6.63663	2.84531	8.87455	3.20022	1.69275	3.00322	3.87836	19.2315	22.2498	16.7159	24.348	18.991	26.0871	24.5427
CG11596	-	0.0692508	0.137736	-	0.0578542	-	0.0185417	0.133879	0.0427395	0.0438214	-	0.0554153	-	-
CG11597	5.64759	5.8756	3.66705	4.5538	6.65771	3.46915	5.01788	5.35309	1.09412	2.17954	2.32113	1.59426	1.61141	1.3409
CG11598	0.909841	1.00533	-	0.592287	-	0.808476	0.92288	-	-	0.0454403	0.0982291	-	0.507665	0.329019
CG11600	0.374624	0.443508	-	0.0609681	1.27623	-	-	0.571607	0.729918	-	0.101114	-	-	-
CG11601	12.9024	5.69061	2.62107	17.663	18.3909	16.0172	13.2717	9.31256	10.7211	5.63837	10.601	11.0647	8.00643	16.2007
CG11604	21.7086	24.8818	32.7318	17.0122	27.716	19.3515	23.7846	25.0711	34.4506	24.2391	12.3531	19.5614	10.9941	18.3063
CG11606	8.26414	4.89185	9.66471	8.5404	10.2624	7.41992	4.93349	2.99476	1.40891	0.154776	3.40159	2.34871	3.09812	4.35822
CG11607	2.2357	5.23165	12.388	4.13637	4.62067	3.77573	4.93166	3.74041	1.62396	1.46918	2.20199	3.67448	2.12013	1.54446
CG11608	-	-	-	-	-	-	-	-	-	-	-	-	-	-
CG1161	57.8806	51.2881	10.8651	36.892	34.9756	37.6005	43.4002	37.7011	36.6591	26.2657	36.4658	35.5692	35.2049	44.6307
CG11611	-	-	-	-	-	0.208368	-	-	-	-	0.303799	-	-	-
CG11614	4.13899	12.3513	7.24246	11.422	7.46239	5.76542	5.67889	5.24912	2.78303	5.33316	7.358	3.52431	4.19708	3.08168
CG11617	5.45207	10.4502	7.30527	9.41166	12.9031	8.18256	10.4103	3.36715	6.16502	4.76513	4.94021	6.14882	3.63286	5.78958
CG11619	0.236905	3.08512	3.42135	3.66273	2.34309	2.89453	1.75219	1.86761	2.13484	2.1593	7.19353	10.3737	5.20484	5.68755
CG11621	1.65143	4.65131	7.15694	6.0603	5.52273	5.68275	5.93605	7.27111	8.49758	5.44998	7.78284	7.52586	7.51501	7.72513
CG11622	4.48126	8.35978	11.8436	8.24773	8.25545	7.66233	6.38777	7.2934	8.92972	7.06012	7.45507	6.22646	5.48386	6.1056
CG11624	8.41991	10.2837	8.5783	11.4493	10.5963	15.4764	12.6369	9.71227	10.3574	4.56957	9.1975	6.1571	8.82165	11.5588
CG11626	-	0.093891	-	0.154884	0.496782	0.132136	-	-	-	-	0.160544	-	0.0829721	-
CG11628	0.471065	1.79134	3.22674	2.36959	3.00248	1.91851	2.60928	3.42317	4.11629	2.97645	2.73552	2.20877	2.14056	3.39547
CG11629	-	0.12089	-	0.0997114	0.471312	0.0567111	0.0647361	-	-	-	0.0413421	-	0.0534158	-
CG1163	194.298	124.047	106.459	45.6523	55.0348	49.6387	64.8572	51.5084	50.8377	40.5872	32.178	61.1388	32.0807	39.2833
CG11630	-	-	-	0.080164	0.243589	-	0.10409	-	-	-	-	-	0.0858884	-
CG11634	-	-	-	0.0742804	-	0.253483	-	-	-	-	-	-	0.0795847	-
CG11635	-	-	-	-	-	-	-	-	-	-	-	-	-	-
CG11637	6.66296	9.86013	-	4.78926	6.10181	5.96176	15.8401	1.62381	7.70813	4.92221	4.87062	9.35133	4.64718	10.7088
CG11638	0.0195559	0.0617378	0.0613963	0.0254609	0.0558757	0.0362024	0.0537228	0.382929	0.366738	0.268587	0.058061	0.193496	0.0613778	0.192511
CG11639	-	-	-	-	-	-	-	-	-	-	-	0.096441	-	-
CG11641	0.108497	0.35965	0.344036	0.464975	0.302847	0.419112	0.455491	0.394551	0.449215	0.372985	0.30065	0.494126	0.324131	0.499154
CG11642	-	-	-	-	0.0211008	-	-	-	0.0233822	-	0.0259126	0.0202113	-	-
CG11648	0.441958	1.72227	3.34051	2.57316	3.46535	2.13132	2.47845	2.27592	1.81237	2.67632	1.99956	2.45863	1.8129	1.98556
CG1165	3.03354	1.19711	8.41279	1.64564	1.11122	2.24631	3.63259	8.10009	-	4.16638	5.18558	-	4.58421	-
CG11650	0.830553	0.655513	4.82396	0.135168	-	-	-	-	-	0.414804	0.896689	4.10897	5.21353	1.33487
CG11652	107.16	129.187	56.5785	162.456	54.8494	161.569	73.7453	39.2055	16.5352	62.0363	121.482	64.9798	98.0512	30.0332
CG11654	5.73398	0.246848	-	0.0678673	0.0687412	0.231598	0.0440618	-	-	0.0781017	0.112556	0.0219478	0.327211	0.125669
CG11655	-	-	-	-	0.0788162	-	-	-	-	-	-	-	-	-
CG11656	1.66947	2.14114	-	0.950939	1.97223	1.0817	1.10247	1.06137	1.27062	-	0.901202	0.263595	0.94607	5.40829
CG11658	10.1884	20.9591	22.9426	17.6448	21.6926	22.8366	22.5049	15.8459	10.8084	17.6997	13.3493	21.0615	15.5433	12.2922
CG11659	-	0.107753	-	0.577691	0.0600134	0.202193	0.201954	6.83962	4.08987	2.3183	1.54767	1.00596	9.33176	0.959989
CG11660	3.99599	13.3162	8.85158	8.38199	8.14837	6.69884	8.1159	9.08926	11.0839	8.56498	5.96197	6.61312	7.27733	12.711
CG11661	22.7665	29.6144	44.2085	40.3669	32.379	46.0641	30.5923	69.1027	78.7399	74.5689	91.9539	66.3671	100.495	57.5006
CG11663	-	-	-	-	-	-	-	0.175961	-	0.0863934	-	-	-	0.208516
CG11664	-	-	-	-	-	-	-	0.0718023	-	-	-	0.0594409	-	0.113449
CG11665	3.57625	8.30889	12.954	7.90086	10.4147	7.20802	8.52085	6.11036	5.16609	5.20199	6.97397	8.53107	4.78595	7.92116
CG11666	-	-	-	-	0.581619	0.163296	0.0932016	0.112159	-	-	0.119042	0.27855	-	-
CG11668	1.12303	0.664761	1.01366	0.776759	-	0.831592	0.533963	-	1.16243	3.85601	0.985118	0.265975	1.32177	1.52292
CG11669	0.118396	-	-	0.154147	-	0.0876714	0.750581	1.50542	-	-	0.447384	-	1.03221	5.94649
CG1167	23.0226	51.8071	68.4475	41.7898	47.8941	44.6023	45.8451	37.9874	40.3453	52.0359	50.0873	44.9734	55.9022	53.3733
CG11670	6.71435	8.74804	2.81066	6.66041	4.70827	5.20867	4.86469	6.01681	6.8526	3.77918	5.14909	4.82391	3.04768	3.23313
CG11671	1.09743	0.288715	-	0.952537	0.402001	1.08352	-	0.558157	6.41469	1.18753	1.57975	2.69538	1.53084	-
CG11672	6.3028	1.98979	1.31919	2.59856	0.415582	0.777862	1.15431	24.7368	20.6208	36.3048	28.6931	21.2301	33.4827	36.13
CG11674	-	-	-	-	-	-	-	-	-	-	-	-	-	0.0804739
CG11678	-	-	-	-	-	-	-	-	-	-	-	-	-	-
CG11679	-	-	-	-	-	-	-	-	-	-	-	-	-	-
CG1168	30.0286	12.971	24.9704	12.0854	7.75935	9.91603	11.9623	52.2161	55.8393	50.6156	40.689	33.2743	41.3925	48.996
CG11680	12.1593	17.4042	17.4438	19.8289	25.9274	16.9242	22.6115	12.704	11.424	9.89136	13.5169	12.53	10.5793	18.5323
CG11686	73.9206	59.1811	111.488	39.0764	103.383	49.4705	60.0109	17.6824	16.0929	11.2547	11.5548	12.5111	10.7565	13.4351
CG1169	536.602	297.061	306.795	397.637	316.086	501.924	357.715	116.168	1.12263	118.082	34.0631	90.3799	12.7488	21.8099
CG11693	1.57271	0.724069	-	0.682534	0.345662	1.94097	2.68644	1.59978	-	0.556368	0.106122	-	0.274228	-
CG11694	-	-	-	-	-	0.104302	-	0.286559	-	-	-	-	-	-
CG11695	0.258577	-	-	0.0841639	0.0284159	0.0478684	0.027321	-	0.283393	-	0.0348958	0.054436	-	-
CG11696	0.102705	-	0.257956	0.0334293	0.180585	0.114078	0.0868137	-	0.0250137	0.0256469	0.138604	0.0648648	-	0.0619004
CG11697	-	-	0.250844	-	0.175607	-	-	-	0.129728	0.133013	-	0.056068	-	0.107011
CG11698	-	-	-	-	-	-	-	-	-	-	-	-	-	-
CG11699	-	-	-	-	-	-	-	-	-	-	-	-	-	-
CG11703	-	-	-	-	-	0.0720648	-	-	-	-	0.0525349	-	-	-
CG11709	-	-	-	-	-	-	-	-	-	-	-	-	-	-
CG1171	2.05919	2.60035	-	3.75337	1.0862	1.37233	1.74059	10.0542	3.61092	11.6212	11.5605	5.37547	13.5004	9.76318
CG11710	-	-	-	-	0.0264756	-	0.0254555	-	0.176029	-	-	0.0253596	-	-
CG11711	2.42594	3.80945	6.06339	4.50185	5.73769	4.63562	6.35949	8.45745	8.15204	8.57398	6.87094	9.69827	7.09325	9.65762
CG11714	7.60437	10.1568	17.8597	5.80706	6.23539	4.60223	6.02605	4.87171	4.52326	2.48321	3.15765	2.18583	1.88692	4.08373
CG11715	2.76619	0.260682	-	0.161259	0.117965	0.122289	0.0523476	0.104992	0.15083	0.0927887	0.156009	0.0956087	0.115183	0.107828
CG11719	-	0.148845	-	-	-	-	0.318821	-	-	-	-	-	-	-
CG1172	4.96294	11.5922	11.0333	10.631	17.7327	9.58483	11.4797	15.0086	16.3014	18.0539	13.1057	19.1878	11.203	14.8077
CG11720	-	0.165956	-	-	0.0924297	0.233556	-	1.65764	2.91906	-	0.113507	-	0.0733283	-
CG11722	26.2689	10.1548	-	12.0402	8.60144	12.604	9.23298	7.70273	15.9292	5.89039	13.0951	13.0354	8.78691	13.0321
CG11723	9.16669	12.8253	8.41571	10.0812	9.03571	9.82182	6.19283	7.841	4.70188	5.54925	6.37282	3.74262	4.5529	5.94334
CG11726	-	0.399037	-	0.0822822	-	0.280789	-	-	-	-	-	-	0.352631	1.47282
CG11727	0.188004	0.123652	0.406614	0.703724	0.307611	0.224292	0.145672	0.241706	0.305256	0.490342	0.369302	0.162714	0.389736	0.119606
CG11732	-	-	-	-	-	-	-	-	-	-	0.17304	1.21471	0.223576	-
CG11734	1.6658	0.276204	0.386745	0.0956825	0.0922997	0.0621939	0.0709947	0.163751	0.385251	0.339074	0.0755651	0.100197	0.151332	0.202484
CG11735	0.194033	0.15314	-	0.126311	-	-	-	-	-	-	-	-	0.0676656	-
CG11737	4.2461	6.03221	11.4867	6.63389	6.47045	7.72949	6.68474	4.75109	7.70432	7.17481	8.07967	7.61302	6.12044	7.19402
CG11738	-	-	-	-	-	-	-	-	-	-	0.0705989	-	-	0.0525492
CG11739	24.3184	30.8325	22.6285	33.696	22.0878	34.2794	33.7023	39.7628	52.2819	35.0703	42.5718	32.8967	36.9196	34.9643
CG11741	5.43124	4.2866	-	1.94459	-	1.8098	0.573861	-	-	1.76314	1.61252	0.571697	0.757619	-
CG11742	-	-	-	0.297449	-	-	-	0.929579	0.756734	0.821531	-	0.192386	-	-
CG11748	-	-	0.10051	-	-	-	-	-	-	-	-	-	-	-
CG11750	7.49337	2.78312	0.276773	0.38259	0.290638	0.707197	0.620977	0.560465	0.357845	0.513666	1.22937	0.309318	0.563627	0.678918
CG11752	-	-	-	-	-	-	-	-	0.122144	0.125236	-	-	-	0.302264
CG11753	21.5265	15.338	-	14.5972	8.01683	10.184	14.5946	12.165	11.8691	5.67414	17.7533	9.18948	8.75814	6.24678
CG11755	3.97756	7.00302	-	5.2782	3.69861	4.30474	5.17252	0.38904	2.4591	2.75056	1.98198	3.5427	1.9206	0.061469
CG11756	-	-	1.77967	4.88399	0.879445	0.987655	0.140927	1.01755	1.21816	2.2482	1.43999	0.631779	2.7908	0.0669896
CG11759	1.60267	0.565877	0.105929	0.137276	0.101966	0.171768	0.240636	0.0858024	0.123262	0.242233	0.125218	0.0443943	0.132371	0.11015
CG1176	1.61395	1.91072	11.3375	2.1013	2.79347	2.31554	4.05007	0.410432	1.96539	1.86401	0.98014	0.382244	0.633192	0.64849
CG11760	1.04958	10.5618	5.10755	9.39475	14.1294	7.96636	13.2523	6.20567	4.60126	9.82862	4.67427	11.6556	4.48378	3.37379
CG11761	14.7391	12.8856	5.41048	8.78297	7.97406	6.71641	9.05644	3.92118	1.98815	3.22759	4.03939	5.34654	2.60954	4.87443
CG11762	0.46452	0.549933	-	1.13397	2.65448	0.77394	0.392648	-	-	-	0.501509	-	0.566976	1.16653
CG11765	32.4043	55.4753	766.523	32.1846	2091.32	49.931	372.844	1021.88	113.971	2244.89	45.5957	1916.98	15.455	69.4566
CG11767	-	-	-	-	-	-	-	-	-	-	0.0464312	-	-	-
CG11768	0.0261912	0.134364	0.357692	0.187549	0.267676	0.150306	0.0359755	0.656056	0.851578	0.703087	0.519585	0.675443	0.685028	0.705086
CG11770	11.072	22.8262	21.636	22.3218	19.5711	19.3539	17.1012	13.7369	9.38084	13.7404	15.8657	16.5847	13.6428	10.4074
CG11771	49.9389	27.9692	24.8108	25.3594	19.7265	30.0854	29.2294	13.7251	17.0318	17.313	23.1827	24.0612	21.5447	23.0995
CG11775	0.253568	0.100064	-	0.0825338	-	0.0938826	0.509046	-	-	0.50656	0.20532	0.533817	0.265282	-
CG11777	2.38267	5.64155	26.9297	5.11852	19.8475	4.76373	5.13573	6.48332	3.82997	6.54488	3.15119	5.76845	2.57583	11.3447
CG11778	0.151631	0.777885	-	0.592251	0.299939	0.196492	0.432573	0.443441	0.923243	0.681563	0.306947	-	0.0793179	0.380785
CG11779	20.048	26.994	23.5828	22.5309	18.9774	24.7211	22.1918	20.776	16.9323	22.3887	23.2237	21.6552	22.3845	21.8756
CG11780	14.5841	9.72714	5.2236	5.74983	3.74714	6.46441	6.3374	6.00714	5.45299	2.46211	4.32443	1.81621	2.22062	0.412669
CG11781	58.5843	57.6135	75.3226	30.8729	40.5698	33.5687	60.426	21.9924	41.7854	15.2099	26.4793	28.3861	19.7816	40.5399
CG11783	5.31958	8.54007	10.9316	8.5983	8.42337	8.63916	7.72837	13.7891	16.077	11.5328	12.8079	12.586	13.6814	16.4071
CG11784	54.3683	19.2184	23.2641	21.5225	18.9161	18.0312	10.0252	21.0859	21.0124	17.8226	25.0994	23.5101	22.9862	12.1456
CG11785	264.471	142.683	56.7576	91.8765	86.632	88.2471	79.1905	34.6272	37.6111	28.2297	61.3366	51.7348	43.6155	46.5838
CG11786	64.423	110.015	569.058	139.246	228.263	120.365	177.173	72.4113	1.89846	48.663	8.84881	36.44	2.31859	10.9621
CG11788	1.31614	1.73127	-	1.18997	1.23744	1.16409	1.06615	0.520641	1.24657	0.51125	0.848619	0.584939	0.586475	1.4249
CG1179	1.02367	1.21189	-	0.999576	0.674965	0.379008	0.10816	20.4351	9.59857	4.34563	15.0581	0.862016	11.7805	11.311
CG11790	29.3231	30.634	11.9635	30.5696	21.7007	23.8639	20.0264	13.8692	13.6278	10.2585	31.1228	21.1438	18.2288	20.8321
CG11791	6.28311	22.8828	35.8633	22.9641	33.6918	20.6283	21.9317	24.0634	30.476	37.221	33.5494	30.8213	26.6895	29.4127
CG11793	202.578	90.4983	63.8676	49.4112	56.919	60.1797	55.41	87.7377	100.211	65.3504	76.1069	90.6029	88.3516	93.6846
CG11796	1.3146	2.88206	10.4556	3.80344	1.28414	3.5693	0.925996	49.5142	66.6664	8.42572	33.8655	15.9901	27.8121	15.6408
CG11797	94.8973	128.893	18.3115	24.3205	23.1439	15.8751	37.5755	11.465	10.2124	1.57457	1.6168	2.19027	1.97903	4.37037
CG11798	5.65285	12.9058	23.2725	18.3446	22.3321	17.9943	18.6233	15.6179	12.0789	16.7583	11.9945	16.2794	15.0773	15.7199
CG11799	9.52534	23.8908	37.08	36.1018	42.9384	28.3392	32.7869	42.29	40.5202	42.8999	38.4119	42.3489	32.5614	26.5869
CG1180	0.42888	0.338493	-	0.139596	1.69672	0.158791	-	6.43485	2.29798	2.78455	8.91336	0.270866	3.14085	12.9244
CG11801	-	-	-	0.237204	0.854253	1.07928	1.12934	1.85326	-	2.12314	0.98349	3.93779	1.69428	3.02579
CG11802	-	-	0.105464	0.0546696	0.0738314	-	-	-	-	-	-	-	-	0.0337436
CG11804	12.818	19.5829	15.534	25.4506	20.5513	25.7744	20.7221	13.4082	11.6256	16.6516	14.2768	10.7428	18.0322	16.5559
CG11807	4.70673	16.2831	19.5794	11.2857	12.431	11.6176	12.3499	4.22916	9.05596	5.05398	7.28351	7.53061	6.42877	9.53467
CG11808	13.3053	10.9577	21.5218	8.66144	11.3159	7.49642	6.6624	6.10512	0.281782	4.9838	4.76223	4.93229	2.52172	11.5638
CG11811	30.9556	44.7499	65.1048	39.5318	50.7497	37.2489	49.6954	40.6055	76.2002	50.7189	50.3014	52.0017	47.6973	62.7613
CG11814	2.45649	5.57576	5.83764	6.9801	3.73204	6.8246	5.88063	4.89264	5.0526	4.09695	6.05916	6.7644	5.79024	4.08857
CG11815	-	-	-	-	-	-	-	-	-	-	-	-	-	-
CG11816	-	-	0.337244	0.0998959	0.101182	0.28408	0.340493	0.039024	-	0.0383201	0.103547	0.096917	0.080272	0.107902
CG11820	13.0635	24.0575	13.4148	19.8428	16.0308	20.2537	21.3368	7.19783	13.3893	9.78647	12.6346	11.459	9.01641	9.5137
CG11821	-	-	-	0.323431	0.412529	0.122635	-	8.08622	5.21666	1.5991	0.894002	1.34812	0.924073	0.377081
CG11822	3.62884	2.47789	1.55532	1.53284	1.29941	1.80399	1.4346	1.86638	1.77754	1.71563	1.51319	1.87125	2.25371	1.60552
CG11825	2.33569	7.68099	15.3992	3.23102	304.804	5.98138	33.3985	64.1983	2.9865	292.892	3.4673	181.278	3.5975	11.34
CG11828	-	-	-	0.118892	-	0.0450802	-	0.340595	-	0.0608095	-	-	-	-
CG11833	-	0.351419	2.00366	-	-	0.384661	-	0.45292	-	-	-	-	0.207034	-
CG11835	-	-	-	0.145622	-	0.165645	-	0.204792	-	0.0446884	0.0724528	0.263721	0.0312041	0.377503
CG11836	17.9251	32.0178	22.2144	25.3338	37.7383	26.9543	39.9393	2.79902	0.919088	3.14118	0.933673	1.6551	0.383838	2.62191
CG11837	14.1912	16.3205	6.2375	10.03	11.0503	8.1065	6.76885	8.71277	13.3806	7.59375	6.40206	3.79846	4.80751	7.98285
CG11838	1.28749	2.51049	2.30638	2.97043	1.96417	2.80404	2.26459	2.64818	2.04742	0.917238	1.36957	0.91677	1.25453	0.85205
CG11839	4.53189	7.551	5.45408	5.73643	8.30043	4.56766	6.75693	4.4178	1.2877	3.77228	2.92207	4.13427	1.75602	3.59127
CG11840	214.097	183.499	118.198	153.144	135.736	149.039	146.06	72.4118	57.4428	80.2623	87.6222	85.3658	67.3088	74.7185
CG11841	-	-	-	-	-	-	-	1.14824	9.04749	1.74255	1.44029	-	0.286295	-
CG11842	0.403162	0.477292	-	0.131225	1.06332	0.223903	-	13.3282	32.9427	2.56723	6.85542	0.424372	1.12476	1.01244
CG11843	0.567061	0.74592	-	0.615241	-	0.559871	0.599153	3.98967	8.70078	0.236006	1.02036	0.119379	0.197752	0.493667
CG11844	180.225	120.836	109.098	84.2086	121.34	86.1966	104.921	122.039	102.994	116.549	72.8765	100.423	63.7382	65.8539
CG11847	1.29345	6.12512	5.963	4.16572	8.51354	4.15881	5.3659	8.30973	9.30136	5.15091	4.88756	7.91101	3.84594	6.85197
CG11848	1.10148	4.49159	8.45801	4.81014	5.6387	4.12915	5.13049	5.19368	5.05233	5.50113	4.91779	5.49762	4.70548	6.16841
CG11849	2.03749	4.14839	2.68849	4.04636	3.49814	4.83235	3.50064	3.69455	1.62533	1.8287	2.78154	3.5496	3.44971	3.01364
CG11851	4.33295	6.99499	5.28679	6.66701	8.33285	7.98482	8.30313	2.55435	1.36708	2.90174	2.55162	3.71092	1.51104	3.85787
CG11852	0.391425	0.463398	-	0.82813	-	1.30431	-	56.937	61.4412	19.5001	28.261	8.11675	64.0879	87.4845
CG11853	-	-	-	-	-	-	-	0.943406	1.04618	-	0.0526998	-	0.272362	1.05911
CG11854	-	-	-	-	-	0.0758015	-	1.40573	1.04712	0.818	0.442071	2.45675	1.21375	2.96144
CG11856	6.35644	12.4123	16.5585	15.3745	15.1569	15.8452	16.6573	12.1165	6.04564	6.60236	8.34161	8.60582	7.90176	10.2106
CG11857	38.494	102.144	141.481	84.2492	102.168	80.6971	83.1121	62.954	71.4132	68.9782	62.4104	71.7887	41.7998	41.2808
CG11858	150.607	63.8952	18.1751	45.3408	47.5151	44.3749	32.6863	38.1847	43.5098	44.1595	27.8324	36.3716	20.6616	26.6227
CG11859	16.6354	23.7971	15.7906	14.9325	13.8537	14.0506	15.5994	15.864	18.865	11.1317	14.6977	18.8512	14.4126	19.6868
CG11864	-	-	-	-	-	-	-	-	-	-	-	-	-	-
CG11865	-	-	-	-	-	-	-	-	-	-	0.0846653	-	-	-
CG11866	16.3451	30.0313	23.2481	30.7148	27.9542	28.2985	31.7296	24.0814	20.1299	18.7722	19.0934	20.4371	19.6618	17.4956
CG11870	1.72259	3.90133	6.98175	5.9519	6.14377	6.01948	5.99714	4.23409	3.22862	4.87417	4.18135	4.60279	4.852	3.9966
CG11872	0.362955	1.31408	2.96995	2.46402	2.78318	1.71071	1.76651	1.2922	0.864332	1.0905	1.13358	1.41055	1.48071	1.0822
CG11873	1.36	4.21227	9.16726	8.25194	8.14325	6.87898	9.93514	6.9942	3.51947	5.57183	5.30138	6.20644	6.57563	6.62274
CG11874	8.51614	16.7252	10.3631	18.329	15.9751	19.2117	19.461	7.67219	10.1133	11.8365	14.718	11.4658	11.0506	17.4406
CG11875	7.58491	4.08162	-	3.81543	1.09875	4.53154	4.88136	3.59469	4.15644	1.54969	2.60556	1.27017	3.06591	2.59742
CG11876	146.053	81.4311	43.1814	62.9186	54.8995	82.2027	71.3764	81.2621	90.2451	87.1663	91.8311	92.7274	106.527	73.6429
CG11877	27.3626	27.9765	27.3727	24.4921	19.7367	24.4983	20.8949	18.0917	18.0841	18.2002	25.2445	19.8996	23.6386	9.79496
CG11878	-	-	-	-	-	-	-	1.03775	-	-	0.191554	-	-	-
CG11880	11.9547	15.6045	11.0993	17.0944	14.2042	16.6644	14.1859	17.1494	23.6783	18.3455	26.3098	25.3287	22.6445	26.1726
CG11881	1.48445	2.92899	-	1.44951	0.699133	1.72734	0.604976	1.83356	0.878018	0.4766	0.429281	0.312508	0.739534	1.00119
CG11882	8.81485	7.12679	9.11233	7.20783	2.17366	7.08453	4.8613	4.04588	0.575986	1.39589	2.72736	0.63366	2.32426	2.41881
CG11883	0.31688	0.758627	0.971641	1.12424	0.903078	0.848639	0.872747	3.84651	3.8125	2.95418	2.70269	3.01085	2.91368	3.81969
CG11885	17.8957	17.3021	-	10.0479	7.66984	11.0982	6.71252	4.32338	0.762738	4.02196	5.79622	8.38256	4.05653	9.52747
CG11886	11.4125	13.511	12.7395	13.0701	10.312	13.0676	12.1031	14.2424	11.6328	10.2385	9.41209	9.65484	7.44391	7.26049
CG11887	6.58206	9.71511	0.161023	7.51228	12.5502	7.12104	7.33391	4.58674	2.43582	5.72073	5.42192	7.90011	4.50132	6.11369
CG11888	26.1395	31.7989	26.0183	29.4052	31.2022	31.7507	27.7849	28.955	20.6465	22.0362	18.2304	19.1844	15.8325	12.714
CG11889	-	-	-	0.0533195	-	0.48521	2.82127	1.66632	2.53344	1.61582	2.78551	2.55199	1.54243	1.6126
CG11891	-	-	-	0.0533195	-	0.48521	2.82127	1.66632	2.53344	1.61582	2.78551	2.55199	1.54243	1.6126
CG11892	0.146756	0.115827	4.00847	0.620976	-	0.108671	-	-	0.285938	0.842884	0.633766	-	0.409427	-
CG11893	-	0.265665	1.16246	0.821708	3.10721	2.61715	5.37038	22.6838	8.81285	15.5923	1.27193	4.92495	3.28677	15.6888
CG11895	1.07736	3.81611	4.75825	5.46163	5.49078	4.80978	5.49039	1.90459	1.04576	1.97291	2.03832	2.65267	2.14899	3.17868
CG11896	4.71595	12.0098	6.65277	13.0167	9.21798	13.1769	10.2314	6.69996	7.65713	6.20227	8.33305	8.7235	10.3281	6.90999
CG11897	2.10683	4.61573	7.99436	3.57062	3.56072	3.41605	5.34254	24.3498	29.5042	13.4883	14.177	16.6478	12.0722	19.6526
CG11898	0.139304	0.439782	-	0.392964	0.489876	0.343845	0.598564	0.932867	0.983898	0.660941	1.35357	1.19261	0.971596	1.06348
CG11899	4.14899	1.19076	4.49985	2.02568	1.53364	3.35159	0.518085	0.815302	1.01049	1.27154	1.47615	0.516131	1.64419	-
CG11900	2.58442	8.15901	7.30249	4.94206	4.54418	2.99022	4.30083	4.0255	2.6751	3.46887	4.44691	5.10073	2.14052	5.97095
CG11901	1026.61	1069.69	928.636	989.247	725.981	1061.22	851.759	830.877	735.039	783.874	894.607	779.909	859.753	690.642
CG11902	1.45773	6.53325	2.43539	8.20163	4.86306	5.80196	5.77584	3.1245	3.71513	3.39316	4.39822	2.42219	4.15763	3.04364
CG11905	29.2116	37.1628	7.48971	11.8964	15.1871	12.5665	12.6325	4.84626	6.4962	7.1817	9.55516	13.9612	8.19813	11.9678
CG11906	7.01255	10.6081	2.0793	7.64006	8.15587	7.89728	5.20717	5.62237	6.8079	3.42932	5.2576	3.87528	6.07979	4.85263
CG11907	23.7776	27.8525	30.4345	31.5528	26.3666	28.0041	33.3537	17.5929	15.8533	18.7801	19.4565	24.2132	16.2464	18.7403
CG11908	0.162688	0.470806	1.19179	0.335371	0.250298	0.180704	0.424009	0.441302	0.0792455	0.325007	0.117095	0.0799155	0.151292	-
CG11909	0.577952	0.364918	2.06853	1.54256	-	1.3267	0.244264	10.8467	15.8496	3.17512	5.05419	2.11709	3.82946	5.89845
CG11910	26.7643	27.7884	12.4468	30.234	30.7334	23.7401	24.0447	31.5561	43.7468	36.1336	53.5803	57.9718	36.2362	66.6803
CG11911	1.02896	4.46657	-	10.2986	2.26152	5.71451	3.85953	77.257	118.723	26.2728	54.5032	32.4927	52.0305	43.721
CG11912	-	-	-	0.544002	-	0.309403	-	11.759	5.97013	1.94767	6.46585	3.04939	8.25702	1.73483
CG11913	-	-	-	-	0.187447	-	0.180225	-	-	-	-	-	0.0991398	-
CG11919	14.8731	9.41451	3.35324	9.48715	8.04067	12.4363	13.0992	9.91259	9.17743	8.28807	13.5384	12.6401	13.1583	26.6316
CG11920	11.7664	14.9108	4.21438	13.7011	9.61589	9.75597	12.0821	12.3903	12.4718	6.29032	9.03544	6.17525	6.06827	11.1202
CG11921	0.889189	1.05269	-	2.17066	0.781729	1.7284	2.01995	0.791429	3.89812	1.66533	0.719995	1.63795	0.542655	2.36697
CG11922	3.91971	8.09102	17.6071	7.55679	5.43408	7.14464	6.81761	4.06384	1.98272	1.80704	5.94084	1.26951	2.73386	1.87782
CG11924	2.96866	9.18947	14.6945	12.6619	14.2104	12.7185	14.9012	12.5398	8.56353	10.2244	7.47152	11.0546	7.93257	8.45039
CG11926	11.0694	17.6693	13.9011	13.3189	10.7978	13.032	11.4068	7.93886	9.78419	8.57213	10.3395	7.14816	8.54461	5.47218
CG11927	13.0544	22.6443	21.6183	18.8173	27.7144	19.4395	21.2203	13.6803	8.0009	10.9618	9.83475	12.5332	8.35456	14.4389
CG11929	-	0.0430634	-	-	0.263827	0.0202015	0.0576505	0.0832522	0.30564	0.0817507	0.0589073	0.137839	0.0761108	0.230195
CG1193	5.49484	7.36567	6.0927	8.318	5.41546	7.86328	7.59364	6.11064	6.41519	5.79351	5.79114	5.25144	5.99201	6.93016
CG11937	-	0.297991	0.316098	0.184339	0.456408	0.0931939	0.119679	0.0640099	0.183911	0.0314277	0.101907	0.331188	0.0438894	0.126421
CG11940	1.40061	0.476323	0.175175	0.159374	0.150164	0.134912	0.103471	0.107143	0.141439	0.142176	0.16904	0.0575335	0.146928	0.194452
CG11941	-	-	-	-	-	-	-	-	-	-	-	-	-	-
CG11942	25.6647	6.62211	0.309905	1.28517	0.759336	0.913679	0.417188	0.502046	0.24041	1.10923	0.799281	0.207807	1.72118	0.892398
CG11943	-	-	0.119913	0.0339052	0.0839467	0.102846	0.0880497	0.0882996	0.0507397	0.13006	0.046859	0.0511687	0.0242176	0.0767332
CG11949	31.4177	74.1887	66.031	82.9668	78.9875	74.8291	73.2491	87.2611	94.2016	99.4031	81.6308	73.6183	87.2198	71.3223
CG11951	0.513948	1.73842	-	1.24268	1.178	0.788331	0.899885	0.914886	0.572214	1.44842	1.05029	0.865578	0.281647	0.678517
CG11956	14.5497	18.6023	6.11904	12.7173	10.261	25.1057	21.5895	12.0914	13.4899	14.7256	19.1705	22.4909	19.2526	25.0873
CG11958	67.9798	148.471	103.483	115.397	119.168	114.506	111.174	55.6991	48.7748	54.3276	54.2516	62.3604	44.0634	56.8313
CG11961	13.8137	18.4566	28.5226	29.3686	19.3877	17.2206	18.422	55.7979	84.9274	68.3441	127.046	96.6315	87.6314	101.778
CG11963	13.6827	18.0738	23.1143	19.2119	28.9404	19.4796	21.5949	56.0076	66.7322	46.4769	53.109	55.3926	49.413	55.8631
CG11964	24.8509	25.8023	14.9981	18.1407	14.5828	16.7493	20.8784	12.8847	6.55192	10.3327	10.8426	9.34589	8.96081	7.39193
CG11966	2.06291	12.0411	6.77549	6.60387	7.64304	8.38483	7.97132	0.242124	0.14907	0.175487	0.330405	0.181351	0.324127	0.154846
CG11967	1.54504	1.52427	-	4.44222	7.32924	4.38566	5.35996	10.6412	10.5362	10.7065	18.592	18.2148	13.6048	22.7885
CG11968	15.3102	20.5544	19.9204	14.0765	14.5006	14.0836	18.3113	10.4761	19.1821	14.465	13.2916	17.8103	12.2195	22.1967
CG11970	5.35088	11.1245	8.52255	14.5421	11.9422	12.6439	11.2798	7.60023	7.01401	7.45229	8.57151	6.78634	7.94956	8.4077
CG11971	7.07296	15.4587	6.1493	10.8025	7.03133	9.10513	5.9556	4.31681	7.182	5.16282	6.3439	2.63441	5.35056	3.43218
CG11975	12.7282	16.3708	8.92949	16.6228	8.53066	15.4759	15.0425	7.47266	16.1887	6.59232	12.5542	7.3771	11.0695	6.53485
CG11977	-	0.199925	-	0.1649	0.723766	0.281361	0.374704	-	-	-	0.0683702	-	0.441687	1.37404
CG11979	63.5159	65.1879	46.4785	33.644	28.3446	38.0019	37.3063	21.6182	22.057	25.3292	21.7715	14.0833	23.666	24.6475
CG11980	36.9151	54.3856	42.7924	40.8525	40.4008	40.5824	46.605	23.9263	25.9115	23.1638	27.1828	36.5058	22.5781	35.0276
CG11981	53.8869	47.4705	19.225	31.3587	20.1581	30.5317	22.5446	28.1684	19.5537	13.0486	28.4278	19.7667	22.8732	29.9627
CG11982	41.7473	24.6185	16.2226	23.177	18.628	24.0309	23.1036	17.3468	16.1913	11.9198	19.3467	10.5465	18.679	15.7614
CG11983	0.946334	1.92058	4.03213	1.76012	0.742829	1.3014	1.88551	0.962619	0.263405	0.202555	0.948711	0.626133	0.848615	0.434559
CG11984	33.5932	29.1011	25.9195	26.1022	25.316	27.6615	26.3056	36.6999	38.5779	33.4878	27.5058	31.2643	32.8958	26.6177
CG11985	77.3359	88.095	56.069	63.5788	70.9687	60.8088	81.3757	34.6702	22.1362	46.1895	44.1141	46.3251	37.8129	42.6063
CG11986	5.23876	6.70104	5.67146	4.1159	4.64535	4.41432	7.86386	1.92943	1.3199	5.05235	2.7792	1.6353	2.89788	3.73809
CG11987	19.4528	58.6319	76.8458	60.3503	60.1091	51.6922	65.8042	39.4777	24.3042	34.3096	31.3993	36.9055	27.2955	33.788
CG11988	1.28785	4.81524	5.37059	3.89543	3.98848	3.19326	3.88978	1.89886	1.08354	1.40658	1.32018	1.08722	1.14774	1.02447
CG11989	60.1535	68.0031	28.5105	46.9147	41.3554	44.4893	41.9113	25.717	34.5735	34.7593	35.2561	36.0026	33.2396	27.4975
CG11990	12.8896	23.914	13.4827	18.9689	15.7357	16.7144	16.3041	10.3928	8.07875	8.78667	12.1682	9.61957	8.8196	9.10631
CG11992	8.77173	13.1745	15.7631	18.3877	15.783	15.2205	12.5328	44.3471	41.8024	32.3498	37.2271	22.2286	35.886	49.9085
CG11993	6.00676	18.2661	12.258	12.7084	17.2015	13.5401	8.62406	4.35796	4.77609	7.41167	9.29845	5.28138	7.27002	6.95664
CG11994	2.65334	3.49024	-	3.02272	3.54762	0.736791	0.513976	3.48621	1.34629	-	1.25327	1.02408	0.462652	-
CG11997	0.179086	0.42403	1.01204	0.582906	1.41699	1.32612	1.77868	-	-	-	0.29002	0.414717	0.124906	-
CG11999	132.217	62.2683	25.9058	40.365	25.7187	44.7541	35.7916	30.4938	43.6011	29.2208	27.6764	32.5582	20.8665	11.9725
CG1200	21.4227	22.2403	20.9791	19.7654	16.4071	18.5784	19.3617	9.47086	12.1407	13.374	15.5006	11.2749	15.3726	13.9047
CG12000	85.1231	57.6064	30.9383	40.6923	34.5893	46.7642	38.6958	42.0784	24.2691	29.7959	34.5374	35.1052	29.1081	37.0098
CG12001	2.28428	3.41923	3.7589	3.17915	2.80459	3.49964	3.26247	0.921425	1.47717	1.78994	2.0835	1.77433	2.71944	6.45646
CG12002	9.67262	7.28429	6.70377	10.2455	8.85894	9.26684	7.56448	4.82893	4.34113	6.52137	7.92596	6.35772	4.81576	5.9659
CG12003	0.30952	1.05858	-	1.20894	3.40142	0.725789	0.915703	0.83959	1.45741	0.206112	0.946805	0.629887	0.755576	0.476735
CG12004	8.90885	17.8534	11.2487	21.042	17.9034	20.221	18.5478	16.6566	16.5373	17.8264	22.6656	19.6847	20.0051	24.4735
CG12005	14.6168	16.1508	7.75955	15.0297	11.9595	14.1937	12.9729	10.1544	9.62794	11.8128	15.6013	12.7842	9.22154	7.42139
CG12006	11.8365	28.6826	18.9869	22.8149	20.751	16.9818	19.5216	18.3424	9.03118	8.91343	9.55928	13.0821	5.74016	9.4561
CG12007	14.7428	22.4252	20.7022	17.4059	13.3735	17.0204	20.9583	18.4729	21.7721	11.4796	15.9891	15.1798	13.5075	13.6514
CG12008	9.93444	28.4627	35.7043	45.7668	40.1571	39.9829	42.2758	41.2165	33.8541	31.8648	31.4401	28.466	34.9303	31.0705
CG12009	19.0966	45.5804	39.2655	98.5286	135.107	130.516	145.674	4.96535	0.176721	5.00757	1.2552	1.55533	0.72462	1.2921
CG12010	3.99178	3.56504	2.67136	5.02616	2.90908	4.93942	3.66273	2.88507	3.04451	4.14462	4.25293	2.96336	4.28608	2.17371
CG12011	105.539	253.934	144.408	126.272	121.551	132.302	110.37	16.7654	1.51795	11.2059	2.8411	7.17283	7.05184	4.59118
CG12012	9.8859	14.1287	17.0285	15.6539	16.5602	15.0365	11.6875	9.17272	10.9323	10.8755	8.94233	16.7058	6.70871	25.1213
CG12013	18.4299	14.7951	16.7301	16.2823	12.7306	12.7503	9.70306	30.8255	34.6263	14.806	20.5512	17.0272	14.3232	21.3903
CG12014	2.05466	2.27029	2.58027	3.25468	1.20423	2.48505	3.76296	1.98552	1.26771	0.991955	2.51404	0.605571	1.57636	1.59609
CG12015	11.4408	9.7137	5.27897	7.78624	6.05775	8.15091	10.2201	6.03925	3.29302	3.59282	5.00623	2.55451	6.34737	11.7361
CG12016	3.81389	8.09385	5.9337	7.44829	5.12261	9.50799	9.06243	11.9834	13.6441	10.8361	9.12732	8.36809	10.4924	20.4324
CG12017	21.3715	41.9566	85.8177	36.75	60.4474	39.3474	52.6002	14.3444	0.00568856	11.6126	1.62648	2.96995	1.2055	2.56206
CG12018	6.25451	6.06467	-	5.75833	3.41701	3.5728	2.86997	2.22675	3.04657	2.90057	2.50809	1.35433	2.61738	2.18996
CG12019	62.1216	80.3247	44.4841	46.7639	61.3537	56.0814	46.5606	39.158	43.6186	40.6961	33.9265	43.992	42.7284	42.7251
CG12020	-	-	-	-	-	0.0705198	0.321995	-	-	-	0.154226	-	-	-
CG12021	16.4311	27.8555	19.0614	24.8221	20.2753	27.4441	26.4074	18.5314	15.2535	14.5908	16.5065	16.7216	15.1345	12.4492
CG12023	0.565572	0.382609	4.60396	1.80143	1.10987	2.93161	1.95921	15.1583	17.469	19.2883	13.2426	19.1908	18.5751	16.5891
CG12024	14.003	29.9233	33.3453	28.5078	23.8374	23.9173	24.8731	19.4174	20.8486	24.5103	21.6073	19.245	19.6713	17.2773
CG12025	7.26058	20.534	19.0907	18.192	17.4871	20.1335	14.8475	10.0782	10.4441	13.0693	13.3708	10.9066	15.7986	7.8251
CG12026	6.12665	10.3134	3.52414	9.84529	10.0945	7.26512	8.07589	2.93082	3.82949	4.43998	5.59689	4.78938	3.82489	4.63075
CG12027	0.360508	0.284531	-	-	-	-	-	-	-	-	-	-	-	-
CG12028	0.110654	0.0873337	3.05714	0.324151	0.924174	0.327754	0.187066	1.21	-	0.607905	0.358396	0.302837	0.154355	-
CG12029	0.561725	1.56647	4.24429	2.14832	2.35397	1.89258	2.62334	1.40943	0.975898	1.64585	0.85409	1.21015	0.80642	1.01378
CG12030	239.584	124.328	34.6193	85.224	64.8046	93.351	100.749	117.259	136.318	138.724	168.317	169.656	171.012	136.906
CG12031	6.92702	14.9937	9.76689	12.691	12.1068	16.755	10.5272	7.61583	8.84957	8.49355	10.1208	7.10807	11.7891	8.9082
CG12034	22.7768	27.8909	12.8715	20.7132	14.4114	16.0483	16.2773	13.0237	17.9195	14.7536	16.878	15.9834	14.827	17.7766
CG12035	-	-	-	-	-	-	-	-	0.28895	-	0.26685	-	0.0689565	0.357527
CG12038	18.5548	13.0426	7.91883	10.5218	10.6095	13.4713	12.2531	7.15153	9.3558	8.90487	11.9333	8.78895	11.4753	11.5034
CG12042	8.37544	11.7884	25.9882	12.3584	9.69495	11.577	10.0294	14.1638	13.259	10.5968	13.5259	11.7254	11.099	11.3297
CG12045	0.448469	0.235969	15.5817	0.729859	0.525694	1.71578	0.537029	105.987	161.325	120.314	119.27	151.091	178.499	104.634
CG12047	1.60277	0.28914	0.0503196	0.1416	0.0956159	0.144116	0.13064	0.0873405	0.0446121	0.120071	0.17922	0.053023	0.199621	0.0781998
CG12048	-	-	-	0.121146	-	-	-	-	-	0.495696	0.0334861	-	0.0432655	-
CG12050	7.43186	9.28498	7.83681	8.33087	7.63242	8.5263	8.88067	8.69541	12.167	8.22233	7.85274	8.45429	8.1006	7.25778
CG12051	172.837	340.254	150.432	309.73	225.738	290.142	281.889	69.9184	71.6355	103.073	204.216	135.283	144.188	142.86
CG12052	7.73744	20.3291	32.4694	23.7808	29.7111	20.4845	24.9081	16.9011	14.0779	14.7515	12.5161	14.3806	13.3026	15.9119
CG12054	3.96735	10.7192	10.0791	13.4203	14.1763	11.4898	12.9408	9.22871	8.00267	11.4509	9.91327	8.90042	10.1941	10.7234
CG12055	154.915	56.2823	47.4174	88.3751	54.8249	81.8962	63.4525	105.517	123.221	114.133	151.088	124.505	138.832	117.269
CG12056	0.261293	0.206225	0.0820337	-	0.172286	-	0.220864	0.199342	0.0636378	-	-	0.0550079	0.0911211	0.157482
CG12057	-	-	-	-	-	-	-	-	-	-	-	-	-	-
CG12061	1.77786	2.09631	2.13851	2.95612	2.34921	2.03025	2.47144	1.70496	1.49723	1.4656	3.73479	2.5929	2.59204	2.91764
CG12063	35.0227	81.9375	17.4901	51.6318	64.8157	56.5821	73.8603	2.71594	2.83544	5.60622	1.95636	3.26115	1.89019	2.08119
CG12065	0.472145	0.234625	0.252543	0.182137	0.257507	0.168335	0.11825	0.084492	0.0851785	0.18777	0.127435	0.0920342	0.0975717	0.151065
CG12066	-	0.367423	-	0.202035	-	0.114908	-	-	-	-	0.0418837	-	-	-
CG12068	1.17004	3.50912	-	1.37101	3.49737	1.12633	0.197801	-	1.36782	-	1.32637	0.689694	2.52979	0.517137
CG12069	-	0.101882	-	-	0.397203	0.0955878	-	-	-	-	-	-	-	1.53009
CG12070	57.1107	144.742	77.1355	103.004	89.3564	127.395	113.133	65.84	52.9914	50.5461	78.4731	82.0891	83.1754	81.2238
CG12071	1.77117	4.81496	9.08237	7.53715	11.6496	5.80475	10.771	23.2045	14.0434	12.0401	11.1368	20.2454	13.1997	25.8438
CG12072	1.62774	5.86791	9.74647	7.07847	9.36611	6.38497	7.31637	9.31918	7.76442	8.00492	6.17844	10.0827	6.42308	8.43461
CG12073	0.0834279	0.168729	0.594241	0.300401	0.417152	0.397693	0.36582	0.379234	0.483843	0.526039	0.475688	0.537879	0.872819	0.708142
CG12075	-	-	0.0340021	0.0047002	0.017456	0.0133663	0.0152577	0.00367223	0.00527544	0.003606	0.00584636	0.00608005	0.00755376	0.00580219
CG12076	31.6956	35.8348	29.1181	31.8857	38.8731	27.6049	30.0557	26.3064	27.295	19.1026	18.5175	19.8349	19.6814	19.2374
CG12077	1.65146	3.42145	-	1.14225	-	1.37575	2.83549	0.734946	0.15083	3.60845	1.05863	-	1.22382	-
CG12078	-	-	-	-	-	-	-	-	-	-	0.0281823	-	-	-
CG12079	358.119	146.796	110.362	101.17	101.199	116.26	120.94	108.012	124.157	137.35	130.474	171.415	130.121	128.956
CG1208	-	0.054878	2.58683	0.169739	0.198669	0.115848	-	5.74669	8.96682	7.23178	8.01359	10.3418	6.97131	7.08929
CG12081	-	-	0.198819	-	-	-	-	0.0644173	0.0925405	-	-	-	0.0441687	-
CG12082	25.094	23.1285	8.93584	15.1845	14.5472	17.6154	19.2183	8.73703	3.40447	6.56075	5.47754	2.6946	5.25652	4.8384
CG12084	9.08838	19.3464	18.5603	18.5881	15.6151	19.866	19.6025	10.8893	15.2815	15.5701	13.7157	14.221	16.1366	11.043
CG12085	30.346	31.4094	20.9599	30.3798	33.2721	27.6874	27.5379	32.2353	31.3158	25.1585	21.3541	22.2046	25.3832	21.8256
CG12086	7.81062	10.6758	11.7648	10.2789	6.94863	12.3298	8.2339	4.75799	5.14047	7.39392	9.93702	8.92785	9.92335	6.96494
CG12090	3.18461	6.56084	6.32973	9.74057	8.47643	8.16691	7.61542	7.16362	5.89122	5.45562	8.26051	7.636	10.3953	8.95237
CG12091	81.174	108.222	92.7057	92.751	86.8205	111.699	108.142	102.117	124.891	117.216	104.396	122.484	130.691	91.5713
CG12092	3.36984	0.664911	0.0881644	0.201089	0.111097	0.353506	0.106817	0.0856959	0.177824	0.238426	0.3335	0.0472951	0.313379	0.124118
CG12093	29.3257	25.1875	31.1951	22.5154	19.2225	19.4161	16.6956	14.1694	11.5116	12.3631	16.4357	13.4732	15.641	19.0956
CG12096	-	-	0.626648	0.0812093	0.191928	-	0.0790858	0.126896	0.0303828	0.0934557	0.0336708	0.0787876	-	0.0501246
CG12099	20.756	51.6848	27.4801	49.1241	55.7861	48.1047	51.2226	39.8737	43.1254	43.9961	40.54	40.7152	32.8248	60.3021
CG1210	7.3319	16.0342	28.2682	23.6448	22.5811	30.0757	25.8914	21.3481	15.3829	20.5514	20.5309	19.2594	28.0544	23.5709
CG12101	-	-	0.0816264	0.105782	0.0571436	0.0240655	-	-	0.0791523	0.0324624	0.052631	-	0.0226672	-
CG12104	17.078	36.0171	25.9295	27.5657	26.5823	24.2038	22.3633	9.93187	6.7845	8.9837	13.2617	13.2613	12.5459	14.0052
CG12105	0.389739	0.922802	0.489439	0.554994	1.17782	0.793645	1.53394	13.6154	12.7906	17.4453	8.86253	6.77926	10.0407	4.14005
CG12106	-	-	-	-	-	-	0.0366056	-	-	0.0432569	-	-	-	-
CG12107	62.9336	56.7355	86.7829	51.034	64.6288	54.1344	60.8203	44.7703	40.1686	32.6503	35.2904	57.45	31.5961	54.5521
CG12108	17.5177	2.07387	-	-	0.0770031	0.194575	0.0740362	-	-	-	0.0472814	0.0368785	0.183269	0.211159
CG12109	1.51446	0.647448	0.138679	0.164314	0.16643	0.373816	0.493387	0.609791	0.384216	0.598793	0.323605	0.464957	0.176047	0.392999
CG12110	0.00857969	0.0235808	0.0306439	0.0307843	0.0275535	0.0239179	0.0278783	0.0468966	0.0631546	0.0526294	0.061135	0.0670211	0.0528354	0.055563
CG12111	-	-	-	-	-	-	-	-	-	-	-	-	-	-
CG12112	-	-	0.0594338	0.0616177	0.249645	0.0700904	0.0400043	0.0962828	0.0461059	0.0472731	-	-	0.0660178	0.152129
CG12113	-	0.0557903	0.377276	0.138049	0.233044	0.104688	0.0597507	0.341546	0.292673	0.211822	0.171712	0.178576	0.0986045	0.127811
CG12114	12.4539	18.3652	11.7813	17.2279	8.3557	17.1093	15.4788	14.5435	9.53846	11.1303	12.3841	10.2803	11.1434	13.366
CG12115	0.194336	-	-	-	-	-	-	0.0494202	-	-	-	0.0409121	-	-
CG12116	0.158946	0.501792	1.94616	0.258676	0.803489	-	-	1.21261	1.93557	4.44543	-	0.635771	-	0.0638649
CG12117	-	-	-	-	-	-	-	-	-	-	-	-	-	-
CG12118	-	-	-	-	-	-	0.031571	-	-	-	-	-	-	-
CG12119	0.0561768	0.0443374	0.317464	0.0914246	0.123469	0.0207992	0.0830984	0.200002	0.164182	0.0280564	0.06065	0.16557	0.0195906	0.135432
CG1212	2.41461	5.20899	5.74692	6.1527	4.97341	4.71265	5.54474	5.37724	4.17815	4.93283	5.77238	4.1925	4.39872	5.84889
CG12120	-	-	0.0139383	0.0144504	0.0390306	-	0.0093817	0.01129	0.0216253	0.0221727	-	0.00934633	-	0.044596
CG12121	-	-	0.021772	0.022572	0.182901	-	-	-	0.0337793	-	0.0187175	-	0.0241838	0.0278641
CG12123	-	-	-	-	0.149787	0.168217	-	0.0577697	-	-	0.0613147	0.239121	0.0792213	0.0456386
CG12124	0.194215	0.0306568	0.121949	0.101144	0.21343	0.0431444	0.0492496	0.108656	0.141903	0.0872973	0.041936	0.0735958	0.0270916	0.078036
CG12125	-	-	-	-	-	-	0.0364533	-	0.0210067	-	-	-	-	0.0173281
CG12126	-	-	-	-	-	-	-	-	-	-	-	-	-	-
CG12127	-	-	0.0549199	-	0.0384474	0.129534	-	-	-	-	0.0472149	-	0.0610037	-
CG12128	12.0866	19.2326	21.911	14.2134	16.0817	12.2702	13.5259	11.6667	14.6077	12.2351	10.4357	13.9537	8.47531	10.1567
CG12129	0.53114	0.139734	-	3.05422	3.22974	4.98186	4.45218	-	-	0.66317	2.00702	2.38542	2.71664	9.74587
CG1213	0.831787	0.182358	0.145079	0.45123	0.792203	0.615931	0.839801	11.6691	10.2641	7.65066	10.8137	9.68939	21.2396	21.8075
CG12130	24.9617	31.8773	21.4605	25.5216	24.2818	20.5377	27.6687	19.2639	14.7905	12.7264	15.2682	15.2054	9.10797	12.6648
CG12131	34.8967	84.6442	77.7349	65.0305	97.2918	65.6429	68.8	35.2371	40.036	43.9542	49.3714	47.4429	34.9486	67.6681
CG12132	3.2634	0.81474	0.209093	0.281808	0.175654	0.345217	0.274439	0.19477	0.129763	0.357567	0.323564	0.105156	0.20903	0.25422
CG12133	0.206432	0.325852	-	0.134383	-	0.0764306	0.567099	-	-	-	-	-	-	-
CG12134	45.2963	15.3043	7.56229	13.2642	13.7846	12.6201	13.5416	13.6763	5.01785	8.13345	7.07378	6.92067	6.65662	7.73049
CG12135	-	-	-	-	0.041076	-	-	0.14258	0.182068	-	-	0.0393445	-	0.112639
CG1214	0.443933	0.654031	0.427415	0.568349	0.663482	0.410911	0.322086	0.285996	0.028832	0.277143	0.183725	0.286604	0.196097	0.0832409
CG12140	28.842	24.5786	24.2471	22.7677	15.1001	24.5857	20.6739	17.2034	18.3197	13.5911	23.0437	21.3424	20.8849	20.8868
CG12141	0.0986323	0.0778454	0.247727	0.160519	0.260137	0.0730364	0.354329	0.225742	0.240219	0.17241	0.186351	0.14535	0.0343962	0.198153
CG12142	1.84217	1.63567	2.96407	2.04241	2.1383	2.3872	3.64955	25.268	50.1238	42.8105	36.0481	37.994	32.2015	39.0218
CG12143	36.3077	14.066	5.05958	12.4966	7.95914	13.9693	7.7927	8.4617	10.9899	9.89514	12.7678	13.052	12.5625	11.7699
CG12147	-	-	-	-	-	-	-	-	-	-	-	-	-	-
CG12149	0.204397	0.16132	0.0481282	0.14969	0.12354	0.0378385	0.0647893	0.116952	0.0871164	0.255205	0.0413761	0.0753025	0.0178199	0.17452
CG12151	-	-	-	-	0.0187105	0.0315191	-	0.0432976	0.0622004	0.0212583	-	0.125453	-	0.0171028
CG12153	-	-	-	0.107211	0.246141	-	0.055684	0.167526	0.320886	0.148054	0.0355612	0.0693425	0.0459467	0.0661736
CG12154	1.22418	0.468741	0.947518	0.287994	0.346313	0.143603	0.110136	0.483919	0.932821	0.877742	0.278072	0.298543	0.126805	0.141232
CG12155	0.0837262	-	0.0262861	-	-	-	-	0.0425835	-	0.0418155	0.0225983	-	-	0.0336414
CG12156	0.135781	-	-	-	-	-	0.0286931	-	-	-	-	-	-	-
CG12157	-	0.145373	2.37093	0.539571	0.506036	0.102294	0.428154	0.0468403	0.448598	0.413959	0.0994292	0.135717	0.0963502	0.129515
CG12158	-	-	-	-	-	-	-	-	-	-	0.39964	-	-	-
CG12159	2.76967	7.51422	-	4.90189	4.41334	5.25547	4.13356	2.06898	3.37276	4.53881	2.70988	4.37307	3.56165	2.57348
CG1216	63.099	47.9159	25.0981	33.5891	21.6037	36.3928	28.1289	19.0189	18.2148	20.4336	20.3895	17.2265	20.6019	17.9039
CG12161	0.146669	0.115758	-	0.0477392	-	-	0.0619878	-	-	0.256379	0.197935	0.0926311	0.716075	-
CG12162	49.4977	39.066	31.8283	31.8112	24.0693	40.2868	44.8912	22.1438	29.472	21.3242	25.2814	25.2982	25.1342	26.7055
CG12163	25.8174	25.5993	28.045	22.2116	22.0496	24.1354	22.729	25.0545	20.0153	26.59	21.5955	35.4454	24.8131	25.5615
CG12164	69.6451	27.8878	121.063	58.8387	46.7091	42.7077	27.5679	165.877	83.8437	239.196	183.9	471.604	137.421	181.121
CG12165	15.7529	13.0673	4.49147	9.02525	8.28473	10.2365	8.57695	11.4048	3.26895	3.87352	4.57721	3.82393	4.12015	0.984953
CG12169	0.168759	0.266385	-	0.109858	-	0.437376	0.213972	-	-	-	0.136648	-	0.823923	2.78012
CG12170	83.1508	30.0443	12.3368	21.4119	11.4511	26.0449	22.0568	16.3275	20.5077	21.0707	20.0282	22.7123	22.6351	18.2558
CG12171	37.1781	29.3427	8.83092	16.7982	11.0742	17.1157	11.6813	183.18	207.544	132.724	62.1883	51.904	62.4376	49.532
CG12172	515.418	449.467	199.333	156.568	182.932	284.351	252.248	30.7543	12.74	26.0851	13.212	16.0302	14.337	12.9515
CG12173	15.4233	9.0516	9.99481	9.39665	9.34381	11.5673	12.828	11.8671	17.1444	10.863	13.2892	11.739	10.1366	11.5998
CG12175	0.0774683	0.244567	0.364821	0.10086	0.204318	0.0860469	0.114594	0.177303	0.245276	0.367556	0.104546	0.244632	0.18911	0.108944
CG12176	-	-	0.266127	0.175576	0.0677474	0.0570625	0.0814214	0.0783864	0.0563041	0.0192431	-	-	0.0268734	-
CG12177	-	0.0785933	0.250108	0.0972366	0.218864	-	0.105216	0.455821	0.145516	0.1492	0.134387	0.125783	0.0347267	0.200057
CG12178	6.10431	12.1862	31.1426	13.0316	15.5671	10.8352	14.7017	8.51504	14.8015	9.43746	12.1874	11.6603	8.26463	15.4197
CG12179	-	0.00640483	-	0.00264138	0.00356719	0.00600916	-	0.0185732	0.00988217	0.0121588	0.00438065	0.0170841	0.01132	0.00326067
CG1218	6.64221	7.20824	9.12337	7.29664	9.01471	8.23848	4.98286	5.32075	6.63261	3.40026	5.0646	3.04137	4.05361	4.77057
CG12181	2.26137	0.382453	0.152135	0.2103	0.142006	0.418631	0.136534	0.0410765	0.0393397	0.403356	0.435971	0.0680097	0.168988	0.292057
CG12182	2.09434	2.85511	-	2.85069	3.0757	2.67873	1.87088	1.21044	1.13608	1.33125	1.85	1.26259	1.32793	2.16115
CG12184	-	-	-	-	-	-	-	-	-	0.00748426	-	-	-	-
CG12186	6.24106	8.67869	-	6.04582	5.74809	4.56643	4.93	4.38346	4.08955	6.15974	5.85566	3.03444	3.67925	4.44813
CG12187	0.0917485	0.24942	1.2322	0.431357	0.560143	0.445378	0.292977	3.12388	2.07812	2.51767	1.79674	2.30923	2.50988	2.48018
CG12189	2.47718	3.25852	2.67881	3.51635	7.51648	7.5921	3.69341	3.16727	2.11161	3.07577	2.45157	2.57854	4.7993	4.36843
CG12190	9.09694	28.7988	21.3566	24.3456	24.9479	24.6994	24.7984	12.2352	10.8809	10.6767	13.9681	14.7463	13.9233	14.9862
CG12191	0.164772	0.390138	-	1.03688	0.712223	0.467713	0.998156	4.93045	5.56472	3.1271	3.69127	4.72914	3.17952	4.3144
CG12192	-	-	-	0.0647466	-	-	-	-	-	-	-	-	-	-
CG12193	0.161631	0.127567	-	0.105219	-	0.17953	-	-	-	-	0.0436255	-	0.056366	0.292247
CG12194	5.26372	7.2387	1.42721	10.3316	5.2411	8.50416	7.38178	8.17342	7.26455	5.67596	9.60059	7.21963	10.6244	8.07535
CG12196	7.60844	10.1726	8.32478	8.39041	6.16482	8.8504	6.37123	7.3062	3.67841	2.97753	3.90792	4.18366	3.74235	4.96206
CG12199	2.51411	0.618428	0.252581	0.201852	0.215042	0.233486	0.163811	0.187541	0.159711	0.195145	0.279913	0.123939	0.255719	0.214662
CG1220	2.46288	3.05458	5.90967	2.51944	5.68374	2.08427	3.42012	8.32104	15.9384	4.7005	2.75396	2.66652	4.11038	5.83151
CG12200	-	-	2.01755	-	0.235402	-	0.169749	0.204277	0.130427	0.200593	0.144542	0.112739	-	0.107587
CG12201	0.41048	0.32397	-	0.267213	-	0.227967	-	0.260965	-	0.717522	0.221583	0.0432075	0.0715737	-
CG12202	2.65866	1.09289	0.452126	0.270426	0.170432	0.307611	0.292617	0.338051	0.134899	0.359617	0.343846	0.0699632	0.23179	0.233681
CG12203	2.97419	0.853592	0.084887	0.176012	0.118853	0.800859	0.228546	-	0.197554	-	0.218933	0.0569212	0.565743	0.0543199
CG12204	5.15429	1.23809	0.21107	0.291768	0.295525	0.41486	0.378852	0.170967	0.163738	0.167883	0.423403	0.0471779	0.390754	0.315153
CG12205	-	-	-	-	-	-	-	-	-	-	-	-	-	-
CG12206	-	-	-	0.0092174	0.00622406	-	0.00598425	-	-	-	0.00764339	0.00596169	-	0.0170677
CG12207	2.63727	6.80934	9.02496	10.1475	8.86016	8.55079	7.85002	16.3498	20.4712	20.265	16.6972	16.1048	15.8451	9.73751
CG12209	-	0.140033	-	0.0577501	0.350963	-	-	0.315838	-	-	0.0957769	-	-	-
CG1221	17.2766	38.5156	50.0761	37.6312	47.8876	34.8023	35.436	42.0192	53.8429	68.2304	45.6806	57.487	36.9775	73.2506
CG12210	57.777	75.6268	92.6915	52.6073	82.7525	51.2967	63.3792	68.5311	68.8714	52.1782	40.8931	46.8051	37.469	46.6482
CG12212	0.201185	0.181468	0.243627	0.149677	0.334792	0.202181	0.0911017	0.263117	0.244993	0.193779	0.0853305	0.163365	0.200456	0.184769
CG12213	14.7573	30.4416	34.7835	25.7271	27.6187	25.3324	26.3419	20.669	17.0994	23.5905	18.8293	18.9464	18.3631	18.5747
CG12214	14.5984	23.9549	39.799	33.0198	30.3271	30.0176	20.7753	58.8323	67.9552	89.7358	111.84	97.3382	139.555	73.4536
CG12217	-	-	0.0421913	0.0437416	0.0886097	0.0497563	0.0851956	0.170875	0.03273	-	0.0725441	0.0848744	0.0468651	0.0269985
CG12218	0.414042	0.303441	0.120705	0.154019	0.156002	0.0766487	0.0312482	0.44373	0.662663	0.347104	0.0638588	0.273947	0.0618813	0.15448
CG12219	-	-	0.0703568	-	0.0492542	-	0.0947129	-	0.0818692	0.0839417	-	-	-	-
CG12220	44.4418	40.9216	30.909	23.3053	25.7081	21.1393	33.4568	13.8916	19.8436	20.2689	20.2418	20.0764	19.1576	30.8154
CG12223	1.16511	0.344835	0.0457237	0.13036	0.0880261	0.134805	0.115411	0.0462952	0.0354703	0.100013	0.117927	0.0536552	0.0507888	0.102406
CG12224	2.44796	7.13373	3.1333	1.65486	0.9519	0.906347	1.5519	11.2533	7.52131	4.23204	2.94784	0.911773	4.00574	10.2899
CG12225	0.0346787	0.0273702	0.0326625	-	0.0914633	0.038519	0.00732827	0.0176378	0.025338	0.0259795	0.0468002	0.00730064	0.0120936	0.090571
CG12227	-	-	-	-	-	-	-	-	-	-	-	-	-	-
CG12229	0.380741	1.90316	6.6541	2.06545	1.61785	1.40968	1.28732	0.0968232	2.1946	0.0316923	0.959137	0.160309	0.885177	-
CG12230	-	-	1.13116	0.0239331	0.0808043	0.027224	0.0155382	0.0747949	0.179081	0.036723	0.0595385	0.0928776	0.102569	0.0738609
CG12231	-	-	0.10984	-	-	-	-	-	-	-	-	-	-	0.0702873
CG12232	2.7752	3.76006	3.61583	3.44759	3.4564	2.36327	4.04652	4.21092	4.42715	5.37084	4.0074	4.31365	4.2422	6.33738
CG12233	-	-	-	-	0.0323217	0.027224	0.0310764	0.0373975	0.0716325	-	-	-	-	0.0147722
CG12234	2.74734	0.918786	0.116954	0.136408	0.102344	0.206886	0.137761	0.142099	0.136091	0.267444	0.238797	0.0686208	0.227342	0.224519
CG12235	-	-	-	-	-	0.0606312	-	-	-	-	-	-	0.0571082	-
CG12236	-	-	-	-	-	-	-	-	-	-	-	-	-	-
CG12237	-	-	-	-	-	-	-	-	-	-	-	-	-	-
CG12238	0.526001	0.188703	0.435368	0.124515	0.252236	0.0973748	0.171783	0.170244	0.139754	0.173144	0.0967987	0.161069	0.0833788	0.259382
CG12239	-	-	-	-	-	-	-	-	-	-	-	-	-	-
CG12241	20.4759	30.238	23.2279	25.0447	21.1305	26.9781	21.8376	10.0887	8.5323	13.0226	12.2621	10.2378	10.0973	6.02584
CG12242	11.0811	14.7772	6.23809	10.6959	1.93158	12.874	4.36029	34.2039	46.2517	25.1903	6.39425	1.52839	2.39854	4.91298
CG12244	-	-	-	-	0.0190429	-	0.0366184	-	-	-	-	-	0.030215	-
CG12245	2.27714	9.41407	4.5278	5.04712	7.2928	5.13891	7.35553	1.59937	1.18842	1.00189	1.40484	2.83067	0.642853	2.41811
CG12249	36.9157	51.0022	34.4873	35.5352	38.7083	36.4847	42.5494	27.4397	12.2005	17.128	12.6316	15.953	15.1194	11.1171
CG12250	1.05833	3.97597	10.442	4.94668	7.89006	5.04694	6.04142	4.06575	2.86969	6.07144	3.89248	6.55039	4.79797	6.64226
CG12251	2.63774	1.2672	2.5564	1.45581	2.36938	1.40123	1.5268	2.74146	5.47455	3.55117	1.39294	2.07635	1.3598	2.92611
CG12252	2.69705	6.1676	-	5.64981	5.68457	4.58318	6.76617	6.45416	2.40851	3.0739	3.11713	3.55231	2.91811	3.58448
CG12253	6.63335	8.67968	4.49395	7.61361	4.9109	8.20811	7.4883	2.04201	0.977834	2.39749	4.42886	2.46219	3.83514	2.70036
CG12254	6.77495	11.4891	4.34027	12.1583	10.9063	11.9657	12.5755	12.13	5.95352	8.52764	8.32758	8.44201	7.94998	6.86066
CG12255	-	-	-	-	-	-	-	-	-	-	-	-	0.107228	-
CG12256	0.604579	0.397636	-	0.229581	0.68654	2.05189	1.29888	-	-	-	0.788704	1.95158	2.24892	1.11339
CG12259	20.9621	25.8407	21.3103	19.6891	23.2554	17.8137	16.6219	21.2213	8.75199	10.1202	11.5312	13.6172	11.9051	14.5591
CG12261	263.045	92.3026	55.5415	77.2195	69.5234	86.4629	76.691	46.7825	63.9741	62.0242	72.3504	67.6869	69.9805	93.3475
CG12262	88.5703	48.7097	76.2472	46.6933	44.1882	56.6896	63.8155	43.34	51.7195	35.2055	41.0086	54.6734	28.9568	33.2215
CG12263	12.6797	19.6125	13.0827	16.2802	15.7687	16.7495	18.635	10.921	19.4909	13.6835	18.1435	18.8464	11.5322	15.2841
CG12264	80.3632	45.4104	33.035	39.2869	31.8205	38.3215	41.0019	44.6502	42.6862	31.5855	42.9592	42.3285	32.169	29.4317
CG12265	1.58037	3.99138	-	2.46909	3.12611	3.86183	2.27094	0.723406	-	0.157857	0.938419	0.665406	0.992028	2.60349
CG12267	1.36472	5.18967	3.81716	4.03819	5.83533	2.93981	3.98503	3.37585	2.81009	2.66437	2.77934	2.32454	1.55756	2.96605
CG12268	2.54357	1.22909	1.82528	1.41926	0.707361	1.76817	1.16276	5.4783	9.69685	10.2923	9.17705	6.44758	6.51691	4.21319
CG12269	1.85289	1.09679	-	1.05542	0.712673	8.91832	17.7177	3.29836	0.789725	-	0.625136	-	4.68468	8.37558
CG1227	6.27762	8.91828	16.5554	10.4719	6.45028	8.19302	9.25289	4.98879	7.033	7.407	9.0649	8.1277	6.18451	7.6932
CG12272	2.46838	4.8217	0.561842	4.57955	4.99116	5.48343	4.40764	3.57797	3.8926	3.15901	3.99739	3.58557	3.07737	4.72344
CG12273	24.7744	18.2814	19.4766	17.5043	7.65853	14.0199	11.7475	7.8368	12.8525	6.68951	13.2648	8.9894	13.2053	11.6135
CG12275	8.64862	4.87565	-	2.01074	3.07757	0.762408	2.52385	2.40882	3.1094	1.02843	2.00085	1.47392	1.57984	3.88873
CG12276	38.7993	21.4642	8.5382	16.4056	14.6643	14.6338	14.9805	7.28479	4.68063	8.87384	8.71053	9.58035	7.33432	6.265
CG12278	-	0.241484	-	-	-	0.226565	-	-	-	-	0.165165	-	0.213401	-
CG12279	43.2311	12.4566	5.92453	11.056	18.0984	12.1952	6.96042	5.75864	14.0386	7.19699	10.8349	11.7737	9.57212	12.2695
CG1228	0.148587	0.211041	0.205198	0.212177	0.190227	0.202239	0.217642	0.173744	0.167123	0.162548	0.178314	0.196627	0.164907	0.171362
CG12283	3.62346	9.8306	19.0832	12.4869	11.4182	10.8332	8.5759	9.41035	5.32806	7.34047	9.37656	9.81175	11.183	6.95199
CG12284	46.6395	42.1786	26.1043	46.9562	35.8486	52.135	47.1079	38.5609	37.7415	39.6502	39.0583	33.179	40.4316	35.4809
CG12286	20.3309	17.6316	16.0607	24.0124	13.5881	24.3263	21.9792	3.2677	2.21852	6.36564	7.73105	5.43945	12.8394	5.87278
CG12287	0.777209	1.26818	0.490756	1.82482	1.23605	1.64249	1.79371	1.40129	0.595517	0.85483	0.888595	0.498213	1.0202	0.966678
CG12288	5.41089	10.9136	3.25597	11.252	17.6074	8.12473	8.63919	7.98845	15.4478	21.4313	7.91071	9.96722	3.04009	4.98233
CG12289	-	-	-	-	-	-	-	-	-	-	-	-	-	-
CG12290	2.10121	4.40107	3.50138	7.3916	4.49385	5.71504	4.88427	14.8588	12.6559	18.7884	16.3377	19.1402	18.9954	16.7393
CG12292	19.4277	14.1307	14.4312	10.9525	8.67945	10.3429	9.98185	18.5673	21.3386	19.9129	22.3113	17.8301	16.8712	16.3009
CG12295	2.3467	4.98544	10.9516	7.18457	7.61253	5.76843	6.39826	7.43946	9.21339	10.0899	7.1721	8.23883	7.03307	8.5181
CG12296	0.431428	1.91986	2.90205	2.11534	2.0982	1.96779	2.4635	1.14849	1.05298	1.0613	1.00341	1.22324	1.37648	0.984769
CG12297	3.09007	8.18751	3.60337	7.04049	6.64604	5.80215	6.99632	5.94972	3.97796	1.48816	5.6595	0.696994	3.69465	1.90674
CG12298	1.80598	2.10055	-	1.48504	1.33703	1.83001	1.40604	1.42614	0.925995	0.379775	0.667034	-	0.828691	0.744745
CG12299	6.84101	16.2552	5.39224	14.1417	14.0439	16.0324	14.2256	10.1975	7.56847	11.94	11.1572	6.1744	14.7201	7.93915
CG12301	4.73535	10.8307	12.6823	9.4051	15.5903	11.4497	15.9494	10.0515	12.1449	7.48105	6.15577	7.9955	7.2795	16.3086
CG12303	-	-	-	-	-	-	-	-	-	-	-	-	-	-
CG12304	49.8956	36.2801	19.3185	23.5321	17.3288	24.3443	22.9629	15.2781	13.1086	16.0559	16.2941	15.9859	11.5663	16.7165
CG12306	3.19664	7.20841	9.44198	6.51887	7.15484	6.08678	4.16335	9.52268	2.85995	2.44362	1.88406	2.9528	2.4798	1.83488
CG12307	-	-	-	-	-	-	-	-	-	-	-	-	0.12757	-
CG12309	-	0.684063	-	0.564221	0.707554	0.641804	0.549467	-	0.0904677	0.989418	0.601549	0.547395	0.215897	0.472629
CG1231	-	-	-	0.390824	-	-	-	1.42496	-	1.04944	0.486127	-	0.767675	-
CG12310	4.58104	1.44623	-	3.42948	1.20822	3.053	5.90517	220.995	57.6824	15.7866	25.2237	17.8416	30.1938	65.712
CG12311	-	0.120668	0.048	-	0.0672061	-	0.0484625	0.11664	0.0372361	0.0190894	0.0206329	-	0.0266587	0.122862
CG12313	0.164409	0.519038	1.90982	0.107027	0.469754	0.36523	-	0.250857	0.520543	-	0.221876	0.41534	0.0573346	-
CG12314	2.42791	6.09708	1.94027	1.50868	3.78388	2.20645	2.84517	0.785812	-	-	0.47659	-	1.00063	-
CG12316	1.9251	7.95868	12.5483	8.72764	9.2581	6.46576	7.37101	4.98882	4.24205	3.73136	3.72379	3.51239	2.95711	2.90066
CG12317	4.75689	4.5785	2.82297	5.45687	4.47526	3.65131	2.09625	5.53211	5.77858	5.53373	6.84235	3.34624	6.15	7.54043
CG1232	1.22259	3.26592	14.7925	4.72937	7.26551	4.36991	6.95576	9.24354	12.2083	11.1435	9.08732	8.37484	7.23168	14.9167
CG12320	7.47666	7.81477	3.17206	6.44568	1.95416	5.01269	2.13508	5.39567	6.25026	3.63316	5.34499	5.91314	3.45298	3.24772
CG12321	26.3826	19.2207	5.27922	23.0252	19.1799	20.7169	19.5437	15.0403	17.2288	10.7872	14.0852	10.1317	10.9192	9.61044
CG12323	115.688	55.01	19.2513	49.0983	34.2768	51.0819	48.8511	24.7937	40.8202	24.959	38.5073	30.9816	32.1471	37.6142
CG12324	1425.86	638.923	295.687	455.007	322.041	543.62	362.981	299.94	284.471	282.762	435.635	285.151	383.496	398.036
CG12325	4.85817	8.00836	6.54501	5.62456	8.00147	4.98632	6.02978	5.75498	6.50015	4.10018	4.09975	5.20438	3.49563	6.83208
CG12327	-	-	-	-	-	-	-	-	-	0.232399	0.0358843	-	-	-
CG1233	6.5087	15.2708	18.3351	15.6962	12.4716	12.8378	10.5156	12.5041	11.0964	9.17569	12.1694	11.0241	8.83155	13.0047
CG12330	0.320555	0.252998	-	0.208674	-	0.237368	0.474175	-	-	-	0.0865201	-	-	-
CG12333	10.9259	12.2233	10.2574	7.38876	5.96848	8.12983	8.6526	2.83244	7.59551	8.66193	7.01458	4.84595	8.54526	1.7475
CG12334	-	-	-	-	-	-	0.0846468	-	-	0.200054	0.108115	-	0.13969	-
CG12338	15.779	3.80931	-	8.76121	8.77203	5.08606	8.23791	8.59173	4.88283	7.69508	13.6784	16.2964	5.43789	7.94367
CG1234	12.5995	20.9538	16.7551	17.0192	17.09	16.5271	20.083	15.5856	13.2608	13.5066	11.5138	10.9509	9.6351	10.8121
CG12340	2.16381	7.29271	6.71074	9.60319	10.0835	6.66897	12.0369	7.47315	5.35542	7.83489	5.33518	9.45532	4.93543	11.3378
CG12341	6.34672	14.8658	16.1334	12.7946	12.5544	11.6734	12.8061	11.6623	12.4657	12.27	14.0358	13.9216	11.5663	20.6067
CG12342	6.46441	12.0408	8.26016	12.3931	12.8014	13.6186	11.6797	10.0279	5.65212	2.69582	5.58333	5.32112	5.99657	7.36367
CG12343	88.8067	61.7594	46.8288	43.9933	58.9088	42.481	49.3167	42.3664	41.0222	41.0865	29.5439	37.6814	25.8481	34.6224
CG12344	0.036538	0.0865127	-	0.118927	0.297131	0.162336	0.0849328	0.613252	0.551727	0.191606	0.207099	0.469215	0.407743	0.748733
CG12345	1.65995	5.06478	10.7257	6.89403	7.96929	6.96303	7.25463	57.124	50.5395	33.0476	30.1382	23.6556	30.9165	23.7314
CG12346	2.99925	2.95895	3.06028	3.0507	3.46079	4.85827	3.12938	1.85912	0.821777	1.26387	1.51785	1.02604	1.17668	0.0753192
CG12347	-	-	-	-	-	-	-	-	-	-	0.0666729	-	0.0861443	-
CG12348	1.22282	0.332064	0.15345	0.130534	0.120804	0.125946	0.0881524	0.095156	0.0994175	0.146195	0.130955	0.0655823	0.124247	0.109344
CG12350	15.6776	2.88715	4.83999	6.88888	11.3709	3.48273	6.62593	52.9585	75.2199	37.8443	51.1305	50.4972	36.8129	41.2078
CG12351	1.2284	0.484756	-	1.19949	0.269986	0.454809	0.259584	50.6844	16.0807	7.9755	7.54284	3.49117	3.31996	3.02313
CG12352	22.0114	34.745	33.0768	31.0229	37.0587	21.6005	38.6566	19.9447	17.9564	29.5642	19.9573	22.4946	13.1164	19.921
CG12355	4.4248	3.94778	11.9892	5.29126	7.65326	3.41898	5.73222	4.50094	5.34144	2.354	3.42708	4.49558	1.44243	8.34837
CG12357	60.1868	34.3634	25.2279	22.1952	32.2967	22.758	22.1899	14.1658	10.2921	14.0702	10.369	18.8038	10.6062	3.60175
CG12358	2.35146	4.86065	11.5307	11.2984	11.7515	7.02712	5.74993	15.9177	14.4129	18.2031	19.9772	17.7269	17.2792	16.3431
CG12359	3.67789	1.13279	0.0844891	0.233583	0.157727	0.448372	0.246431	0.0684362	0.229399	0.145604	0.411602	0.122751	0.406677	0.243293
CG1236	33.6325	21.2868	14.9459	19.0383	21.9974	17.5054	22.5232	20.3284	23.1095	19.6372	20.6988	17.7181	10.0289	27.1578
CG12360	10.0845	20.4664	22.2701	22.1506	18.2291	20.9292	19.8172	14.2182	11.9796	12.5913	17.9977	18.5582	12.2489	14.5816
CG12362	-	-	-	0.123801	-	0.0469413	-	-	-	-	-	-	-	-
CG12363	101.869	118.731	54.2024	104.773	125.225	95.9363	72.841	91.272	82.2201	101.014	112.459	86.8427	95.6286	94.6536
CG12366	10.402	12.3146	4.33554	8.46433	5.8338	6.17534	6.6702	4.24151	0.349435	1.38834	2.61394	1.35921	2.25155	3.7832
CG12367	5.73305	15.9485	17.8102	17.5431	17.7963	15.0288	15.5626	11.5914	7.49856	12.487	10.7171	9.2308	9.45347	7.64296
CG12369	11.2406	29.1361	24.6279	27.6254	23.2836	22.5387	19.0703	15.9427	12.7352	17.6494	18.8394	19.2632	15.4292	12.1135
CG12370	0.330614	0.608853	3.53488	0.795129	1.35641	0.686848	0.721939	1.65817	2.65272	1.43103	1.09561	0.982156	1.00564	1.50185
CG12372	133.043	117.796	114.036	127.074	148.911	137.901	176.577	19.9295	11.3172	25.4359	14.5631	15.7858	12.878	20.5049
CG12373	42.3679	35.212	38.9976	34.4757	32.8033	26.1442	32.0142	15.3451	14.2273	9.21734	27.6355	31.9611	21.9387	31.4677
CG12374	-	0.114543	-	0.519616	-	0.1612	-	-	0.494845	0.652336	0.0783426	-	0.202444	-
CG12375	14.6082	19.3241	10.8521	18.9523	11.4861	16.7591	16.5654	14.5456	11.9763	8.27198	20.103	12.9944	15.0678	19.3449
CG12376	-	-	-	-	-	-	-	-	-	-	-	-	-	-
CG12377	-	-	-	-	-	-	-	-	-	-	-	-	-	-
CG12379	-	-	-	-	-	-	-	-	0.0781719	-	-	-	-	-
CG12384	165.376	101.879	76.5563	98.5252	72.1345	84.545	90.4561	60.065	68.4667	56.1893	56.4438	38.2018	40.4319	26.7607
CG12385	1.42551	1.68762	-	0.463987	0.678833	0.0879645	-	3.44384	7.69586	14.4168	2.18027	2.95098	3.14842	2.24335
CG12386	0.273052	-	-	0.177751	-	0.202193	-	29.5805	23.6747	12.0688	19.3091	13.3937	14.569	18.3769
CG12387	1.05069	0.207314	8.08175	1.36795	-	1.55605	-	138.673	188.531	105.54	94.7186	78.8001	90.961	70.6606
CG12388	12.7157	4.1816	5.32284	4.91485	5.35659	2.45205	3.91863	31.191	46.1955	33.7376	41.8282	48.4078	34.9206	42.8427
CG12389	49.387	109.58	89.725	165.595	100.379	135.168	89.3233	27.8889	11.7039	26.0256	52.8949	35.7781	36.6829	21.5947
CG1239	3.63921	4.56179	-	3.62325	4.28156	2.61554	1.67378	1.57872	1.09488	1.06914	1.44448	1.17173	1.19446	-
CG12390	15.6468	9.46476	-	10.8921	11.9988	9.51434	10.2814	4.21138	7.25997	7.55784	7.275	10.3869	3.46511	4.81846
CG12391	19.6569	34.9468	16.7962	32.6171	38.5489	32.1502	33.1667	22.9841	15.4728	16.5982	13.8928	14.889	14.8053	15.7963
CG12393	28.0297	19.1886	6.62366	12.001	13.2043	13.056	8.57695	7.79226	9.00429	10.2107	10.1143	6.32386	9.14421	7.54862
CG12395	-	-	-	-	-	-	-	-	-	-	-	-	-	-
CG12396	25.7447	34.5219	28.0594	23.3733	29.2948	22.0604	31.4594	32.0121	27.3453	26.984	15.6171	20.6461	15.6139	23.5081
CG12398	-	-	-	-	0.0269056	0.0453242	0.0258689	0.0311308	0.0298146	0.0305693	0.0660823	0.103086	-	0.172155
CG12399	3.1455	9.36742	7.66492	7.53584	7.05811	7.97621	9.18991	5.75283	4.93502	5.15129	4.51151	4.57378	5.52933	5.47064
CG1240	108.973	138.707	126.731	85.4283	94.0033	83.3307	105.846	80.1477	56.2465	56.292	43.7344	62.0763	34.2767	63.5321
CG12400	220.711	77.3472	42.6216	54.5795	46.1297	65.5793	43.5896	44.4782	43.409	62.7408	63.1682	48.2178	58.2834	33.7996
CG12402	4.34697	11.1118	12.9345	11.7415	12.8196	13.8845	17.6042	11.9619	12.2936	16.72	27.7034	33.2863	27.0378	42.3621
CG12403	33.8737	49.8661	39.9266	47.8651	45.7867	54.9376	53.017	54.1568	53.1762	54.5591	62.4688	54.2278	69.6701	75.6271
CG12404	4.08321	4.87678	3.85716	5.1515	5.09871	5.20431	5.45968	2.37998	2.14734	2.83334	3.17947	2.7766	2.72188	3.28854
CG12405	29.293	46.4285	915.217	32.355	2760.79	41.7823	464.009	932.137	55.905	1662.59	24.8857	1444.81	12.8111	79.7852
CG12408	0.0561514	0.0443174	1.28691	0.0731067	-	0.103949	0.189853	-	0.150432	-	0.0151557	0.0118211	0.0391636	0.203056
CG1241	15.8869	21.1883	17.1539	25.5087	19.3562	29.0454	27.8407	28.2405	24.0125	24.1183	27.5474	29.2129	29.9973	34.1662
CG12410	-	0.0635565	-	0.026211	-	-	-	-	-	0.0201091	-	0.254293	-	-
CG12413	10.0326	8.38403	17.4473	8.29186	11.6522	6.99208	8.45956	7.30379	5.86907	4.12639	6.15911	6.19133	3.80742	3.83353
CG12414	0.25022	0.364589	0.907438	0.414528	0.525274	0.305246	0.293531	0.188447	0.347676	0.307612	0.238108	0.388322	0.199131	0.536207
CG12419	0.221308	0.524002	-	0.720335	-	0.573569	-	-	0.215599	1.27108	0.358396	-	0.463064	0.711377
CG1242	581.693	594.625	232.991	346.066	351.96	361.613	205.714	209.85	104.642	256.954	362.317	282.639	369.316	168.857
CG12420	3.56036	2.06067	-	4.7127	5.52982	5.53648	4.51423	4.16488	4.1044	4.14903	4.16419	0.649597	3.64206	7.62966
CG12423	-	-	-	-	-	-	-	-	-	-	-	-	-	-
CG12424	5.22821	8.15042	13.5021	9.95253	10.7249	11.9823	12.7709	11.0759	9.97969	10.9373	8.05473	10.3668	10.5678	8.67482
CG12426	-	-	-	-	-	-	-	-	-	-	-	-	0.292407	-
CG12428	5.83471	10.0262	1.18257	6.99555	6.70416	8.14889	12.1425	7.43768	5.07258	3.72554	4.40554	2.87648	3.86345	4.65912
CG12432	-	-	-	-	-	-	0.00050242	-	-	0.00118742	0.000641716	-	-	0.000477651
CG12433	-	0.478261	-	0.0493092	0.233073	-	0.0640264	0.308199	0.332064	0.15132	0.163556	0.223247	-	0.091305
CG12436	-	0.011463	-	0.00630316	0.00957649	0.00537741	0.00409223	0.0874118	0.132059	0.118477	0.0274407	0.0529984	0.0371429	0.0466858
CG12437	1.55969	3.50161	4.48568	4.98457	4.91643	4.78132	5.60819	5.19322	5.15669	5.11166	4.63287	3.11166	5.50678	5.96327
CG12438	-	-	-	-	-	-	-	-	-	-	-	-	-	-
CG12439	-	-	-	-	0.377918	-	-	-	-	-	-	-	-	-
CG1244	11.8095	30.9283	23.3496	28.525	28.999	26.5756	30.3311	24.6112	17.8241	21.7694	19.7204	18.0769	17.023	24.763
CG12442	0.967901	-	-	0.105014	1.77277	0.119454	-	-	-	-	0.0870812	-	-	-
CG12443	0.382027	1.86309	3.81297	2.19739	2.71193	1.72477	3.36292	1.97055	1.92334	1.9222	1.39278	2.32152	1.51519	2.00236
CG12444	-	-	-	0.0480223	-	-	-	-	-	0.294742	0.0398218	-	0.0514516	-
CG12446	4.13176	1.92695	0.589627	0.427905	0.454054	0.625813	0.436559	0.262679	0.160092	0.375187	0.456215	0.296532	0.392966	0.433903
CG12448	-	-	-	-	-	-	-	-	0.385607	-	-	-	-	-
CG12449	16.1978	18.7386	57.8092	30.0198	24.2276	30.3159	26.8916	41.4015	44.708	37.4786	34.8872	44.1972	26.6285	53.7657
CG1245	7.09524	13.341	2.62067	8.4226	7.24682	6.79924	7.40859	4.35163	3.45609	8.02517	5.85782	5.40369	4.07538	8.80419
CG12455	2.11149	6.55181	12.6497	8.75559	10.2987	9.32768	11.161	6.42141	8.01671	7.90907	6.83887	9.74279	8.1603	11.6742
CG1246	26.8826	18.3942	34.81	29.1041	22.4927	25.3742	24.3324	60.9106	79.8035	65.603	90.682	71.7745	73.188	59.0141
CG12460	3.24693	5.83711	0.339794	2.87695	4.36109	3.40612	4.04058	2.75233	3.64641	2.38738	2.04486	3.68357	1.44684	1.15966
CG12464	-	-	-	-	-	-	-	-	-	-	-	-	0.171437	-
CG12470	-	-	0.434212	-	0.0868502	-	-	0.602934	0.0481201	0.246691	0.0533277	0.748701	-	-
CG12473	2.63036	0.549772	0.0620173	0.131976	0.127963	0.204014	0.224095	0.124263	0.113945	0.254428	0.272195	0.0919265	0.239293	0.175451
CG12477	0.360508	1.42265	-	0.528037	0.198088	0.333691	-	2.42947	-	0.450122	0.486519	0.417422	0.251442	0.0362132
CG12478	0.0622248	0.145228	0.470531	0.342573	0.305956	0.449579	0.237626	0.310374	0.198961	0.293677	0.345975	0.341153	0.573184	0.290024
CG12479	-	-	-	-	-	-	-	-	-	-	-	-	-	-
CG12480	4.46247	1.71068	0.120086	0.207498	0.196159	0.660884	0.511916	0.162116	0.217367	0.477577	0.894736	0.0805241	0.933723	0.409835
CG12481	-	-	0.132591	0.137463	0.092822	-	0.178491	-	0.102858	0.210923	-	0.177818	0.147279	-
CG12483	-	-	3.2366	-	-	-	0.14055	1.43768	2.02484	4.98264	0.359035	0.14002	0.463889	-
CG12484	0.296023	0.636209	1.83301	0.662608	0.687656	0.580044	0.56011	1.06086	0.880686	1.22596	0.744903	1.1927	1.09903	1.11806
CG12486	-	0.282078	-	1.04697	0.471312	0.396978	0.302102	3.18107	0.609314	1.33873	0.868184	2.93438	0.872459	-
CG12487	0.810263	2.55799	-	1.18679	0.623298	0.899989	0.428059	1.54539	-	0.202335	0.656087	-	0.141282	-
CG12489	0.625693	0.921812	1.53484	1.30069	1.33302	1.97683	1.72945	5.85332	6.07315	5.67691	3.62527	4.05177	5.07677	3.50961
CG1249	94.5306	63.5235	72.4996	43.7795	62.3892	37.0995	59.5859	27.4049	42.6253	33.9249	26.5351	48.6148	19.1202	47.1527
CG12490	-	0.0955358	-	-	-	0.179268	-	0.76956	0.176885	2.50886	0.98014	0.815455	0.464341	0.583641
CG12491	-	-	-	3.12911	-	0.148307	-	399.512	74.5339	22.006	13.6225	-	3.21286	0.241422
CG12493	0.184807	0.583436	-	0.300764	1.66535	0.410545	1.60118	0.375975	-	0.323045	0.249404	1.16718	-	-
CG12496	-	-	-	-	-	-	-	-	0.0392633	-	-	-	-	-
CG12498	-	-	-	-	-	-	-	-	-	-	-	-	-	-
CG12499	3.51253	9.26185	3.94741	9.89984	10.6327	9.79806	11.9184	7.17639	8.70057	7.19647	7.25047	5.94932	5.67922	11.6676
CG1250	201.582	108.984	73.8462	105.017	83.4268	109.124	109.363	63.0981	61.5689	65.4449	79.1927	71.067	62.7549	62.212
CG12500	2.63036	0.549772	0.0620173	0.131976	0.127963	0.204014	0.224095	0.124263	0.113945	0.254428	0.272195	0.0919265	0.239293	0.175451
CG12501	-	0.110731	-	0.0913318	0.894243	-	-	-	0.341699	-	-	-	-	-
CG12502	0.407047	0.571131	-	0.736051	0.298212	0.284669	0.353624	6.24527	3.72311	4.29171	2.90531	1.91379	4.08501	2.41694
CG12505	15.1267	12.1046	12.3014	57.3393	11.4978	25.9806	20.2671	32.0296	26.2237	13.0634	68.1886	17.2937	30.3323	33.0278
CG12506	0.528133	-	-	0.171902	-	1.36877	0.446418	50.4988	11.4478	1.45071	8.41027	2.0013	25.4164	65.8896
CG12507	-	-	-	-	-	-	-	-	-	-	-	-	-	-
CG12508	0.0572451	0.0657172	0.0424799	0.0474286	0.107517	0.1079	0.051687	0.0727877	0.138153	0.0805717	0.0660173	0.154476	0.11252	0.120233
CG12511	-	-	-	-	-	-	-	-	-	1.06002	-	-	-	-
CG12512	1.3914	1.58623	2.30551	6.66746	3.27897	6.86878	4.00205	14.2517	5.79852	7.47024	7.36491	6.62323	9.59666	13.5263
CG12516	-	-	-	-	-	0.0944603	-	-	-	-	-	-	-	-
CG12517	-	-	-	-	-	-	-	-	-	-	-	-	-	-
CG12519	-	-	7.67015	1.15665	1.07392	3.45371	2.72215	88.7869	111.105	81.6393	318.314	369.658	318.487	530.263
CG1252	0.546105	-	8.82974	2.66627	0.0600134	2.52741	0.346206	234.283	363.699	328.313	229.866	264.079	187.873	116.68
CG12520	-	0.163605	-	-	-	-	-	-	-	0.879989	0.503547	-	0.144579	1.49923
CG12521	-	-	-	-	-	-	-	-	-	-	-	-	-	-
CG12522	1.998	4.73075	-	7.31617	1.3174	2.40419	6.22766	5.46202	-	-	1.88746	0.736089	1.74191	-
CG12523	37.9127	9.04133	88.6288	29.1192	25.2379	18.2784	7.20473	97.037	36.4695	117.15	62.6489	269.934	66.5824	116.497
CG12525	-	-	-	-	-	-	-	-	-	-	0.0381475	-	-	-
CG12526	-	0.415945	-	-	-	0.0650416	-	-	-	-	-	-	0.0612622	-
CG12529	-	0.0383449	-	0.0474408	0.0106782	0.0539642	0.0205335	0.0370651	0.035498	0.0363966	0.0262264	0.132964	0.0169428	0.0683242
CG12530	6.44748	0.275063	0.109417	-	-	0.0967764	0.0184118	0.0221569	-	-	0.0705495	-	0.0607687	0.122529
CG12531	1.17466	0.0818025	0.0650801	0.0449809	0.0683402	0.0639575	0.0584063	0.123001	0.0336573	0.0776461	0.0466247	0.101826	0.0722894	0.0763496
CG12532	0.0693865	0.438106	0.283194	0.225846	0.640511	0.23121	0.234603	0.935192	0.591468	0.55446	0.299647	0.525866	0.338762	0.418195
CG12534	11.8254	3.95287	0.960914	1.3132	0.733855	1.6483	0.764378	0.884477	0.508248	1.38964	1.3518	0.497901	0.970328	1.09004
CG12535	0.272738	0.135405	0.1533	0.0773188	0.130524	0.10098	0.140369	0.0592899	0.0824961	0.11754	0.0973605	0.0777914	0.0721015	0.113122
CG12537	2.91808	6.54788	15.9654	9.70138	13.7567	9.7567	13.3243	9.81767	9.74658	14.4982	9.31726	14.1571	8.23845	11.1613
CG12538	-	-	-	0.138403	-	0.157434	-	-	1.96766	-	-	1.0742	-	-
CG12539	-	-	-	-	0.0245828	-	0.0236357	-	-	-	-	-	-	-
CG12540	-	-	-	0.292823	0.0988647	0.083272	0.285166	0.228781	-	-	0.0607049	0.189394	-	-
CG12541	0.0227856	0.0719341	0.105516	0.0686024	0.115184	0.0442905	0.0541691	0.0579443	0.0638185	0.073969	0.0784125	0.0647578	0.0317843	0.0789646
CG12546	1.52608	0.80297	32.2605	8.11312	-	7.72199	0.214993	1315.35	2036.79	1258.09	1324.26	1127.67	1423.79	1385.38
CG12547	9.14898	23.1066	29.8405	26.0069	30.5422	21.2275	29.6232	15.7434	17.8259	19.6987	13.8834	10.9572	9.99704	22.7917
CG12548	0.292993	0.587004	0.898632	0.689569	0.624146	0.45895	0.428641	0.154749	0.373259	0.619086	0.437986	0.360599	0.330107	0.516179
CG12551	0.00664398	0.062925	-	0.194629	0.154788	0.191873	0.155844	-	-	0.0232275	0.0358652	0.0713339	0.0532903	0.0894304
CG12558	-	-	-	-	-	0.0979775	-	-	-	-	-	-	-	-
CG12559	0.333055	0.74478	1.69771	1.17289	1.30339	0.594297	1.24926	0.454068	0.691736	0.944893	0.784075	0.670966	0.448457	1.55383
CG12560	9.88983	9.3327	4.38742	14.6256	24.241	4.29848	4.40698	11.8096	12.8811	10.7376	17.2926	12.8542	3.82378	7.90431
CG12567	1.26581	2.87959	3.82795	3.02947	4.68455	2.44669	2.82438	1.09351	1.27396	1.56652	1.86401	1.61848	1.46061	1.31639
CG1257	9.08464	4.73075	12.2613	7.59053	5.82539	7.94075	5.34365	18.6487	10.1732	10.1501	10.5411	8.71477	14.3708	17.1222
CG12576	1.54546	1.70765	0.355815	0.368889	0.777473	0.45776	0.304813	0.0960702	0.225838	0.205827	0.2132	0.108451	0.287441	0.241488
CG1258	2.771	4.6544	6.8928	3.56147	2.87337	3.55137	4.26411	3.07165	0.588354	1.59684	1.24652	0.583357	1.41234	1.18477
CG12581	25.2018	30.6453	29.1359	32.8034	29.4264	36.7889	33.1098	21.4488	18.1793	21.1631	27.1812	22.3845	24.52	24.4452
CG12582	6.72208	12.1038	15.3668	12.5231	11.4482	21.3113	21.7287	6.82058	10.5716	6.73973	9.65519	9.38689	14.454	21.0172
CG12586	-	-	0.0419871	0.0435299	0.205756	0.693217	0.876095	0.442125	-	-	-	-	0.27983	1.80015
CG12589	-	-	-	-	-	-	-	-	-	-	-	-	-	-
CG1259	47.9111	6.11132	42.5426	181.7	129.022	212.15	132.181	113.347	81.3277	130.216	784.971	1086.52	1071.26	818.936
CG12590	0.192234	0.606881	-	0.18771	-	-	-	-	1.12365	-	0.0518853	0.809389	0.0670381	-
CG12591	0.194134	0.194079	-	0.172715	0.170673	0.153338	0.0355543	0.355455	0.567377	0.284406	0.307403	0.59942	0.437799	0.114405
CG12592	1.00709	4.68957	4.6162	6.29369	9.6285	4.81002	4.70325	3.25253	3.40934	2.5903	2.47356	2.60777	1.82626	1.65906
CG12594	1.4912	2.35385	2.07749	2.44201	1.98184	1.84612	3.17088	1.94348	3.75098	4.25323	3.24504	3.91432	3.85959	2.69157
CG12598	0.00559218	0.0132409	0.00526705	0.019112	0.0104473	0.00414096	0.00295433	0.0120879	0.0054479	0.00907695	0.000754684	0.0117728	0.00195017	0.00280869
CG12602	17.7611	8.44089	7.83959	17.2188	15.7196	17.2884	19.5532	21.3085	19.2796	17.2759	42.4874	26.0631	54.9622	24.7377
CG12605	0.846837	2.8715	6.63684	5.17584	6.58327	3.98309	5.28242	4.17944	3.12426	4.30769	3.41158	3.72403	4.21104	4.73845
CG12607	-	0.263525	6.49927	0.978109	0.440313	1.23623	0.670301	215.841	382.528	257.181	216.108	296.491	330.338	246.283
CG12608	0.422806	-	0.176988	-	0.0929272	0.104361	-	0.0358401	0.0343248	0.105581	0.0760788	-	-	0.028314
CG12609	-	-	-	-	0.0282106	-	-	-	-	-	-	-	-	-
CG12611	7.76759	2.48776	0.176715	0.586265	0.32165	0.708559	0.547146	0.229022	0.329008	0.337337	0.789997	0.213293	0.706646	0.429708
CG12617	-	-	-	-	-	-	-	-	-	-	-	-	-	-
CG1262	-	-	-	-	-	-	-	-	-	-	-	-	-	-
CG12620	-	-	-	-	-	-	-	-	-	-	-	-	-	-
CG12621	0.0674084	0.133005	0.505798	0.348857	0.358535	0.239594	0.324779	0.45598	0.458043	0.521821	0.473045	0.54919	0.430187	0.533572
CG12622	0.194488	0.1535	1.22121	0.126608	0.21373	-	-	0.296753	0.0947353	0.0971335	0.0524938	0.0818882	-	0.312583
CG1263	9575.16	2880.27	935.512	2059.75	1367.19	2691.31	1972.5	1905.93	1981.34	2238.25	2149.88	1920.1	2618.03	1352.84
CG12630	2.90664	7.79982	9.63653	10.5583	9.68486	11.1061	9.80309	5.70636	3.55372	6.61961	6.54293	5.78869	8.4943	7.12417
CG12632	0.11791	0.0620402	0.185091	0.0511712	0.146852	0.0145519	0.0581387	0.469761	1.32098	0.42203	0.148515	0.206855	0.164476	0.276363
CG12637	-	-	-	-	-	-	-	-	-	-	-	0.101291	-	-
CG1264	1.46375	2.49354	3.52169	4.08036	3.10565	3.30534	2.92168	3.19901	4.30619	3.26436	3.20755	3.20356	3.36598	1.71783
CG12640	6.43321	1.12831	-	0.23266	0.314208	0.264652	-	-	0.17409	-	0.38586	0.150481	0.498548	0.143604
CG12641	0.0175883	0.0138815	0.0110438	0.00572479	0.0309254	0.00651197	0.00371673	0.0178909	0.0214181	0.0219603	-	0.00370271	-	0.014134
CG12643	-	-	-	0.157982	-	-	-	0.24686	-	-	0.196506	0.0510902	-	0.195022
CG12644	-	-	0.276936	-	1.16324	-	0.372806	0.224319	-	-	0.476167	0.1857	-	0.177214
CG12645	4.44198	1.12186	0.278915	0.289163	0.195258	0.460494	0.225282	0.225921	0.216369	0.443692	0.239784	0.0748107	0.309812	0.249871
CG1265	8.16213	2.91422	-	3.28923	1.75122	3.38175	5.25657	27.0328	40.8937	24.9923	16.7849	22.0516	24.2621	25.768
CG12653	-	-	0.0230644	0.0239119	-	-	0.0776221	-	-	0.0183452	0.0396572	-	-	0.0147591
CG12655	-	-	-	-	0.0540239	-	-	-	-	-	-	-	-	-
CG12659	0.700706	0.553031	0.175991	0.273687	0.0924037	0.103773	0.148072	0.0712764	0.341314	0.419945	0.264776	0.0295028	0.244359	0.225236
CG12661	-	-	0.197212	0.204459	-	-	0.132742	0.159742	0.152988	0.470582	0.508633	-	-	0.504791
CG12662	-	0.352471	0.981459	-	0.392619	-	-	0.794982	0.543835	1.22672	-	-	-	-
CG12663	0.134824	0.532049	0.253971	0.219419	0.207428	0.0998361	0.0569818	0.0685722	-	0.0336677	0.03639	0.170301	0.141053	0.243777
CG12664	1.23281	0.079428	0.0315955	0.0081891	0.0165891	0.0372606	0.0106333	0.00639808	0.0551481	0.018848	0.0203721	0.0052966	0.0877388	0.0505454
CG12665	-	-	-	-	-	-	-	-	-	-	-	-	-	-
CG12672	0.290936	0.229621	-	0.189393	0.031972	0.053859	0.215181	-	0.56686	-	0.117789	-	0.101459	0.49682
CG12673	0.284481	1.00853	1.23136	1.04967	1.44628	1.00493	1.17522	0.677189	0.411737	0.583454	0.559512	0.615095	0.686322	0.566372
CG12674	-	-	-	0.0618058	-	0.0703045	-	-	-	-	0.0512516	-	-	-
CG12676	1.41199	5.05121	6.41616	7.02829	7.501	6.45168	7.66553	4.34061	2.10895	4.02627	3.13951	4.39999	3.20115	3.84358
CG12679	-	-	-	-	-	-	-	-	-	-	-	-	-	-
CG1268	13.0066	14.6282	18.1714	17.4632	9.64803	16.6139	7.28361	12.1554	11.7207	10.1498	11.6726	8.83059	12.4735	11.9546
CG12680	0.383874	0.302972	-	0.124947	0.0843706	-	-	-	0.0934926	0.287578	0.310831	0.242442	0.267739	-
CG12681	-	0.246331	0.146981	0.101588	0.342987	0.0577784	0.230841	0.15874	0.038007	-	0.0421202	0.131411	0.0544212	0.250812
CG12682	7.23112	1.36972	0.544856	0.659023	0.254289	0.856733	1.3447	0.220667	0.352228	0.866747	1.32718	0.121785	0.706083	0.697315
CG12684	-	-	-	-	-	-	-	-	-	-	-	-	-	-
CG12688	3.77712	1.91642	0.381163	0.439076	0.296487	0.499451	0.741165	0.617484	0.328542	0.707405	0.910244	0.113595	0.611559	0.54202
CG12689	0.300061	0.947291	8.66687	0.976667	3.29748	-	0.0634085	7.24909	9.71962	12.5882	0.809886	3.15847	0.104641	0.301413
CG12690	0.0275899	0.0217753	0.0866194	0.0419077	0.0909586	0.0170251	0.0213776	0.0444358	0.0358374	0.0413378	0.0273046	0.0484024	0.0352788	0.0295618
CG12691	-	-	-	0.282603	0.286242	-	0.275213	0.110398	0.21146	-	0.117172	0.0913918	0.151391	0.261645
CG12692	0.113326	0.178885	1.88569	0.40575	0.946489	0.167834	0.478958	0.31701	0.469209	0.424489	0.12235	0.453295	0.0790408	0.159371
CG12693	0.111848	-	0.0351151	-	0.0491656	0.0414113	-	0.0284433	-	0.111721	0.0301887	-	-	0.0224704
CG12697	-	-	0.136891	-	0.023958	-	0.0230349	-	-	0.0272204	0.0294214	-	0.0380137	-
CG12698	-	-	-	-	0.042398	-	-	-	-	0.0481713	-	0.0203053	-	-
CG12699	-	-	-	-	-	0.107844	1.16949	-	-	-	-	-	-	-
CG12700	-	0.297464	0.118327	0.122675	0.24851	-	-	-	-	0.282349	0.406907	0.158689	0.131435	0.227156
CG12701	-	-	-	-	-	-	-	0.00757352	0.0145066	0.00371846	-	0.00626968	-	0.00598315
CG12702	2.83746	1.11973	0.173217	0.230891	0.207879	0.350186	0.149902	0.0801747	0.191962	0.511736	0.404199	0.16593	0.357324	0.126677
CG12703	-	0.0231217	0.0459876	0.0381419	0.103021	0.0325399	0.024763	0.0297999	0.0570799	0.0658405	-	0.0493393	0.0306492	0.0353133
CG12708	0.111198	0.614342	0.698221	0.217163	0.684319	0.123512	0.187986	1.04629	0.622894	0.777502	0.240106	0.421374	0.310227	0.603176
CG1271	13.0976	9.35277	4.73211	6.4962	4.1581	3.88716	1.31799	5.33977	5.4178	4.88006	8.38894	6.21494	4.71256	3.77992
CG12713	3.52006	2.7782	-	3.05531	2.24731	3.10306	1.55855	1.96082	0.326594	1.79988	1.53824	0.494033	1.22756	1.11129
CG12714	0.836725	0.372216	0.0238811	0.0297103	0.0601859	0.0788566	0.0642966	0.0425562	0.0185258	0.11017	0.0985475	0.0512433	0.0636639	0.0458451
CG12715	-	-	-	0.0365864	0.123525	0.124852	-	-	0.0547521	0.0280691	-	-	0.039199	0.0225821
CG12716	-	-	-	-	-	-	0.0277245	-	-	0.0327621	-	-	-	0.0263577
CG12717	0.0911843	0.359835	0.887455	0.623269	0.781604	0.57393	0.886372	0.208695	0.488574	0.364322	0.467614	0.172767	0.604179	1.02586
CG12721	-	-	-	-	0.0667548	-	-	-	-	-	-	-	-	-
CG12723	0.111049	-	0.174322	0.0722908	0.0488144	0.0822311	0.0234668	0.0282401	0.0811382	-	-	0.0233783	0.077453	0.13386
CG12725	-	-	-	-	-	-	-	-	-	-	-	-	-	-
CG12728	-	-	1.58905	-	0.325591	-	-	-	-	0.0308272	0.0333199	-	-	-
CG12729	-	-	-	-	-	-	-	-	-	-	-	-	-	-
CG1273	3.41409	18.0801	12.9346	18.4594	25.812	15.8432	26.2118	0.341886	0.0516995	0.0441736	0.190982	0.15641	0.240588	0.259431
CG12730	-	-	0.103439	0.268098	0.0724135	0.0609926	0.278494	0.335141	0.240728	0.164548	0.222316	0.173402	0.0574486	0.165478
CG12734	2.38657	7.5035	3.41471	8.78677	8.72794	7.51798	8.82984	9.02404	6.15551	5.93032	9.70451	7.14926	7.76333	10.6032
CG12736	83.734	33.0944	16.5671	32.0419	21.7214	30.4289	28.2731	23.5248	24.3527	23.616	28.9731	28.1394	20.697	19.0773
CG12737	0.1626	0.213886	0.0595569	0.0617452	0.0833871	0.130437	0.114535	0.0482411	0.033001	0.115044	0.102403	0.0456411	0.0945063	0.119777
CG1274	29.5871	22.5948	3.09632	14.8021	16.2873	12.1717	13.4598	9.99724	8.00659	9.85114	13.9751	21.4545	9.31483	12.1909
CG12740	684.974	728.322	303.432	758.589	510.478	770.126	452.526	456.752	483.72	473.967	710.632	423.512	634.356	485.75
CG12743	0.494425	0.476941	0.534668	0.196692	0.48297	0.223738	0.185744	0.265437	0.44153	0.438989	0.222415	0.416349	0.172422	0.264881
CG12744	8.81911	23.5428	19.0558	19.4182	18.9842	15.942	18.472	7.65162	3.09549	7.12498	6.79097	3.38559	3.16596	5.52375
CG12746	23.7598	22.0436	11.2958	24.2739	23.7446	22.4412	25.4938	18.0525	16.7696	14.5787	14.8152	14.9855	11.8369	19.0935
CG12749	29.9259	64.7117	97.737	60.0301	176.963	45.2222	127.222	102.463	90.9078	67.2905	27.0093	99.0906	21.0847	65.7936
CG1275	9.88624	10.3617	11.0636	7.54295	9.35735	8.61951	11.4117	15.1251	23.353	10.8306	12.9258	21.1708	22.0575	19.5412
CG12750	6.31517	15.1292	18.3879	17.2263	26.2122	15.4774	19.132	15.6617	8.7928	10.7459	8.44713	12.4242	6.72384	12.3841
CG12752	49.5216	36.9803	25.7131	19.9624	16.9124	25.9513	24.0691	31.0961	12.8032	20.6422	19.3296	16.44	14.2143	16.8367
CG12753	4.50422	7.47948	7.3016	6.82234	3.83246	5.30022	4.00521	5.26786	6.0661	7.02149	7.32443	6.13538	5.06223	3.8884
CG12754	-	-	-	0.0614307	-	0.0698777	-	-	-	-	0.101881	-	-	-
CG12755	0.918652	0.604204	0.336483	0.481741	1.06563	0.0944797	0.269623	0.415316	4.077	1.84796	0.440802	0.193397	0.338162	1.19963
CG12756	8.51736	18.788	1.37131	12.8664	10.416	10.5926	12.3684	6.05365	14.4144	10.5255	7.36826	5.3333	7.23529	7.98535
CG12758	0.570487	1.59526	2.1849	1.58733	1.74326	1.59437	1.62425	1.32674	1.83762	2.06643	1.49756	1.94355	1.65896	1.34206
CG12759	13.7982	24.9063	15.0416	16.2181	19.6562	14.049	13.2292	13.8082	14.3446	7.84836	11.483	11.0276	11.3168	10.9856
CG1276	11.9446	17.5077	10.9525	18.2049	16.1266	14.1097	19.9525	9.54653	7.71143	7.10178	12.0258	8.78113	10.1822	13.6363
CG12763	2.00605	0.395819	-	0.163237	-	0.371366	-	2.04058	-	-	-	-	-	-
CG12765	20.9015	11.4206	8.07642	8.59746	9.18775	8.16389	6.16421	4.84801	9.56577	6.19448	5.82744	3.52985	3.92486	5.6296
CG12766	-	-	-	0.498762	0.823264	0.189115	-	9.78526	13.145	4.97445	2.20582	0.609341	2.61251	8.89344
CG12767	23.7787	31.8033	15.4225	31.5613	20.06	26.9918	31.3228	12.4198	12.1721	11.0225	15.4878	12.9495	12.7613	17.85
CG12768	1.37326	2.83003	2.21558	3.47031	2.8338	3.41787	2.73267	1.97893	1.01731	1.0002	1.17373	1.49369	1.47661	1.75879
CG12769	4.07301	7.51752	24.629	11.2203	11.2272	9.92776	9.05532	20.3433	15.3809	31.8636	42.5362	60.1605	33.061	35.028
CG12770	37.0613	31.7295	13.4104	26.1026	21.6756	22.9472	25.7519	35.516	36.2071	23.5291	28.5965	24.2883	21.2487	13.5452
CG12772	-	0.0509806	0.121677	0.0840983	0.127772	-	0.0272998	0.131411	0.157318	0.129041	0.0697373	0.190378	0.0225259	0.0259539
CG12773	-	0.143829	0.591203	0.296577	0.774356	0.292377	0.282404	0.231714	0.13315	0.136521	0.114769	0.460373	0.0847349	0.219667
CG12775	4871.45	2268.75	1464.17	2649.58	1855.75	2438.14	1938.9	1300.33	1406.32	1145.25	2149.95	1579.72	1601.65	2250.29
CG12780	0.629748	0.497028	-	0.204976	-	1.16581	0.798466	1.76161	4.14113	-	0.509921	1.45833	0.219613	2.78338
CG12781	8.89822	18.2213	35.3365	25.9128	18.4635	24.6081	21.4003	33.6316	27.5922	41.9766	45.8348	55.9713	44.9759	43.7649
CG12782	0.785942	-	-	0.0639539	-	0.0727479	-	-	0.23927	-	0.0530328	-	0.205562	-
CG12783	-	0.198109	-	0.163402	0.855115	0.0464676	0.265215	-	-	0.250724	0.135499	0.158529	0.0875351	1.05899
CG12784	-	-	-	-	-	-	-	-	-	-	-	-	-	-
CG12785	3.52321	10.883	7.41865	8.146	7.51659	7.33192	5.93049	9.37668	12.0131	8.61597	6.36145	4.7444	4.5545	10.5074
CG12787	2.06628	1.73842	2.05152	2.05862	1.62292	2.33781	2.12781	2.29922	2.75123	3.59354	3.23298	3.22163	3.75286	2.65296
CG12788	-	-	-	0.0431817	-	-	-	-	-	-	-	-	-	-
CG12789	2.09681	3.41114	3.07655	4.13673	3.47991	2.70926	3.1921	1.74114	1.31317	1.51739	1.15499	2.17109	0.880456	2.75103
CG1279	0.180516	-	-	0.117512	-	0.0668352	-	-	-	-	0.097445	-	0.0629516	-
CG12792	58.683	63.9411	35.7727	40.4828	36.1137	34.1599	36.4446	28.1054	30.8871	28.2905	23.7144	16.2319	20.5215	23.6117
CG12794	6.5118	3.08366	0.681467	0.706507	0.190828	0.803655	1.19259	0.993578	0.740109	1.40928	0.937376	0.0913918	0.756957	0.784936
CG12795	18.8842	17.1314	7.01911	15.4725	6.63127	13.5014	12.3846	14.2413	13.9563	9.53977	17.2243	11.8352	11.2787	14.6521
CG12796	-	-	0.181901	0.0628615	-	-	0.0408119	0.0982264	-	0.0482274	-	-	-	0.1164
CG12797	100.655	58.6048	43.5162	60.6235	42.9308	71.4797	63.8983	49.5677	57.9208	35.9516	59.8466	37.0394	52.6526	66.4252
CG12799	-	0.308204	-	0.254209	0.858276	0.144582	-	0.893753	-	-	0.1054	-	1.36181	4.07953
CG12800	1.00353	1.58407	-	2.57228	3.915	1.39333	1.11334	10.4313	12.7399	3.35174	12.595	7.02458	7.17426	10.383
CG12806	0.0927228	0.209787	0.504584	0.309851	0.868157	0.308972	0.248192	0.581631	0.662424	0.651408	0.492189	0.701426	0.461319	0.51662
CG12807	0.179215	1.34373	1.65982	1.16665	1.43771	1.06166	0.587009	0.729197	1.20032	0.290893	1.45114	1.30164	1.09372	0.882111
CG12809	1.12855	0.96493	-	1.56115	1.8603	1.49726	1.01355	1.60237	0.984907	0.469693	1.37071	1.38591	1.14789	1.26589
CG12811	19.2801	20.8858	-	21.9026	9.59671	18.2658	22.5282	9.66172	22.1433	10.6203	20.8153	17.4293	15.6224	23.0884
CG12812	0.183444	0.43435	3.97391	0.597092	-	0.543356	0.271357	9.56331	8.93558	6.32163	10.6453	8.11001	6.90908	9.21354
CG12813	-	0.269679	-	0.222433	-	0.253019	0.433234	3.4757	8.57153	4.3516	7.93132	1.22287	4.40886	9.95367
CG12814	1.10628	3.64158	2.41429	2.67426	2.50559	2.94708	2.89086	5.81184	7.15971	6.87942	7.42475	9.44932	6.22917	7.49153
CG12817	7.35033	7.17522	11.9027	10.0105	10.1182	10.1695	8.91082	3.14813	3.06214	3.71928	6.94367	6.18962	6.07096	7.34458
CG12818	3.56952	8.97994	-	6.39011	9.5615	5.36899	3.81867	4.65215	3.36875	4.84679	4.0344	4.55574	3.50101	4.79574
CG12819	2.33981	8.84872	11.9677	9.8847	13.585	8.10354	8.28195	6.04935	4.58262	5.13685	4.03916	4.00222	3.21286	3.64304
CG12821	20.7292	16.867	20.4509	14.1836	19.7051	11.049	13.155	17.0385	16.8339	18.1094	11.8308	18.2394	8.75083	13.6024
CG12822	46.78	34.3424	25.7367	24.3139	27.8747	17.705	18.955	30.9302	29.0076	31.9299	19.8813	25.918	13.6724	19.4228
CG12824	0.955508	-	-	-	-	0.235849	0.403834	-	-	-	0.515797	-	0.222144	-
CG12825	7.26971	2.49461	2.97698	3.9094	3.68186	3.86183	3.07245	30.9457	64.5092	17.0486	16.6356	7.98488	8.81803	32.3848
CG12826	0.320142	1.01069	-	1.04203	-	2.13356	12.245	17.0153	22.2996	3.75739	11.838	4.65039	18.8678	69.4623
CG12828	0.710716	-	-	-	0.937237	-	-	-	-	-	-	-	-	-
CG12831	-	-	-	-	-	0.0859131	-	-	-	-	-	-	-	-
CG12832	4.94432	2.8258	3.42574	2.88568	0.861864	4.29248	3.92711	18.3834	27.987	22.9053	30.6937	23.6174	25.8637	20.2432
CG12833	1.94547	2.88666	3.77936	4.65862	4.19037	5.99512	4.88404	1.59077	1.47394	2.82071	1.94366	2.45108	2.3276	1.5694
CG12835	0.155638	0.259847	0.167261	0.545551	0.368384	0.780142	0.609714	0.101992	0.0539425	0.156955	0.124407	0.181468	0.179528	0.151528
CG12836	-	-	-	0.154613	-	0.293122	-	0.40266	-	-	0.213684	-	0.662615	-
CG12837	0.292993	-	-	0.286098	0.48297	0.433917	1.64074	3.94896	8.31324	4.90204	10.6759	10.0849	6.84578	12.1551
CG12838	5.09296	2.64448	2.94543	3.35903	1.53176	2.62998	4.10669	5.9645	12.9588	12.4502	11.7928	9.76247	12.1054	12.2243
CG12839	7.50079	2.53714	2.25878	3.23863	4.64293	7.99135	2.10263	8.25271	9.17137	11.3148	27.4756	17.5632	27.4388	13.6545
CG12840	26.0143	14.089	11.744	15.6792	17.1725	18.7652	18.9373	15.5578	24.7751	16.4644	18.8369	14.7301	17.2056	13.9308
CG12841	1.45256	1.52857	1.36811	1.81237	3.16593	2.1064	2.19983	5.84866	8.07776	5.50135	2.67905	2.87957	2.65941	3.47753
CG12842	1.09101	0.287026	-	1.06534	-	0.134647	-	-	2.48001	-	0.392629	-	0.253647	2.70329
CG12843	14.7367	11.3079	14.5654	14.2123	13.7955	11.3671	8.99643	31.3687	53.2388	32.5407	42.3167	35.0744	33.2619	33.8553
CG12844	2.93295	3.03821	0.402854	3.28159	1.69214	2.4433	2.28546	7.03901	7.9468	8.88038	13.606	9.57047	8.1825	3.01982
CG12845	21.384	15.4708	9.66347	14.9487	11.6964	15.2049	12.4268	16.8701	22.2724	20.5708	24.9888	18.1777	20.9877	18.421
CG12846	18.8277	19.1898	18.8292	20.1298	17.0183	19.1584	25.163	55.2039	81.5975	56.9483	76.7309	55.5174	54.7443	55.36
CG12847	2.9722	1.1729	0.466567	3.75806	2.01001	1.39672	2.10166	58.1414	68.6573	42.6483	32.9836	34.2458	23.2416	18.9011
CG12848	162.626	106.327	77.945	59.0407	87.5601	61.6367	104.115	64.1143	98.3159	62.7176	65.4514	68.574	55.5384	79.6495
CG12849	-	-	-	0.117512	-	-	-	-	-	-	-	-	-	-
CG12851	1.57734	4.5086	6.59835	6.99343	6.40887	7.27636	7.4682	4.62915	5.50284	5.1631	6.78875	7.9516	6.36296	11.7078
CG12853	-	-	-	0.202921	0.959161	-	-	-	-	-	-	-	-	-
CG12855	11.7073	15.6223	5.34282	11.4711	8.30296	11.1716	10.5846	2.24057	4.37986	4.73185	7.06904	5.86943	5.38751	5.52845
CG12857	0.293338	-	-	0.525131	-	0.325821	0.526897	-	-	-	0.079174	0.586664	0.102296	0.441989
CG12858	2.70789	5.91839	16.9114	8.86812	8.94569	6.95639	7.50938	19.4509	17.9994	25.3003	20.1835	19.0052	12.0438	10.2945
CG12859	275.498	94.6447	27.5716	63.6988	86.4173	87.9725	85.1602	77.0884	73.6119	104.196	84.5862	79.2082	80.5289	78.3647
CG12860	-	-	-	0.0687899	-	0.156498	0.669911	-	-	1.21384	0.114086	-	0.0737021	-
CG12861	-	-	-	-	-	-	-	-	-	-	-	-	-	-
CG12862	-	-	-	0.392085	-	0.445999	-	-	-	-	-	-	-	-
CG12863	0.983204	3.87996	6.12216	4.85367	3.34948	2.60886	1.48901	1.87523	-	1.43221	2.65374	1.00043	1.65723	0.263369
CG12864	0.776489	3.94743	5.95113	6.1921	7.01221	3.88959	5.30386	4.15253	3.37068	3.16516	3.32862	3.58668	2.48487	3.30348
CG12865	-	-	-	-	-	-	-	-	-	-	-	-	0.152188	-
CG12866	-	-	-	0.0985883	-	0.0280362	-	0.0385131	-	-	0.0408765	-	0.0264071	-
CG12868	7.88183	11.695	0.0989811	10.1592	9.63173	7.58736	6.39582	13.4693	13.6677	11.9668	8.67964	10.4868	3.73816	10.3876
CG12869	9.68208	9.86295	19.2457	7.09068	11.3328	8.48251	10.1468	3.42128	3.56452	2.75513	3.88951	4.83501	5.02542	5.66579
CG1287	-	-	-	-	-	0.0645854	-	-	-	-	0.0470825	-	0.121665	-
CG12876	48.3024	32.2016	20.4744	34.5068	25.2823	36.4741	25.5458	62.6554	53.0183	32.5867	47.7437	25.7681	33.781	31.5182
CG12877	0.886595	1.45007	1.56613	1.07434	1.20204	1.11924	0.959343	0.768747	0.733642	0.416118	0.628518	0.481236	0.849325	0.388425
CG12878	27.7375	54.4749	26.4539	44.1965	44.2162	51.9157	51.2878	38.7339	25.6079	34.4311	21.0015	24.1213	21.9329	16.6203
CG1288	-	-	-	-	-	-	-	-	-	-	-	-	-	-
CG12880	2.25773	3.13271	0.423006	1.5527	1.96887	1.928	0.892639	1.12051	1.46336	0.572883	0.609377	0.689954	0.596856	0.387738
CG12883	9.75026	8.25846	9.63135	6.65683	7.84018	5.72316	4.62337	5.32188	15.1168	8.37331	7.25313	5.95768	6.46873	2.57993
CG12885	0.0761346	0.1352	0.4422	0.241615	0.334668	0.239602	0.116643	1.00194	0.90395	1.2738	0.863069	0.532931	0.81643	0.856549
CG12891	16.5724	24.6487	20.5715	23.8553	21.2354	20.0175	23.3124	22.9984	26.4086	27.3093	38.6924	39.1259	28.849	38.0411
CG12892	1.50636	4.59706	6.40028	4.96842	6.06978	5.83751	7.17287	3.2178	1.27183	2.0062	1.65342	1.05707	1.78608	0.968415
CG12895	21.6989	28.2948	16.9817	26.1014	18.8	22.7045	13.9555	9.27675	14.2459	11.7794	19.9467	14.0353	13.9278	14.4679
CG12896	23.3354	40.6323	913.664	30.1468	2470.24	36.697	410.561	949.357	60.8762	1624.35	25.5182	1450.29	8.38949	65.0535
CG12897	0.0026239	0.0103545	-	0.0034162	0.0282582	0.00874338	0.0077627	0.0340304	0.012781	0.00917319	0.0148724	0.0353528	0.0228759	0.0152872
CG12898	-	-	-	-	-	0.195539	-	-	-	-	-	-	-	-
CG12900	-	0.329185	-	0.217212	0.183341	-	-	0.763676	1.46277	0.499935	0.18012	0.316101	-	-
CG12901	-	-	-	0.257034	1.3885	0.292377	-	-	-	0.591589	0.426283	1.16372	0.550777	-
CG12902	-	-	-	-	-	-	-	-	-	-	-	-	-	-
CG12905	2.62765	1.38258	-	1.23539	2.95178	0.972875	0.678665	-	1.06661	-	1.10323	0.553178	0.407264	-
CG12906	-	-	-	0.0632544	-	-	-	-	-	-	-	-	-	-
CG12907	-	-	-	-	-	-	-	-	-	-	-	-	-	-
CG12908	99.5563	117.186	117.442	151.404	134.705	171.115	147.063	93.9794	102.543	154.176	127.98	144.35	104.329	130.41
CG12909	10.9743	22.7122	27.4102	15.955	24.0129	15.2595	20.0471	22.7604	15.4428	12.1189	8.42536	10.4222	5.95325	11.2687
CG1291	40.5883	26.9832	15.3337	17.5416	12.4373	19.2678	12.7055	14.3476	8.69576	12.3645	15.6371	13.1539	12.9211	5.68428
CG12910	16.6838	12.9775	6.33467	9.97858	6.32768	10.1911	9.54583	7.01503	12.41	12.1226	8.09577	4.67884	7.22544	5.42094
CG12911	33.7776	25.3752	18.5538	12.8296	16.9093	12.506	14.734	24.7764	29.1032	35.1201	21.9652	27.3708	21.4032	23.0374
CG12912	1.52474	3.26637	3.96635	5.88454	17.2825	5.64529	8.46943	7.20098	9.07157	7.34306	5.23242	7.61208	6.22879	7.17669
CG12913	30.4957	40.103	48.2398	28.1072	43.7722	27.591	33.2971	36.5187	36.5004	27.7668	22.1568	25.3137	20.5869	25.4503
CG12914	-	-	-	0.10178	-	0.289437	-	-	0.266551	-	0.337597	-	0.218095	0.973729
CG12917	0.154312	-	-	0.100454	-	0.285666	-	-	-	-	0.0416499	-	0.107627	-
CG12918	45.7429	63.1048	50.3233	38.6371	43.3306	27.9936	40.8223	20.7174	30.9821	17.6061	26.6824	21.2892	15.952	28.101
CG12919	3.82955	9.03382	9.29779	9.79178	9.9506	11.8786	10.1067	6.37339	7.82421	8.05416	10.4741	9.92528	8.99228	10.5659
CG12920	104.249	51.1109	56.4094	64.8056	63.1563	69.7676	59.0324	8.1373	0.773139	6.24657	0.71972	2.32566	0.442814	0.994893
CG12921	238.7	88.2476	86.6419	56.8395	68.8464	72.5627	59.3798	35.7822	44.3665	49.4634	55.8366	43.6396	55.641	45.9359
CG12923	0.0711937	0.168568	1.65401	0.741529	1.03273	0.579901	-	0.362094	-	0.604457	0.499608	0.809343	0.943445	0.715144
CG12924	0.233131	1.10399	-	1.36587	0.563631	1.03579	2.06913	-	-	-	0.818008	-	0.813002	-
CG12926	4.60649	8.54382	11.389	6.10991	6.96058	5.71354	5.91364	22.4331	40.3047	19.1527	19.6756	16.5345	12.49	17.7686
CG12929	35.1591	8.32478	17.1094	8.86903	1.73869	6.99691	3.25053	6.48225	6.95744	9.65775	6.52416	6.84663	5.97729	8.65279
CG12931	0.169103	0.133464	-	0.550412	0.297333	0.563487	2.60863	0.731056	-	0.295594	0.821558	-	1.35635	3.70306
[truncated: 12,795 more rows]
