# Supplementary material for: Whole transcriptome analysis of a reversible neurodegenerative process in Drosophila reveals potential neuroprotective genes
Source: BMC Genomics. 2012 Sep 15;13:483. doi: 10.1186/1471-2164-13-483 (PMC3496630; doi:10.1186/1471-2164-13-483)
Supplement: Additional file 4 — Table S4. Number of genes significantly misregulated in homozygous or heterozygous sall mutant embryos in comparison to WT. Genotype symbols: Wild type (WT), Heterozygous (He), Homozygous (Ho). Downregulated (D) or upregulated (U) genes in the second genotype with respect to the first one; E, no significant changes in expression between the two genotypes. [file 1471-2164-13-483-S4.xls]

## Sheet: Table S4
Additional file 4, Table S4. Number of genes significantly misregulated in homozygous or heterozygous sall mutant embryos in comparison to WT. Genotype symbols: Wild type (WT), Heterozygous (He), Homozygous (Ho). Downregulated (D) or upregulated (U) genes in the second genotype with respect to the first one; E, no significant changes in expression between the two genotypes.
STAGE 16
TYPE OF GENE		WT16 vs Ho16	Ho16 vs He16	WT16 vs He16	Number of genes
DOSE-INDEPENDENT	Activated (directly or indirectly) by at least 1 copy of sall, as their expression does not change between heterozygous and WT	D	U	E	4
	Repressed (directly or indirectly) by at least 1 copy of sall, as their expression does not change between heterozygous and WT	U	D	E	43
DOSE-DEPENDENT	Activated (directly or indirectly) only by two copies of sall, as their expression does not change between homozygous and heterozygous	D	E	D	11
	Repressed (directly or indirectly) only by two copies of sall, as their expression does not change between homozygous and heterozygous	U	E	U	25
	Repressed (directly or indirectly) in both mutants, but stronger in homozygous than heterozygous	U	D	U	1
	Upregulated only in heterozygous	E	U	U	1
	Downregulated only in heterozygous	E	D	D	3
INCONCLUSIVE		D	E	E	11
		U	E	E	121
		E	E	D	15
		E	E	U	14
STAGE 17
TYPE OF GENE		WT17 vs Ho17	Ho17 vs He17	WT17 vs He17	Number of genes
DOSE-INDEPENDENT	Activated (directly or indirectly) by at least 1 copy of sall, as their expression does not change between heterozygous and WT	D	U	E	32
	Repressed (directly or indirectly) by at least 1 copy of sall, as their expression does not change between heterozygous and WT	U	D	E	119
DOSE-DEPENDENT	Activated (directly or indirectly) only by two copies of sall, as their expression does not change between homozygous and heterozygous	D	E	D	31
	Repressed (directly or indirectly) only by two copies of sall, as their expression does not change between homozygous and heterozygous	U	E	U	14
	Repressed (directly or indirectly) in both mutants, but stronger in homozygous than heterozygous	U	D	U	2
	Opposite effect in homozygous and heterozygous embryos	U	D	D	2
	Upregulated only in heterozygous	E	U	U	1
	Downregulated only in heterozygous	E	D	D	14
INCONCLUSIVE		D	E	E	36
		U	E	E	26
		E	E	D	23
		E	E	U	7
