# Supplementary material for: Whole transcriptome analysis of a reversible neurodegenerative process in Drosophila reveals potential neuroprotective genes
Source: BMC Genomics. 2012 Sep 15;13:483. doi: 10.1186/1471-2164-13-483 (PMC3496630; doi:10.1186/1471-2164-13-483)
Supplement: Additional file 8 — Table S5. Misregulated genes in homozygous sall mutant embryos. Genotype symbols: Wild type (WT), Heterozygous (He), Homozygous (Ho). Downregulated (D) or upregulated (U) genes in the second genotype with respect to the first one; E, no significant changes in expression between the two genotypes. Genes previously associated with neurodegeneration/neuroprotection are indicated in RED. [file 1471-2164-13-483-S8.xls]

## Sheet: Table S5
Additional file 8, Table S5. Misregulated genes in homozygous sall mutant embryos Genotype symbols: Wild type (WT), Heterozygous (He), Homozygous (Ho). Downregulated (D) or upregulated (U) genes in the second genotype with respect to the first one; (E), no significant changes in expression between the two genotypes. Genes previously associated with neurodegeneration/neuroprotection are indicated …
Nº of genes	WT16 vs Ho16	WT17 vs Ho17	Ho16 vs Ho17	SYMBOL	NAME	CG ID
164	U	E	E	awd	abnormal wing discs	CG2210
				CG18547	CG18547	CG18547
				CG4306	CG4306	CG4306
				CG6414	CG6414	CG6414
				CG9427	CG9427	CG9427
				Cpr49Ag	Cuticular protein 49Ag	CG8511
				Cpr56F	Cuticular protein 56F	CG9036
				Cyp6a23	Cyp6a23	CG10242
				Cys	Cystatin-like	CG8050
				Eip74EF	Ecdysone-induced protein 74EF	CG32180
				Hsp23	Heat shock protein 23	CG4463
				Hsp26	Heat shock protein 26	CG4183
				mt:CoI	mitoch. Cytochrome c oxidase subunit I	CG34067
				mt:CoII	mitoch. Cytochrome c oxidase subunit II	CG34069
				MtnA	Metallothionein A	CG9470
				Prosalpha1	Proteasome alpha1 subunit	CG18495
				Su(P)	Suppressor of ref(2)P sterility	CG4086
				Ak6	Adenylate kinase 6	CG8816
				Ama	Amalgam	CG2198
				Btd	Biotinidase	CG3599
				Ccp84Ad	Ccp84Ad	CG2341
				CG10184	CG10184	CG10184
				CG10320	CG10320	CG10320
				CG10591	CG10591	CG10591
				CG10625	CG10625	CG10625
				CG10932	CG10932	CG10932
				CG10953	CG10953	CG10953
				CG11334	CG11334	CG11334
				CG11453	CG11453	CG11453
				CG11584	CG11584	CG11584
				CG11784	CG11784	CG11784
				CG1208	CG1208	CG1208
				CG12164	CG12164	CG12164
				CG12400	CG12400	CG12400
				CG12523	CG12523	CG12523
				CG12535	CG12535	CG12535
				CG1271	CG1271	CG1271
				CG12929	CG12929	CG12929
				CG13010	CG13010	CG13010
				CG13043	CG13043	CG13043
				CG13044	CG13044	CG13044
				CG13048	CG13048	CG13048
				CG13063	CG13063	CG13063
				CG13102	CG13102	CG13102
				CG13365	CG13365	CG13365
				CG13463	CG13463	CG13463
				CG1358	CG1358	CG1358
				CG13606	CG13606	CG13606
				CG13678	CG13678	CG13678
				CG13731	CG13731	CG13731
				CG13749	CG13749	CG13749
				CG13970	CG13970	CG13970
				CG13996	CG13996	CG13996
				CG14095	CG14095	CG14095
				CG14191	CG14191	CG14191
				CG14327	CG14327	CG14327
				CG14490	CG14490	CG14490
				CG15021	CG15021	CG15021
				CG15563	CG15563	CG15563
				CG15564	CG15564	CG15564
				CG15615	CG15615	CG15615
				CG15649	CG15649	CG15649
				CG15704	CG15704	CG15704
				CG15731	CG15731	CG15731
				CG16886	CG16886	CG16886
				CG17726	CG17726	CG17726
				CG18266	CG18266	CG18266
				CG18301	CG18301	CG18301
				CG18327	CG18327	CG18327
				CG18853	CG18853	CG18853
				CG1988	CG1988	CG1988
				CG2157	CG2157	CG2157
				CG30036	CG30036	CG30036
				CG30051	CG30051	CG30051
				CG30373	CG30373	CG30373
				CG30382	CG30382	CG30382
				CG30424	CG30424	CG30424
				CG30427	CG30427	CG30427
				CG31313	CG31313	CG31313
				CG31549	CG31549	CG31549
				CG31626	CG31626	CG31626
				CG31676	CG31676	CG31676
				CG31775	CG31775	CG31775
				CG3191	CG3191	CG3191
				CG32302	CG32302	CG32302
				CG32564	CG32564	CG32564
				CG32650	CG32650	CG32650
				CG32694	CG32694	CG32694
				CG32695	CG32695	CG32695
				CG33271	CG33271	CG33271
				CG33299	CG33299	CG33299
				CG33463	CG33463	CG33463
				CG3355	CG3355	CG3355
				CG33911	CG33911	CG33911
				CG34445	CG34445	CG34445
				CG3726	CG3726	CG3726
				CG40006	CG40006	CG40006
				CG42586	CG42586	CG42586
				CG42651	CG42651	CG42651
				CG42822	CG42822	CG34035
				CG43129	CG43129	CG17086 CG43129
				CG43386	CG43386	CG15251 CG43386
				CG4586	CG4586	CG4586
				CG5157	CG5157	CG5157
				CG5278	CG5278	CG5278
				CG5326	CG5326	CG5326
				CG5612	CG5612	CG5612
				CG6052	CG6052	CG6052
				CG6347	CG6347	CG6347
				CG7080	CG7080	CG7080
				CG7248	CG7248	CG7248
				CG7912	CG7912	CG7912
				CG8021	CG8021	CG8021
				CG8111	CG8111	CG8111
				CG8117	CG8117	CG8117
				CG8157	CG8157	CG8157
				CG8297	CG8297	CG8297
				CG8562	CG8562	CG8562
				CG9449	CG9449	CG9449
				Cpr100A	Cuticular protein 100A	CG12045
				Cpr49Ae	Cuticular protein 49Ae	CG8505
				Cpr50Cb	Cuticular protein 50Cb	CG6305
				Cpr62Bc	Cuticular protein 62Bc	CG1919
				Cpr64Ab	Cuticular protein 64Ab	CG15007
				Cpr65Ea	Cuticular protein 65Ea	CG8640
				Cyp304a1	Cyp304a1	CG7241
				granny-smith	granny smith	CG7340
				GstE6	Glutathione S transferase E6	CG17530
				Hf	Helical Factor	CG10658
				Ir75b	Ir75b	CG42643
				LysX	Lysozyme X	CG9120
				Mal-A1	Maltase A1	CG8696
				Menl-1	Malic enzyme like-1	CG7964
				Menl-2	Malic enzyme like-2	CG7969
				Mip	Myoinhibiting peptide precursor	CG6456
				mRpS24	mitochondrial ribosomal protein S24	CG13608
				mt:ATPase8	mitochondrial ATPase subunit 8	CG34072
				mt:ND2	mitoch. NADH-ubiquinone oxidored. chain 2	CG34063
				Muc91C	Mucin 91C	CG7709
				nAcRalpha-34E	nicotinic Acetylcholine Receptor alpha 34E	CG32975
				nimC4	nimrod C4	CG16876
				Obp56a	Odorant-binding protein 56a	CG11797
				Obp99c	Odorant-binding protein 99c	CG7584
				Or19b	Odorant receptor 19b	CG32825
				PebIII	Ejaculatory bulb protein III	CG11390
				Pebp1	Phosphatidylethanolamine-binding protein 1	CG18594
				pgant6	polypeptide GalNAc transferase 6	CG2103
				phr	photorepair	CG11205
				Pomp	Pomp	CG9324
				pst	pastrel	CG8588
				RpII18	RNA polymerase II 18kD subunit	CG1163
				SAK	Sak kinase	CG7186
				Sgs4	Salivary gland secretion 4	CG12181
				skpB	skpB	CG8881
				Tg	Transglutaminase	CG7356
				Tpc2	Thiamine pyrophosphate carrier protein 2	CG2857
				TwdlB	TweedleB	CG6478
				TwdlC	TweedleC	CG14254
				TwdlD	TweedleD	CG14243
				TwdlL	TweedleL	CG6447
				TwdlM	TweedleM	CG5468
				TwdlY	TweedleY	CG32570
				ZnT35C	ZnT35C	CG3994
				zye	zye	CG5847
146	E	E	D	boss	bride of sevenless	CG8285
				CG1753	CG1753	CG1753
				Hsp68	Heat shock protein 68	CG5436
				Hsp70Aa	Heat-shock-protein-70Aa	CG31366
				Nep2	Neprilysin 2	CG9761
				Plip	PTEN-like phosphatase	CG10371
				Sec61alpha	Sec61alpha	CG9539
				SelD	Selenide,water dikinase	CG8553
				T-cp1	Tcp1-like	CG5374
				Argk	Arginine kinase	CG32031
				bai	baiser	CG11785
				Catsup	Catecholamines up	CG10449
				CG10064	CG10064	CG10064
				CG10264	CG10264	CG10264
				CG10516	CG10516	CG10516
				CG10654	CG10654	CG10654
				CG10710	CG10710	CG10710
				CG11436	CG11436	CG11436
				CG11905	CG11905	CG11905
				CG12869	CG12869	CG12869
				CG12948	CG12948	CG12948
				CG13025	CG13025	CG13025
				CG13159	CG13159	CG13159
				CG13196	CG13196	CG13196
				CG13297	CG13297	CG13297
				CG13313	CG13313	CG13313
				CG13875	CG13875	CG13875
				CG13897	CG13897	CG13897
				CG14036	CG14036	CG14036
				CG14410	CG14410	CG14410
				CG14626	CG14626	CG14626
				CG14629	CG14629	CG14629
				CG1532	CG1532	CG1532
				CG15717	CG15717	CG15717
				CG16984	CG16984	CG16984
				CG17224	CG17224	CG17224
				CG17352	CG17352	CG17352
				CG17712	CG17712	CG17712
				CG17780	CG17780	CG17780
				CG17781	CG17781	CG17781
				CG17782	CG17782	CG17782
				CG18186	CG18186	CG18186
				CG18749	CG18749	CG18749
				CG1888	CG1888	CG1888
				CG2852	CG2852	CG2852
				CG30183	CG30183	CG30183
				CG30288	CG30288	CG30288
				CG30344	CG30344	CG30344
				CG31556	CG31556	CG31556
				CG31915	CG31915	CG31915
				CG32182	CG32182	CG32182
				CG3225	CG3225	CG3225
				CG32276	CG32276	CG32276
				CG3246	CG3246	CG3246
				CG32793	CG32793	CG32793
				CG33722	CG33722	CG33722
				CG34008	CG34008	CG34008
				CG34022	CG34022	CG34022
				CG3408	CG3408	CG3408
				CG34132	CG34132	CG34132
				CG34200	CG34200	CG34200
				CG34202	CG34202	CG34202
				CG34221	CG34221	CG34221
				CG3624	CG3624	CG3624
				CG3770	CG3770	CG3770
				CG4068	CG4068	CG4068
				CG42237	CG42237	CG42237
				CG4603	CG4603	CG4603
				CG4646	CG4646	CG4646
				CG5224	CG5224	CG5224
				CG5235	CG5235	CG5235
				CG5323	CG5323	CG5323
				CG5641	CG5641	CG5641
				CG5768	CG5768	CG5768
				CG5840	CG5840	CG5840
				CG5873	CG5873	CG5873
				CG5885	CG5885	CG5885
				CG6744	CG6744	CG6744
				CG6785	CG6785	CG6785
				CG6900	CG6900	CG6900
				CG7102	CG7102	CG7102
				CG7227	CG7227	CG7227
				CG7330	CG7330	CG7330
				CG7406	CG7406	CG7406
				CG7763	CG7763	CG7763
				CG8386	CG8386	CG8386
				CG8596	CG8596	CG8596
				CG8745	CG8745	CG8745
				CG8945	CG8945	CG8945
				CG8979	CG8979	CG8979
				CG9444	CG9444	CG9444
				CG9514	CG9514	CG9514
				CG9628	CG9628	CG9628
				CG9662	CG9662	CG9662
				CHOp24	CHOp24	CG3564
				Chrac-16	Chrac-16	CG15736
				Coprox	Coproporphyrinogen oxidase	CG3433
				corn	cornetto	CG42278
				Cpr65Eb	Cuticular protein 65Eb	CG8638
				crok	crooked	CG17218
				eca	eclair	CG33104
				elk	eag-like K[+] channel	CG5076
				epsilonCOP	epsilonCOP	CG9543
				ERp60	ERp60	CG8983
				fbp	fructose-1,6-bisphosphatase	CG31692
				flr	flare	CG10724
				fusl	fuseless	CG14021
				Gtp-bp	GTP-binding protein	CG2522
				Hexo2	Hexosaminidase 2	CG1787
				His4r	Histone H4 replacement	CG3379
				HLHm3	E(spl) region transcript m3	CG8346
				Hsp60	Heat shock protein 60	CG12101
				Hsp67Bc	Heat shock gene 67Bc	CG4190
				kar	karmoisin	CG12286
				Lip1	Lipase 1	CG7279
				Manf	Mesencephalic astrocyte-derived neurotrophic factor	CG7013
				MED16	Mediator complex subunit 16	CG5465
				mRpL39	mitochondrial ribosomal protein L39	CG17166
				mRpL9	mitochondrial ribosomal protein L9	CG31478
				Msi	Male-specific insect derived growth factor	CG32178
				mtg	mind the gap	CG7549
				Mtp	Microsomal triacylglycerol transfer protein	CG9342
				Obp99a	Odorant-binding protein 99a	CG18111
				Pdi	Protein disulfide isomerase	CG6988
				PH4alphaEFB	prolyl-4-hydroxylase-alpha EFB	CG31022
				png	pan gu	CG11420
				prtp	pretaporter	CG1837
				RfC38	Replication factor C 38kD subunit	CG6258
				RpII33	RNA polymerase II 33kD subunit	CG7885
				RpS12	Ribosomal protein S12	CG11271
				RpS5b	Ribosomal protein S5b	CG7014
				scf	supercoiling factor	CG9148
				Sec61beta	Sec61beta	CG10130
				Sgt1	CG9617	CG9617
				skl	sickle	CG13701
				slv	saliva	CG8717
				Spase12	Spase 12-subunit	CG11500
				Spase22-23	Spase 22/23-subunit	CG5677
				Spc25	Spc25	CG7242
				Spec2	Spec2	CG14672
				SsRbeta	Signal sequence receptor beta	CG5474
				Surf4	Surfeit 4	CG6202
				Tace	Tace	CG7908
				Tapdelta	Translocon-associated protein delta	CG9035
				Ugt58Fa	Ugt58Fa	CG4414
				zwilch	zwilch	CG18729
104	E	U	E	caz	cabeza	CG3606
				CG12896	CG12896	CG12896
				CG14219	CG14219	CG14219
				CG15784	CG15784	CG15784
				CG9083	CG9083	CG9083
				CG9468	CG9468	CG9468
				CG9757	CG9757	CG9757
				dnc	dunce	CG32498
				IM4	Immune induced molecule 4	CG15231
				Jon99Ci	Jonah 99Ci	CG31039
				Muc18B	Mucin 18B	CG7876
				Prx2540-1	Peroxiredoxin 2540-1	CG12405
				Prx2540-2	Peroxiredoxin 2540-2	CG11765
				Tsf1	Transferrin 1	CG6186
				betaTry	betaTrypsin	CG18211
				CG10814	CG10814	CG10814
				CG10912	CG10912	CG10912
				CG11131	CG11131	CG11131
				CG11786	CG11786	CG11786
				CG12017	CG12017	CG12017
				CG13227	CG13227	CG13227
				CG13272	CG13272	CG13272
				CG13323	CG13323	CG13323
				CG13333	CG13333	CG13333
				CG13545	CG13545	CG13545
				CG13627	CG13627	CG13627
				CG14107	CG14107	CG14107
				CG14265	CG14265	CG14265
				CG14374	CG14374	CG14374
				CG14377	CG14377	CG14377
				CG14495	CG14495	CG14495
				CG14852	CG14852	CG14852
				CG14960	CG14960	CG14960
				CG15239	CG15239	CG15239
				CG15423	CG15423	CG15423
				CG15597	CG15597	CG15597
				CG16727	CG16727	CG16727
				CG17108	CG17108	CG17108
				CG17362	CG17362	CG17362
				CG17549	CG17549	CG17549
				CG17571	CG17571	CG17571
				CG18067	CG18067	CG18067
				CG30080	CG30080	CG30080
				CG3108	CG3108	CG3108
				CG32198	CG32198	CG32198
				CG32855	CG32855	CG32855
				CG33470	CG33470	CG33470
				CG34166	CG34166	CG34166
				CG34176	CG34176	CG34176
				CG3419	CG3419	CG3419
				CG34267	CG34267	CG34267
				CG34281	CG34281	CG34281
				CG3501	CG3501	CG3501
				CG42331	CG42331	CG42331
				CG42587	CG42587	CG42587
				CG42662	CG42662	CG42662
				CG43332	CG32972	CG32972
				CG4440	CG4440	CG4440
				CG5011	CG5011	CG5011
				CG5756	CG5756	CG5756
				CG5767	CG5767	CG5767
				CG6026	CG6026	CG6026
				CG6118	CG6118	CG6118
				CG6277	CG6277	CG6277
				CG7290	CG7290	CG7290
				CG7714	CG7714	CG7714
				CG8160	CG8160	CG8160
				CG8192	CG8192	CG8192
				CG8213	CG8213	CG8213
				CG9021	CG9021	CG9021
				CG9040	CG9040	CG9040
				CG9411	CG9411	CG9411
				CG9682	CG9682	CG9682
				CG9759	CG9759	CG9759
				CG9989	CG9989	CG9989
				Cpr47Eb	Cuticular protein 47Eb	CG13224
				Cry	Crystallin	CG16963
				Ctr1B	Copper transporter 1B	CG7459
				Cyp6a13	Cyp6a13	CG2397
				dro2	drosomycin-2	CG32279
				dyl	dusky-like	CG15013
				ect	ectodermal	CG6611
				Fst	Frost	CG9434
				GstD5	Glutathione S transferase D5	CG12242
				IM10	Immune induced molecule 10	CG18279
				IM3	Immune induced molecule 3	CG16844
				Jon25Bi	Jonah 25Bi	CG8867
				Jon25Bii	Jonah 25Bii	CG8869
				Jon25Biii	Jonah 25Biii	CG8871
				Jon44E	Jonah 44E	CG8579
				Jon99Cii	Jonah 99Cii	CG31034
				Jon99Ciii	Jonah 99Ciii	CG31362
				Jon99Fi	Jonah 99Fi	CG18030
				Jon99Fii	Jonah 99Fii	CG2229
				Muc11A	Mucin 11A	CG32656
				Osi14	Osiris 14	CG1155
				Osi18	Osiris 18	CG1169
				Osi19	Osiris 19	CG15189
				Osi6	Osiris 6	CG1151
				Osi7	Osiris 7	CG1153
				Osi9	Osiris 9	CG15592
				Spn1	Serine protease inhibitor 1	CG9456
				Spn28D	Serpin 28D	CG7219
				TwdlO	TweedleO	CG6452
78	E	D	E	CG16758	CG16758	CG16758
				CG17470	CG17470	CG17470
				CG2065	CG2065	CG2065
				CG3999	CG3999	CG3999
				CG5171	CG5171	CG5171
				CG6415	CG6415	CG6415
				Hdc	Histidine decarboxylase	CG3454
				LKR	lysine ketoglutarate reductase	CG7144
				m	miniature	CG9369
				Tal	Tal	CG2827
				825-Oak	825-Oak	CG32208
				ACC	Acetyl-CoA carboxylase	CG11198
				Adh	Alcohol dehydrogenase	CG3481
				Adhr	Adh-related	CG3484
				bam	bag of marbles	CG10422
				CAH2	Carbonic anhydrase 2	CG6906
				CG10570	CG10570	CG10570
				CG10863	CG10863	CG10863
				CG12129	CG12129	CG12129
				CG12256	CG12256	CG12256
				CG12519	CG12519	CG12519
				CG12947	CG12947	CG12947
				CG13068	CG13068	CG13068
				CG13239	CG13239	CG13239
				CG13946	CG13946	CG13946
				CG14096	CG14096	CG14096
				CG14147	CG14147	CG14147
				CG14445	CG14445	CG14445
				CG14566	CG14566	CG14566
				CG14752	CG14752	CG14752
				CG15022	CG15022	CG15022
				CG15212	CG15212	CG15212
				CG15530	CG15530	CG15530
				CG15531	CG15531	CG15531
				CG17287	CG17287	CG17287
				CG18294	CG18294	CG18294
				CG18609	CG18609	CG18609
				CG1979	CG1979	CG1979
				CG30274	CG30274	CG30274
				CG31028	CG31028	CG31028
				CG31029	CG31029	CG31029
				CG31098	CG31098	CG31098
				CG31103	CG31103	CG31103
				CG31954	CG31954	CG31954
				CG32050	CG32050	CG32050
				CG32213	CG32213	CG32213
				CG32214	CG32214	CG32214
				CG3294	CG3294	CG3294
				CG3502	CG3502	CG3502
				CG3823	CG3823	CG3823
				CG4000	CG4000	CG4000
				CG4017	CG4017	CG4017
				CG42329	CG42329	CG42329
				CG42368	CG42368	CG42368
				CG42369	CG42369	CG42369
				CG42502	CG42502	CG42502
				CG42819	CG13394	CG13394
				CG4363	CG4363	CG4363
				CG5255	CG5255	CG5255
				CG5987	CG5987	CG5987
				CG6484	CG6484	CG6484
				CG6847	CG6847	CG6847
				CG7300	CG7300	CG7300
				CG9360	CG9360	CG9360
				Cpr47Ef	Cuticular protein 47Ef	CG13214
				Cyt-b5-r	Cytochrome b5-related	CG13279
				ETH	Ecdysis triggering hormone	CG18105
				GRHR	Gonadotropin-releasing hormone receptor	CG11325
				Jheh3	Juvenile hormone epoxide hydrolase 3	CG15106
				Lip2	Lipase 2	CG17116
				Lsp1gamma	Larval serum protein 1 gamma	CG6821
				Mal-A8	Maltase A8	CG8690
				Muc68Ca	Mucin 68Ca	CG18331
				Obp44a	Obp44a	CG2297
				osp	outspread	CG3479
				TwdlW	TweedleW	CG4060
				Ugt86De	Ugt86De	CG6653
				v(2)k05816	v(2)k05816	CG3524
48	E	U	U	Amy-d	Amylase distal	CG17876
				CG11825	CG11825	CG11825
				CG2444	CG2444	CG2444
				Cyp6a8	Cytochrome P450-6a8	CG10248
				Amy-p	Amylase proximal	CG18730
				Amyrel	Amyrel	CG8221
				CG10035	CG10035	CG10035
				CG10918	CG10918	CG10918
				CG11842	CG11842	CG11842
				CG12491	CG12491	CG12491
				CG1304	CG1304	CG1304
				CG13460	CG13460	CG13460
				CG13560	CG13560	CG13560
				CG15067	CG15067	CG15067
				CG16704	CG16704	CG16704
				CG16772	CG16772	CG16772
				CG17107	CG17107	CG17107
				CG17350	CG17350	CG17350
				CG18135	CG18135	CG18135
				CG18179	CG18179	CG18179
				CG18180	CG18180	CG18180
				CG30025	CG30025	CG30025
				CG30031	CG30031	CG30031
				CG33128	CG33128	CG33128
				CG34105	CG34105	CG34105
				CG42343	CG42343	CG42343
				CG5778	CG5778	CG5778
				CG5791	CG5791	CG5791
				CG6188	CG6188	CG6188
				CG6283	CG6283	CG6283
				CG6639	CG6639	CG6639
				CG7294	CG7294	CG7294
				CG7296	CG7296	CG7296
				CG9649	CG9649	CG9649
				Cht4	Chitinase 4	CG3986
				Cht9	Cht9	CG10531
				deltaTry	deltaTrypsin	CG12351
				gammaTry	gammaTrypsin	CG30028
				IM1	Immune induced molecule 1	CG18108
				IM14	Immune induced molecule 14	CG33990
				IM2	Immune induced molecule 2	CG18106
				IM23	Immune induced molecule 23	CG15066
				Jon65Ai	Jonah 65Ai	CG10475
				Jon66Ci	Jonah 66Ci	CG7118
				Listericin	Listericin	CG9080
				Nplp4	Neuropeptide-like precursor 4	CG15361
				Pig1	Pre-intermoult gene 1	CG10790
				Ser6	Serine protease 6	CG2071
31	E	E	U	CG15065	CG15065	CG15065
				Cyp6a20	Cyp6a20	CG10245
				Spn88Eb	Serpin 88Eb	CG6687
				Ag5r2	Antigen 5-related 2	CG9540
				Ast	Allatostatin	CG13633
				Best2	Bestrophin 2	CG10173
				CG10039	CG10039	CG10039
				CG10383	CG10383	CG10383
				CG11893	CG11893	CG11893
				CG12655	CG12655	CG12655
				CG13117	CG13117	CG13117
				CG14245	CG14245	CG14245
				CG14246	CG14246	CG14246
				CG15044	CG15044	CG15044
				CG31288	CG31288	CG31288
				CG32054	CG32054	CG32054
				CG32626	CG32626	CG32626
				CG34127	CG34127	CG34127
				CG42351	CG42351	CG42351
				CG4680	CG4680	CG4680
				CG5002	CG5002	CG5002
				CG5172	CG5172	CG5172
				CG6908	CG6908	CG6908
				CG6996	CG6996	CG6996
				CG7142	CG7142	CG7142
				CG8008	CG8008	CG8008
				CG8834	CG8834	CG8834
				Cyp12a5	Cyp12a5	CG11821
				Muc68E	Mucin 68E	CG33265
				Poxm	Pox meso	CG9610
				TM4SF	Transmembrane 4 superfamily	CG11303
17	U	E	D	mt:ATPase6	mitochondrial ATPase subunit 6	CG34073
				mt:CoIII	mitoch.Cytochrome c oxidase subunit III	CG34074
				mt:Cyt-b	mitochondrial Cytochrome b	CG34090
				mt:ND5	mitoch. NADH-ubiquinone oxid. chain 5	CG34083
				cal1	chromosome alignment defect 1	CG5148
				CG13616	CG13616	CG13616
				CG16782	CG16782	CG16782
				CG17776	CG17776	CG17776
				CG17974	CG17974	CG17974
				CG2137	CG2137	CG2137
				dro5	drosomycin-5	CG10812
				Mst87F	Male-specific RNA 87F	CG17956
				mt:ND1	mitoch. NADH-ubiquinone oxidored. chain 1	CG34092
				mt:ND3	mitoch. NADH-ubiquinone oxidored. chain 3	CG34076
				mt:ND4	mitoch. NADH-ubiquinone oxidored. chain 4	CG34085
				mt:ND4L	mitoch. NADH-ubiquinone oxidored. chain4L	CG34086
				mt:ND6	mitoch. NADH-ubiquinone oxidored. chain 6	CG34089
11	D	D	E	Cyp4g1	Cytochrome P450-4g1	CG3972
				CG1544	CG1544	CG1544
				CG17374	CG17374	CG17374
				CG17562	CG17562	CG17562
				CG30002	CG30002	CG30002
				CG31751	CG31751	CG31751
				CG7910	CG7910	CG7910
				Cpr64Ad	Cuticular protein 64Ad	CG1259
				Cyp4p2	Cyp4p2	CG1944
				nimB2	nimrod B2	CG31839
				sgl	sugarless	CG10072
8	E	D	D	Ect3	Ect3	CG3132
				Hsp70Ba	Heat-shock-protein-70Ba	CG31449
				Hsp70Bb	Heat-shock-protein-70Bb	CG31359
				Hsp70Bbb	Hsp70Bbb	CG5834
				Hsp70Bc	Heat-shock-protein-70Bc	CG6489
				w	white	CG2759
				CG32073	CG32073	CG32073
				mthl8	methuselah-like 8	CG32475
7	U	U	E	beat-Vb	beat-Vb	CG31298
				eIF4E-3	eIF4E-3	CG8023
				Ipod	Interaction partner of Dnmt2	CG2961
				Ir40a	Ionotropic receptor 40a	CG42352
				sala	spalt-adjacent	CG4922
				Spn42De	Serpin 42De	CG9460
				TwdlQ	TweedleQ	CG14250
3	D	E	U	CG14419	CG14419	CG14419
				CG17364	CG17364	CG17364
				CG2233	CG2233	CG2233
1	U	U	D	CG13203	CG13203	CG13203
1	D	U	E	Edg91	Ecdysone-dependent gene 91	CG7539
1	U	D	E	Inos	Inos	CG11143
