# Supplementary material for: Whole transcriptome analysis of a reversible neurodegenerative process in Drosophila reveals potential neuroprotective genes
Source: BMC Genomics. 2012 Sep 15;13:483. doi: 10.1186/1471-2164-13-483 (PMC3496630; doi:10.1186/1471-2164-13-483)
Supplement: Additional file 9 — Unbiased Gene Ontology analysis of the genes significantly misregulated in homozygous sall mutant embryos using the VLAD online tool. Genes misregulated in homozygous sall mutant embryos at stage 16, 17 and at the transition between both stages (genotype comparisons: WT16 vs Ho16; WT17 vs Ho17; Ho16 vs Ho17). [file 1471-2164-13-483-S9.xls]

## Sheet: WT16 vs Ho16
Additional file 9. Unbiased Gene Ontology analysis of the genes significantly misregulated in homozygous sall mutant embryos using the VLAD online tool. Genes misregulated in homozygous sall mutant with respect to wild type embryos at stage 16 (WT16 vs Ho16 comparison).
Ontology: biological_process
Term	P
GO:0055114: oxidation-reduction process	8.12e-07
GO:0008152: metabolic process	5.94e-05
GO:0006631: fatty acid metabolic process	0.000885
GO:0043436: oxoacid metabolic process	0.00289
GO:0006082: organic acid metabolic process	0.00289
GO:0019752: carboxylic acid metabolic process	0.00289
GO:0032787: monocarboxylic acid metabolic process	0.00355
GO:0006404: RNA import into nucleus	0.00381
GO:0042180: cellular ketone metabolic process	0.00416
GO:0006633: fatty acid biosynthetic process	0.00433
GO:0006120: mitochondrial electron transport, NADH to ubiquinone	0.00692
GO:0006030: chitin metabolic process	0.00752
GO:0045333: cellular respiration	0.00875
GO:0006040: amino sugar metabolic process	0.00962
GO:1901071: glucosamine-containing compound metabolic process	0.00962
GO:0015980: energy derivation by oxidation of organic compounds	0.0108
GO:0006022: aminoglycan metabolic process	0.0142
GO:0044281: small molecule metabolic process	0.019
GO:0006091: generation of precursor metabolites and energy	0.0209
GO:0006368: transcription elongation from RNA polymerase II promoter	0.0226
GO:0042775: mitochondrial ATP synthesis coupled electron transport	0.0246
GO:0006354: DNA-dependent transcription, elongation	0.0264
GO:0042773: ATP synthesis coupled electron transport	0.0275
GO:0016053: organic acid biosynthetic process	0.029
GO:0046394: carboxylic acid biosynthetic process	0.029
GO:0019400: alditol metabolic process	0.0301
GO:0006071: glycerol metabolic process	0.0301
GO:1901135: carbohydrate derivative metabolic process	0.0304
GO:0006629: lipid metabolic process	0.032
GO:0006119: oxidative phosphorylation	0.0321
GO:0022904: respiratory electron transport chain	0.0321
GO:0071704: organic substance metabolic process	0.0333
GO:0022900: electron transport chain	0.0354
GO:0019751: polyol metabolic process	0.0374
GO:0006090: pyruvate metabolic process	0.0374
GO:0006072: glycerol-3-phosphate metabolic process	0.0411
GO:0008272: sulfate transport	0.0411
GO:0044255: cellular lipid metabolic process	0.0432
GO:0006635: fatty acid beta-oxidation	0.0448
GO:0019395: fatty acid oxidation	0.0484
Ontology: molecular_function
Term	P
GO:0016491: oxidoreductase activity	4.01e-05
GO:0003824: catalytic activity	0.00119
GO:0016903: oxidoreductase activity, acting on the aldehyde or oxo group of donors	0.00193
GO:0004793: threonine aldolase activity	0.00542
GO:0005199: structural constituent of cell wall	0.0108
GO:0003839: gamma-glutamylcyclotransferase activity	0.0108
GO:0003985: acetyl-CoA C-acetyltransferase activity	0.0108
GO:0003904: deoxyribodipyrimidine photo-lyase activity	0.0108
GO:0008061: chitin binding	0.013
GO:0016620: oxidoreductase activity, acting on the aldehyde or oxo group of donors, NAD or NADP as acceptor	0.0153
GO:0004591: oxoglutarate dehydrogenase (succinyl-transferring) activity	0.0162
GO:0016453: C-acetyltransferase activity	0.0162
GO:0050136: NADH dehydrogenase (quinone) activity	0.017
GO:0016655: oxidoreductase activity, acting on NADH or NADPH, quinone or similar compound as acceptor	0.017
GO:0008137: NADH dehydrogenase (ubiquinone) activity	0.017
GO:0016830: carbon-carbon lyase activity	0.0179
GO:0017064: fatty acid amide hydrolase activity	0.0215
GO:0003913: DNA photolyase activity	0.0215
GO:0003954: NADH dehydrogenase activity	0.0226
GO:0016207: 4-coumarate-CoA ligase activity	0.0268
GO:0004370: glycerol kinase activity	0.0268
GO:0016901: oxidoreductase activity, acting on the CH-OH group of donors, quinone or similar compound as acceptor	0.0268
GO:0030976: thiamine pyrophosphate binding	0.0268
GO:0004368: glycerol-3-phosphate dehydrogenase activity	0.0268
GO:0030247: polysaccharide binding	0.0319
GO:0001871: pattern binding	0.0319
GO:0004046: aminoacylase activity	0.0321
GO:0003997: acyl-CoA oxidase activity	0.0321
GO:0016832: aldehyde-lyase activity	0.0321
GO:0003988: acetyl-CoA C-acyltransferase activity	0.0321
GO:0016651: oxidoreductase activity, acting on NADH or NADPH	0.0356
GO:0008499: UDP-galactose:beta-N-acetylglucosamine beta-1,3-galactosyltransferase activity	0.0373
GO:0016811: hydrolase activity, acting on carbon-nitrogen (but not peptide) bonds, in linear amides	0.038
GO:0004869: cysteine-type endopeptidase inhibitor activity	0.0426
GO:0016624: oxidoreductase activity, acting on the aldehyde or oxo group of donors, disulfide as acceptor	0.0426
GO:0015381: high affinity sulfate transmembrane transporter activity	0.0426
GO:0004312: fatty acid synthase activity	0.0478
GO:0008271: secondary active sulfate transmembrane transporter activity	0.0478
Ontology: cellular_component
Term	P
GO:0005835: fatty acid synthase complex	0.00375
GO:0030964: NADH dehydrogenase complex	0.0121
GO:0005747: mitochondrial respiratory chain complex I	0.0121
GO:0045271: respiratory chain complex I	0.0121
GO:0005851: eukaryotic translation initiation factor 2B complex	0.0259
GO:0009331: glycerol-3-phosphate dehydrogenase complex	0.0296
GO:0035145: exon-exon junction complex	0.0296
GO:0005746: mitochondrial respiratory chain	0.0391
GO:0070469: respiratory chain	0.0391
GO:0043234: protein complex	0.0399
GO:0019773: proteasome core complex, alpha-subunit complex	0.0441

## Sheet: WT17 vs Ho17
Additional file 9. Unbiased Gene Ontology analysis of the genes significantly misregulated in homozygous sall mutant embryos using the VLAD online tool. Genes misregulated in homozygous sall mutant with respect to wild type embryos at stage 17 (WT17 vs Ho17 comparison).
Ontology: biological_process
Term	P
GO:0006508: proteolysis	1.35e-08
GO:0008152: metabolic process	7.02e-07
GO:0055114: oxidation-reduction process	0.00117
GO:0044238: primary metabolic process	0.00122
GO:0006544: glycine metabolic process	0.00135
GO:0006629: lipid metabolic process	0.00192
GO:0009069: serine family amino acid metabolic process	0.00448
GO:0019538: protein metabolic process	0.00828
GO:0046351: disaccharide biosynthetic process	0.0168
GO:0016138: glycoside biosynthetic process	0.0168
GO:0005992: trehalose biosynthetic process	0.0168
GO:0006030: chitin metabolic process	0.0216
GO:0044262: cellular carbohydrate metabolic process	0.0252
GO:0006040: amino sugar metabolic process	0.0272
GO:1901071: glucosamine-containing compound metabolic process	0.0272
GO:0005984: disaccharide metabolic process	0.0278
GO:0005991: trehalose metabolic process	0.0278
GO:0042158: lipoprotein biosynthetic process	0.0296
GO:0006497: protein lipidation	0.0296
GO:1901135: carbohydrate derivative metabolic process	0.0307
GO:0042157: lipoprotein metabolic process	0.032
GO:0006555: methionine metabolic process	0.0332
GO:0071704: organic substance metabolic process	0.0341
GO:0006546: glycine catabolic process	0.0387
GO:0009071: serine family amino acid catabolic process	0.0387
GO:0016137: glycoside metabolic process	0.0387
GO:0006801: superoxide metabolic process	0.0387
GO:0006022: aminoglycan metabolic process	0.0393
GO:0006071: glycerol metabolic process	0.0441
GO:0019400: alditol metabolic process	0.0441
Ontology: molecular_function
Term	P
GO:0004252: serine-type endopeptidase activity	3.22e-09
GO:0003824: catalytic activity	5.54e-09
GO:0008236: serine-type peptidase activity	1.42e-08
GO:0017171: serine hydrolase activity	1.54e-08
GO:0070011: peptidase activity, acting on L-amino acid peptides	5.52e-08
GO:0008233: peptidase activity	9.17e-08
GO:0004175: endopeptidase activity	2.55e-07
GO:0016787: hydrolase activity	1.94e-05
GO:0008970: phosphatidylcholine 1-acylhydrolase activity	0.0015
GO:0004806: triglyceride lipase activity	0.00212
GO:0019842: vitamin binding	0.00366
GO:0016491: oxidoreductase activity	0.00404
GO:0016298: lipase activity	0.00408
GO:0004620: phospholipase activity	0.00566
GO:0017174: glycine N-methyltransferase activity	0.00661
GO:0004375: glycine dehydrogenase (decarboxylating) activity	0.00661
GO:0016642: oxidoreductase activity, acting on the CH-NH2 group of donors, disulfide as acceptor	0.00661
GO:0030247: polysaccharide binding	0.01
GO:0001871: pattern binding	0.01
GO:0030246: carbohydrate binding	0.0114
GO:0004181: metallocarboxypeptidase activity	0.0126
GO:0004731: purine-nucleoside phosphorylase activity	0.0132
GO:0004805: trehalose-phosphatase activity	0.0132
GO:0016747: transferase activity, transferring acyl groups other than amino-acyl groups	0.016
GO:0004591: oxoglutarate dehydrogenase (succinyl-transferring) activity	0.0197
GO:0008081: phosphoric diester hydrolase activity	0.0199
GO:0008061: chitin binding	0.0222
GO:0016746: transferase activity, transferring acyl groups	0.0253
GO:0017064: fatty acid amide hydrolase activity	0.0262
GO:0004047: aminomethyltransferase activity	0.0262
GO:0008336: gamma-butyrobetaine dioxygenase activity	0.0262
GO:0005542: folic acid binding	0.0262
GO:0004180: carboxypeptidase activity	0.0286
GO:0016209: antioxidant activity	0.0286
GO:2001070: starch binding	0.0326
GO:0030976: thiamine pyrophosphate binding	0.0326
GO:0019203: carbohydrate phosphatase activity	0.0326
GO:0008235: metalloexopeptidase activity	0.0355
GO:0016903: oxidoreductase activity, acting on the aldehyde or oxo group of donors	0.037
GO:0004032: alditol:NADP+ 1-oxidoreductase activity	0.039
GO:0008889: glycerophosphodiester phosphodiesterase activity	0.039
GO:0008238: exopeptidase activity	0.0412
GO:0004768: stearoyl-CoA 9-desaturase activity	0.0454
GO:0008106: alcohol dehydrogenase (NADP+) activity	0.0454
GO:0052689: carboxylic ester hydrolase activity	0.0476
GO:0016788: hydrolase activity, acting on ester bonds	0.0493
Ontology: cellular_component
Term	P
GO:0005960: glycine cleavage complex	9.82e-05
GO:0005576: extracellular region	0.00175
GO:0005835: fatty acid synthase complex	0.00321

## Sheet: Ho16 vs Ho17
Additional file 9. Unbiased Gene Ontology analysis of the genes significantly misregulated in homozygous sall mutant embryos using the VLAD online tool. Genes misregulated in homozygous sall mutant at stage 17 with respect to stage 16 (Ho16 vs Ho17 comparison).
Ontology: biological_process
Term	P
GO:0006508: proteolysis	3.67e-06
GO:0044262: cellular carbohydrate metabolic process	0.00011
GO:0044281: small molecule metabolic process	0.000304
GO:0008152: metabolic process	0.000492
GO:0006520: cellular amino acid metabolic process	0.000494
GO:0044238: primary metabolic process	0.000766
GO:0019400: alditol metabolic process	0.000878
GO:0006071: glycerol metabolic process	0.000878
GO:0019751: polyol metabolic process	0.0014
GO:0043436: oxoacid metabolic process	0.00354
GO:0006082: organic acid metabolic process	0.00354
GO:0019752: carboxylic acid metabolic process	0.00354
GO:0034637: cellular carbohydrate biosynthetic process	0.00365
GO:0006066: alcohol metabolic process	0.00437
GO:0042180: cellular ketone metabolic process	0.00535
GO:0016444: somatic cell DNA recombination	0.00571
GO:0019544: arginine catabolic process to glutamate	0.00571
GO:0009064: glutamine family amino acid metabolic process	0.00954
GO:0006612: protein targeting to membrane	0.011
GO:0009063: cellular amino acid catabolic process	0.011
GO:0006527: arginine catabolic process	0.0114
GO:0009103: lipopolysaccharide biosynthetic process	0.0114
GO:0008653: lipopolysaccharide metabolic process	0.0114
GO:0014070: response to organic cyclic compound	0.016
GO:0006857: oligopeptide transport	0.017
GO:0046351: disaccharide biosynthetic process	0.017
GO:0016138: glycoside biosynthetic process	0.017
GO:0005992: trehalose biosynthetic process	0.017
GO:0019637: organophosphate metabolic process	0.0174
GO:0015833: peptide transport	0.0226
GO:0006561: proline biosynthetic process	0.0226
GO:0016054: organic acid catabolic process	0.0238
GO:0046395: carboxylic acid catabolic process	0.0238
GO:0005984: disaccharide metabolic process	0.0282
GO:0006525: arginine metabolic process	0.0282
GO:0005991: trehalose metabolic process	0.0282
GO:0044282: small molecule catabolic process	0.0306
GO:0006555: methionine metabolic process	0.0338
GO:0035094: response to nicotine	0.0338
GO:0016051: carbohydrate biosynthetic process	0.0342
GO:0006629: lipid metabolic process	0.0346
GO:0006188: IMP biosynthetic process	0.0393
GO:0006546: glycine catabolic process	0.0393
GO:0046040: IMP metabolic process	0.0393
GO:0009071: serine family amino acid catabolic process	0.0393
GO:0016137: glycoside metabolic process	0.0393
GO:0006560: proline metabolic process	0.0393
GO:0055114: oxidation-reduction process	0.0431
Ontology: molecular_function
Term	P
GO:0004252: serine-type endopeptidase activity	2.71e-07
GO:0008236: serine-type peptidase activity	9.36e-07
GO:0017171: serine hydrolase activity	1e-06
GO:0003824: catalytic activity	2.14e-06
GO:0070011: peptidase activity, acting on L-amino acid peptides	8.8e-06
GO:0004175: endopeptidase activity	8.97e-06
GO:0008233: peptidase activity	1.31e-05
GO:0016787: hydrolase activity	0.00048
GO:0004620: phospholipase activity	0.00566
GO:0017174: glycine N-methyltransferase activity	0.00661
GO:0003876: AMP deaminase activity	0.00661
GO:0008475: procollagen-lysine 5-dioxygenase activity	0.0132
GO:0004735: pyrroline-5-carboxylate reductase activity	0.0132
GO:0003839: gamma-glutamylcyclotransferase activity	0.0132
GO:0070815: peptidyl-lysine 5-dioxygenase activity	0.0132
GO:0004805: trehalose-phosphatase activity	0.0132
GO:0004587: ornithine-oxo-acid transaminase activity	0.0132
GO:0016788: hydrolase activity, acting on ester bonds	0.018
GO:0015197: peptide transporter activity	0.0197
GO:0035673: oligopeptide transmembrane transporter activity	0.0197
GO:0008453: alanine-glyoxylate transaminase activity	0.0197
GO:0005427: proton-dependent oligopeptide secondary active transmembrane transporter activity	0.0197
GO:0004850: uridine phosphorylase activity	0.0197
GO:0015322: secondary active oligopeptide transmembrane transporter activity	0.0197
GO:0015198: oligopeptide transporter activity	0.0197
GO:0019842: vitamin binding	0.0255
GO:0042043: neurexin family protein binding	0.0262
GO:0016289: CoA hydrolase activity	0.0262
GO:0004047: aminomethyltransferase activity	0.0262
GO:0004500: dopamine beta-monooxygenase activity	0.0262
GO:0005542: folic acid binding	0.0262
GO:0016298: lipase activity	0.0276
GO:0016491: oxidoreductase activity	0.0309
GO:0016207: 4-coumarate-CoA ligase activity	0.0326
GO:0016901: oxidoreductase activity, acting on the CH-OH group of donors, quinone or similar compound as acceptor	0.0326
GO:2001070: starch binding	0.0326
GO:0019203: carbohydrate phosphatase activity	0.0326
GO:0004368: glycerol-3-phosphate dehydrogenase activity	0.0326
GO:0031406: carboxylic acid binding	0.0327
GO:0016706: oxidoreductase activity, acting on paired donors, with incorporation or reduction of molecular oxygen, 2-oxoglutarate as one donor, and incorporation of one atom each of oxygen into both donors	0.037
GO:0016715: oxidoreductase activity, acting on paired donors, with incorporation or reduction of molecular oxygen, reduced ascorbate as one donor, and incorporation of one atom of oxygen	0.039
GO:0008889: glycerophosphodiester phosphodiesterase activity	0.039
GO:0052689: carboxylic ester hydrolase activity	0.0476
GO:0051213: dioxygenase activity	0.0478
Ontology: cellular_component
Term	P
GO:0031227: intrinsic to endoplasmic reticulum membrane	0.0049
GO:0044432: endoplasmic reticulum part	0.0171
GO:0031300: intrinsic to organelle membrane	0.0188
GO:0005960: glycine cleavage complex	0.0239
GO:0005576: extracellular region	0.0243
GO:0005783: endoplasmic reticulum	0.0266
GO:0005811: lipid particle	0.0311
GO:0071256: translocon complex	0.0379
GO:0042719: mitochondrial intermembrane space protein transporter complex	0.0379
GO:0009331: glycerol-3-phosphate dehydrogenase complex	0.0379
GO:0005784: Sec61 translocon complex	0.0379
GO:0005786: signal recognition particle, endoplasmic reticulum targeting	0.0472
GO:0048500: signal recognition particle	0.0472
GO:0005789: endoplasmic reticulum membrane	0.0479
