# Supplementary material for: Whole transcriptome analysis of a reversible neurodegenerative process in Drosophila reveals potential neuroprotective genes
Source: BMC Genomics. 2012 Sep 15;13:483. doi: 10.1186/1471-2164-13-483 (PMC3496630; doi:10.1186/1471-2164-13-483)
Supplement: Additional file 10 — Table S6. Functional classification of genes misregulated in homozygous sall mutant embryos with respect to wild type embryos at stage 16. Genotype comparison WT16 vs Ho16. Wild type (WT), Homozygous (Ho).Table S7. Functional classification of genes misregulated in homozygous sall mutant embryos with respect to heterozygous embryos at stage 16. Genotype comparison Ho16 vs He16. Homozygous (Ho), Heterozygous (He). Table S8. Functional classification of genes misregulated in homozygous sall mutant embryos with respect to wild type embryos at stage 17. Genotype comparison WT17 vs Ho17. Wild type (WT), Homozygous (Ho). Table S9. Functional classification of genes misregulated in homozygous sall mutant embryos with respect to heterozygous embryos at stage 17. Genotype comparison Ho17 vs He17. Homozygous (Ho), Heterozygous (He). Table S10. Functional classification of genes misregulated in homozygous sall mutant embryos at the transition from stage 16 to 17. Genotype comparison Ho16 vs Ho17. Homozygous (Ho). Table S11. Functional classification of genes misregulated in wild type embryos at the transition from stage 16 to 17. Genotype comparison WT16 vs WT17. Wild type (WT). [file 1471-2164-13-483-S10.xls]

## Sheet: Table S6
Additional file 10, Table S6. Functional classification of genes misregulated in homozygous sall mutant embryos with respect to wild type embryos at stage 16. Genotype comparison WT16 vs Ho16. Wild type (WT), Homozygous (Ho).
FUNCTIONAL GROUP	SYMBOL	NAME	CG ID
NEURONAL	Ama	Amalgam	CG2198
	awd	abnormal wing discs	CG2210
	beat-Vb	beat-Vb	CG31298
	cal1	chromosome alignment defect 1	CG5148
	CG18547	CG18547	CG18547
	CG2233	CG2233	CG2233
	CG32650	CG32650	CG32650
	CG4306	CG4306	CG4306
	CG5612	CG5612	CG5612
	CG6414	CG6414	CG6414
	CG8297	CG8297	CG8297
	CG9427	CG9427	CG9427
	Cht5	Cht5	CG9307
	Cpr47Ee	Cuticular protein 47Ee	CG13222
	Cpr49Ag	Cuticular protein 49Ag	CG8511
	Cpr56F	Cuticular protein 56F	CG9036
	Cyp12c1	Cyp12c1	CG4120
	Cyp4g1	Cytochrome P450-4g1	CG3972
	Cyp6a23	Cyp6a23	CG10242
	Cys	Cystatin-like	CG8050
	Eip74EF	Ecdysone-induced protein 74EF	CG32180
	GstE1	Glutathione S transferase E1	CG5164
	Hsp23	Heat shock protein 23	CG4463
	Hsp26	Heat shock protein 26	CG4183
	htt	huntingtin	CG9995
	Ir75b	Ir75b	CG42643
	l(2)01289	lethal (2) 01289	CG9432
	Mip	Myoinhibiting peptide precursor	CG6456
	mt:ATPase6	mitochondrial ATPase subunit 6	CG34073
	MtnA	Metallothionein A	CG9470
	nAcRalpha-34E	nicotinic Acetylcholine Receptor alpha 34E	CG32975
	nimB2	nimrod B2	CG31839
	Obp56a	Odorant-binding protein 56a	CG11797
	Obp99c	Odorant-binding protein 99c	CG7584
	obst-E	obstructor-E	CG11142
	Or19b	Odorant receptor 19b	CG32825
	pst	pastrel	CG8588
	sgl	sugarless	CG10072
	Su(P)	Suppressor of ref(2)P sterility	CG4086
REDOX	CG10320	CG10320	CG10320
	CG12164	CG12164	CG12164
	CG12400	CG12400	CG12400
	CG1544	CG1544	CG1544
	CG15615	CG15615	CG15615
	CG15704	CG15704	CG15704
	CG17374	CG17374	CG17374
	CG18547	CG18547	CG18547
	CG2137	CG2137	CG2137
	CG31549	CG31549	CG31549
	CG4586	CG4586	CG4586
	CG5157	CG5157	CG5157
	Cyp12c1	Cyp12c1	CG4120
	Cyp304a1	Cyp304a1	CG7241
	Cyp4g1	Cytochrome P450-4g1	CG3972
	Cyp4p2	Cyp4p2	CG1944
	Cyp6a23	Cyp6a23	CG10242
	Hsp26	Heat shock protein 26	CG4183
	l(2)01289	lethal (2) 01289	CG9432
	Menl-1	Malic enzyme like-1	CG7964
	Mst87F	Male-specific RNA 87F	CG17956
	mt:CoI	mitoch. Cytochrome c oxidase subunit I	CG34067
	mt:CoII	mitoch. Cytochrome c oxidase subunit II	CG34069
	mt:CoIII	mitoch. Cytochrome c oxidase subunit III	CG34074
	mt:Cyt-b	mitochondrial Cytochrome b	CG34090
	mt:ND1	mitoch NADH-ubiquinone oxidoreductase chain 1	CG34092
	mt:ND2	mitoch. NADH-ubiquinone oxidoreductase chain 2	CG34063
	mt:ND3	mitoch. NADH-ubiquinone oxidoreductase chain 3	CG34076
	mt:ND4	mitoch. NADH-ubiquinone oxidoreductase chain 4	CG34085
	mt:ND4L	mitoch. NADH-ubiquinone oxidoreductase chain 4L	CG34086
	mt:ND5	mitoch. NADH-ubiquinone oxidoreductase chain 5	CG34083
	mt:ND6	mitoch. NADH-ubiquinone oxidoreductase chain 6	CG34089
	sgl	sugarless	CG10072
	Su(P)	Suppressor of ref(2)P sterility	CG4086
SALT STRESS	Ak6	Adenylate kinase 6	CG8816
	Ama	Amalgam	CG2198
	beat-Vb	beat-Vb	CG31298
	CG10184	CG10184	CG10184
	CG10320	CG10320	CG10320
	CG10591	CG10591	CG10591
	CG11334	CG11334	CG11334
	CG1208	CG1208	CG1208
	CG13102	CG13102	CG13102
	CG13606	CG13606	CG13606
	CG13749	CG13749	CG13749
	CG1544	CG1544	CG1544
	CG15731	CG15731	CG15731
	CG18301	CG18301	CG18301
	CG18327	CG18327	CG18327
	CG18547	CG18547	CG18547
	CG3726	CG3726	CG3726
	CG4306	CG4306	CG4306
	CG7248	CG7248	CG7248
	CG8562	CG8562	CG8562
	Cpr49Ae	Cuticular protein 49Ae	CG8505
	Cpr65Ea	Cuticular protein 65Ea	CG8640
	dro5	drosomycin-5	CG10812
	eIF4E-3	eIF4E-3	CG8023
	Mal-A1	Maltase A1	CG8696
	Pomp	Pomp	CG9324
	sala	spalt-adjacent	CG4922
	TwdlB	TweedleB	CG6478
	TwdlM	TweedleM	CG5468
TISSUE REGENERATION	Ama	Amalgam	CG2198
	awd	abnormal wing discs	CG2210
	CG15251	CG15251	CG15251
	CG18853	CG18853	CG18853
	CG2233	CG2233	CG2233
	CG30427	CG30427	CG30427
	CG4586	CG4586	CG4586
	CG5157	CG5157	CG5157
	CG5326	CG5326	CG5326
	CG6912	CG6912	CG6912
	Cht5	Cht5	CG9307
	Cpr100A	Cuticular protein 100A	CG12045
	Cpr49Ag	Cuticular protein 49Ag	CG8511
	Cpr50Cb	Cuticular protein 50Cb	CG6305
	Cys	Cystatin-like	CG8050
	Edg91	Ecdysone-dependent gene 91	CG7539
	granny-smith	granny smith	CG7340
	GstE1	Glutathione S transferase E1	CG5164
	Hsp23	Heat shock protein 23	CG4463
	Hsp26	Heat shock protein 26	CG4183
	Inos	Inos	CG11143
	nimC4	nimrod C4	CG16876
	Obp56a	Odorant-binding protein 56a	CG11797
	Obp99c	Odorant-binding protein 99c	CG7584
	obst-E	obstructor-E	CG11142
	PebIII	Ejaculatory bulb protein III	CG11390
	Pomp	Pomp	CG9324
	Prosalpha1	Proteasome alpha1 subunit	CG18495
	pst	pastrel	CG8588
LIFE SPAN/AGING	awd	abnormal wing discs	CG2210
	Btd	Biotinidase	CG3599
	CG1358	CG1358	CG1358
	CG30427	CG30427	CG30427
	Cpr49Ae	Cuticular protein 49Ae	CG8505
	Cyp12c1	Cyp12c1	CG4120
	dro5	drosomycin-5	CG10812
	eIF4E-3	eIF4E-3	CG8023
	Eip74EF	Ecdysone-induced protein 74EF	CG32180
	GstE1	Glutathione S transferase E1	CG5164
	Hsp23	Heat shock protein 23	CG4463
	Hsp26	Heat shock protein 26	CG4183
	mt:ATPase6	mitochondrial ATPase subunit 6	CG34073
	mt:ATPase8	mitochondrial ATPase subunit 8	CG34072
	mt:CoI	mitoch. Cytochrome c oxidase subunit I	CG34067
	mt:CoII	mitoch. Cytochrome c oxidase subunit II	CG34069
	mt:CoIII	mitochondrial Cytochrome c oxidase subunit III	CG34074
	mt:Cyt-b	mitochondrial Cytochrome b	CG34090
	mt:ND1	mitoch NADH-ubiquinone oxidoreductase chain 1	CG34092
	mt:ND2	mitoch. NADH-ubiquinone oxidoreductase chain 2	CG34063
	mt:ND3	mitoch. NADH-ubiquinone oxidoreductase chain 3	CG34076
	mt:ND4	mitoch. NADH-ubiquinone oxidoreductase chain 4	CG34085
	mt:ND5	mitoch. NADH-ubiquinone oxidoreductase chain 5	CG34083
	mt:ND6	mitoch. NADH-ubiquinone oxidoreductase chain 6	CG34089
	MtnA	Metallothionein A	CG9470
	Su(P)	Suppressor of ref(2)P sterility	CG4086
NEURODEGENERATION / NEUROPROTECTION	awd	abnormal wing discs	CG2210
	CG18547	CG18547	CG18547
	CG4306	CG4306	CG4306
	CG6414	CG6414	CG6414
	CG9427	CG9427	CG9427
	Cpr49Ag	Cuticular protein 49Ag	CG8511
	Cpr56F	Cuticular protein 56F	CG9036
	Cyp12c1	Cyp12c1	CG4120
	Cyp4g1	Cytochrome P450-4g1	CG3972
	Cyp6a23	Cyp6a23	CG10242
	Cys	Cystatin-like	CG8050
	Eip74EF	Ecdysone-induced protein 74EF	CG32180
	GstE1	Glutathione S transferase E1	CG5164
	Hsp23	Heat shock protein 23	CG4463
	Hsp26	Heat shock protein 26	CG4183
	l(2)01289	lethal (2) 01289	CG9432
	mt:ATPase6	mitochondrial ATPase subunit 6	CG34073
	mt:CoI	mitoch. Cytochrome c oxidase subunit I	CG34067
	mt:CoII	mitoch. Cytochrome c oxidase subunit II	CG34069
	mt:CoIII	mitoch. Cytochrome c oxidase subunit III	CG34074
	mt:Cyt-b	mitochondrial Cytochrome b	CG34090
	mt:ND5	mitoch. NADH-ubiquinone oxidoreductase chain 5	CG34083
	MtnA	Metallothionein A	CG9470
	Prosalpha1	Proteasome alpha1 subunit	CG18495
	Su(P)	Suppressor of ref(2)P sterility	CG4086
KINASES AND PHOSPHATASES	Ak6	Adenylate kinase 6	CG8816
	awd	abnormal wing discs	CG2210
	CG10320	CG10320	CG10320
	CG12400	CG12400	CG12400
	CG1271	CG1271	CG1271
	CG6052	CG6052	CG6052
	CG9449	CG9449	CG9449
	mt:ATPase6	mitochondrial ATPase subunit 6	CG34073
	mt:ATPase8	mitochondrial ATPase subunit 8	CG34072
	mt:CoI	mitochondrial Cytochrome c oxidase subunit I	CG34067
	mt:CoII	mitochondrial Cytochrome c oxidase subunit II	CG34069
	mt:CoIII	mitochondrial Cytochrome c oxidase subunit III	CG34074
	mt:Cyt-b	mitochondrial Cytochrome b	CG34090
	mt:ND2	mitoch. NADH-ubiquinone oxidoreductase chain 2	CG34063
	mt:ND4	mitoch. NADH-ubiquinone oxidoreductase chain 4	CG34085
	mt:ND4L	mitoch. NADH-ubiquinone oxidoreductase chain 4L	CG34086
	mt:ND5	mitoch. NADH-ubiquinone oxidoreductase chain 5	CG34083
	SAK	Sak kinase	CG7186
	sgl	sugarless	CG10072
HORMONAL REGULATION	CG30051	CG30051	CG30051
	CG30382	CG30382	CG30382
	CG31626	CG31626	CG31626
	CG3726	CG3726	CG3726
	Cyp12c1	Cyp12c1	CG4120
	Cyp304a1	Cyp304a1	CG7241
	Cyp4g1	Cytochrome P450-4g1	CG3972
	Cyp4p2	Cyp4p2	CG1944
	Cyp6a23	Cyp6a23	CG10242
	Cys	Cystatin-like	CG8050
	Edg91	Ecdysone-dependent gene 91	CG7539
	Eip74EF	Ecdysone-induced protein 74EF	CG32180
	PebIII	Ejaculatory bulb protein III	CG11390
	Pomp	Pomp	CG9324
	Prosalpha1	Proteasome alpha1 subunit	CG18495
	skpB	skpB	CG8881
IMMUNE RESPONSE	CG1358	CG1358	CG1358
	CG18301	CG18301	CG18301
	CG8157	CG8157	CG8157
	CG8562	CG8562	CG8562
	Cpr49Ae	Cuticular protein 49Ae	CG8505
	dro5	drosomycin-5	CG10812
	Hf	Helical Factor	CG10658
	LysX	Lysozyme X	CG9120
	PebIII	Ejaculatory bulb protein III	CG11390
	Pebp1	Phosphatidylethanolamine-binding protein 1	CG18594
	Tg	Transglutaminase	CG7356
TRANSMEMBRANE	CG1208	CG1208	CG1208
	CG1358	CG1358	CG1358
	CG5278	CG5278	CG5278
	CG5326	CG5326	CG5326
	CG6052	CG6052	CG6052
	CG7912	CG7912	CG7912
	sgl	sugarless	CG10072
	Tpc2	Thiamine pyrophosphate carrier protein 2	CG2857
	ZnT35C	CG3994	CG3994
STARVATION	CG1208	CG1208	CG1208
	CG14095	CG14095	CG14095
	CG14419	CG14419	CG14419
	CG18547	CG18547	CG18547
	CG3355	CG3355	CG3355
	CG7248	CG7248	CG7248
	phr	photorepair	CG11205
	Prosalpha1	Proteasome alpha1 subunit	CG18495
MITOCHONDRIAL DISEASES	CG10320	CG10320	CG10320
	CG31775	CG31775	CG31775
	Cyp6a23	Cyp6a23	CG10242
	GstE1	Glutathione S transferase E1	CG5164
	Hsp23	Heat shock protein 23	CG4463
	LysX	Lysozyme X	CG9120
	mt:ATPase6	mitochondrial ATPase subunit 6	CG34073
	phr	photorepair	CG11205
UBIQUITIN	CG30051	CG30051	CG30051
	CG30382	CG30382	CG30382
	CG31626	CG31626	CG31626
	CG3726	CG3726	CG3726
	Pomp	Pomp	CG9324
	Prosalpha1	Proteasome alpha1 subunit	CG18495
	skpB	skpB	CG8881
TRANSCRIPTION	CG3726	CG3726	CG3726
	CG8117	CG8117	CG8117
	Eip74EF	Ecdysone-induced protein 74EF	CG32180
	Ipod	Interaction partner of Dnmt2	CG2961
	RpII18	RNA polymerase II 18kD subunit	CG1163
SIGNAL TRANSDUCTION	Ir40a	Ionotropic receptor 40a	CG42352
	Mip	Myoinhibiting peptide precursor	CG6456
	Or19b	Odorant receptor 19b	CG32825
	sgl	sugarless	CG10072
PHAGOCYTOSIS	CG30427	CG30427	CG30427
	CG9449	CG9449	CG9449
	nimB2	nimrod B2	CG31839
	nimC4	nimrod C4	CG16876
CELL ADHESION	Ama	Amalgam	CG2198
	CG40006	CG40006	CG40006
	Sgs4	Salivary gland secretion 4	CG12181
	zye	zye	CG5847
CYTOSKELETON	CG10932	CG10932	CG10932
	Hsp23	Heat shock protein 23	CG4463
	Hsp26	Heat shock protein 26	CG4183
TRANSLATION	CG11334	CG11334	CG11334
	eIF4E-3	eIF4E-3	CG8023
	mRpS24	mitochondrial ribosomal protein S24	CG13608
OTHER	Ccp84Ad	Ccp84Ad	CG2341
	CG10625	CG10625	CG10625
	CG11453	CG11453	CG11453
	CG11784	CG11784	CG11784
	CG12009	CG12009	CG12009
	CG13203	CG13203	CG13203
	CG14191	CG14191	CG14191
	CG15021	CG15021	CG15021
	CG17109	CG17109	CG17109
	CG17364	CG17364	CG17364
	CG17562	CG17562	CG17562
	CG30002	CG30002	CG30002
	CG30036	CG30036	CG30036
	CG31313	CG31313	CG31313
	CG31751	CG31751	CG31751
	CG3191	CG3191	CG3191
	CG32302	CG32302	CG32302
	CG6347	CG6347	CG6347
	CG8021	CG8021	CG8021
	Cpr62Bc	Cuticular protein 62Bc	CG1919
	Cpr64Ab	Cuticular protein 64Ab	CG15007
	Cpr64Ad	Cuticular protein 64Ad	CG1259
	Mal-B1	Maltase B1	CG14934
	Menl-2	Malic enzyme like-2	CG7969
	mip40	Myb-interacting protein 40	CG15119
	Muc91C	Mucin 91C	CG7709
	pgant6	polypeptide GalNAc transferase 6	CG2103
	TwdlD	TweedleD	CG14243
UNKNOWN FUNCTION	CG10953	CG10953	CG10953
	CG11158	CG11158	CG11158
	CG11584	CG11584	CG11584
	CG12523	CG12523	CG12523
	CG12535	CG12535	CG12535
	CG12723	CG12723	CG12723
	CG12929	CG12929	CG12929
	CG13010	CG13010	CG13010
	CG13043	CG13043	CG13043
	CG13044	CG13044	CG13044
	CG13048	CG13048	CG13048
	CG13063	CG13063	CG13063
	CG13365	CG13365	CG13365
	CG13463	CG13463	CG13463
	CG13616	CG13616	CG13616
	CG13678	CG13678	CG13678
	CG13705	CG13705	CG13705
	CG13731	CG13731	CG13731
	CG13970	CG13970	CG13970
	CG13996	CG13996	CG13996
	CG14327	CG14327	CG14327
	CG14490	CG14490	CG14490
	CG15563	CG15563	CG15563
	CG15564	CG15564	CG15564
	CG15649	CG15649	CG15649
	CG16782	CG16782	CG16782
	CG16886	CG16886	CG16886
	CG17726	CG17726	CG17726
	CG17776	CG17776	CG17776
	CG17974	CG17974	CG17974
	CG18266	CG18266	CG18266
	CG1988	CG1988	CG1988
	CG2157	CG2157	CG2157
	CG30373	CG30373	CG30373
	CG30424	CG30424	CG30424
	CG31676	CG31676	CG31676
	CG32564	CG32564	CG32564
	CG32694	CG32694	CG32694
	CG32695	CG32695	CG32695
	CG33271	CG33271	CG33271
	CG33299	CG33299	CG33299
	CG33463	CG33463	CG33463
	CG33911	CG33911	CG33911
	CG34445	CG34445	CG34445
	CG42586	CG42586	CG42586
	CG42651	CG42651	CG42651
	CG42822	CG34035	CG34035
	CG43129	CG17086	CG17086
	CG7080	CG7080	CG7080
	CG7910	CG7910	CG7910
	CG8111	CG8111	CG8111
	Spn42De	Serpin 42De	CG9460
	TwdlC	TweedleC	CG14254
	TwdlL	TweedleL	CG6447
	TwdlQ	TweedleQ	CG14250
	TwdlX	TweedleX	CG32571
	TwdlY	TweedleY	CG32570

## Sheet: Tables7
Additional file 10,Table S7. Functional classification of genes misregulated in homozygous sall mutant embryos with respect to heterozygous embryos at stage 16. Genotype comparison Ho16 vs He16. Homozygous (Ho), Heterozygous (He).
FUNCTIONAL GROUP	SYMBOL	NAME	CG ID
SALT STRESS	CG10184	CG10184	CG10184
	CG10320	CG10320	CG10320
	CG10591	CG10591	CG10591
	CG13749	CG13749	CG13749
	CG1544	CG1544	CG1544
	CG18547	CG18547	CG18547
	CG8562	CG8562	CG8562
	CG9350	CG9350	CG9350
	Cpr65Ea	Cuticular protein 65Ea	CG8640
	dro5	drosomycin-5	CG10812
	TwdlB	TweedleB	CG6478
	TwdlM	TweedleM	CG5468
NEURONAL	CG11825	CG11825	CG11825
	CG18547	CG18547	CG18547
	CG9427	CG9427	CG9427
	Cyp4g1	Cytochrome P450-4g1	CG3972
	hoip	hoi-polloi	CG3949
	Hsp70Bc	Heat-shock-protein-70Bc	CG6489
	Obp56a	Odorant-binding protein 56a	CG11797
	Obp99a	Odorant-binding protein 99a	CG18111
	obst-E	obstructor-E	CG11142
	salm	spalt major	CG6464
	salr	spalt-related	CG4881
	w	white	CG2759
TISSUE REGENERATION	CG30427	CG30427	CG30427
	CG5326	CG5326	CG5326
	Cpr100A	Cuticular protein 100A	CG12045
	hoip	hoi-polloi	CG3949
	Hsp70Bc	Heat-shock-protein-70Bc	CG6489
	Inos	Inos	CG11143
	Obp56a	Odorant-binding protein 56a	CG11797
	Obp99a	Odorant-binding protein 99a	CG18111
	obst-E	obstructor-E	CG11142
MITOCHONDRIAL DISEASES	CG10320	CG10320	CG10320
	CG1544	CG1544	CG1544
	CG17374	CG17374	CG17374
	CG18547	CG18547	CG18547
	CG33493	CG33493	CG33493
	CG5224	CG5224	CG5224
	CG8562	CG8562	CG8562
	Mal-B1	Maltase B1	CG14934
	Obp99a	Odorant-binding protein 99a	CG18111
	w	white	CG2759
LIFESPAN/AGING	CG12177	CG12177	CG12177
	CG13043	CG13043	CG13043
	CG30427	CG30427	CG30427
	CG5224	CG5224	CG5224
	Cpr100A	Cuticular protein 100A	CG12045
	dro5	drosomycin-5	CG10812
	Hsp70Bc	Heat-shock-protein-70Bc	CG6489
	mt:ND6	mitochondrial NADH-ubiquinone oxidoreductase chain 6	CG34089
	su(r)	suppressor of rudimentary	CG2194
	w	white	CG2759
REDOX	CG10320	CG10320	CG10320
	CG1544	CG1544	CG1544
	CG17374	CG17374	CG17374
	CG18547	CG18547	CG18547
	CG3699	CG3699	CG3699
	Cyp4g1	Cytochrome P450-4g1	CG3972
	mt:ND6	mitochondrial NADH-ubiquinone oxidoreductase chain 6	CG34089
	su(r)	suppressor of rudimentary	CG2194
NEURODEGENERATION/ NEUROPROTECTION	CG11825	CG11825	CG11825
	CG9427	CG9427	CG9427
	Cyp4g1	Cytochrome P450-4g1	CG3972
	Hsp70Bc	Heat-shock-protein-70Bc	CG6489
	su(r)	suppressor of rudimentary	CG2194
	w	white	CG2759
HORMONAL REGULATION	CG31626	CG31626	CG31626
	Cyp4g1	Cytochrome P450-4g1	CG3972
	Hsp70Bc	Heat-shock-protein-70Bc	CG6489
	salm	spalt major	CG6464
	salr	spalt-related	CG4881
STARVATION	CG18547	CG18547	CG18547
	CG3355	CG3355	CG3355
	Lcp3	Larval cuticle protein 3	CG2043
	Obp99a	Odorant-binding protein 99a	CG18111
TRANSMEMBRANE	CG5326	CG5326	CG5326
	mt:ND6	mitochondrial NADH-ubiquinone oxidoreductase chain 6	CG34089
	Tpc2	Thiamine pyrophosphate carrier protein 2	CG2857
	w	white	CG2759
IMMUNE RESPONSE	CG3699	CG3699	CG3699
	CG8562	CG8562	CG8562
	dro5	drosomycin-5	CG10812
	Hsp70Bc	Heat-shock-protein-70Bc	CG6489
TRANSCRIPTION	RpII18	RNA polymerase II 18kD subunit	CG1163
	salm	spalt major	CG6464
	salr	spalt-related	CG4881
KINASES/PHOSPHATASES	CG10320	CG10320	CG10320
	w	white	CG2759
UBIQUITIN	CG31626	CG31626	CG31626
	Hsp70Bc	Heat-shock-protein-70Bc	CG6489
SIGNAL TRANSDUCTION	w	white	CG2759
PHAGOCYTOSIS	CG30427	CG30427	CG30427
TRANSLATION	mRpS24	mitochondrial ribosomal protein S24	CG13608
OTHERS	CG13438	CG13438	CG13438
	CG15021	CG15021	CG15021
	CG17776	CG17776	CG17776
	CG31313	CG31313	CG31313
	CG3527	CG3527	CG3527
	Cpr62Bc	Cuticular protein 62Bc	CG1919
	Cpr64Ab	Cuticular protein 64Ab	CG15007
	Cpr78Cb	Cuticular protein 78Cb	CG7663
	TwdlC	TweedleC	CG14254
	TwdlL	TweedleL	CG6447
	TwdlQ	TweedleQ	CG14250
	TwdlY	TweedleY	CG32570
UNKNOWN FUNCTION	CG10953	CG10953	CG10953
	CG11584	CG11584	CG11584
	CG13044	CG13044	CG13044
	CG13048	CG13048	CG13048
	CG13063	CG13063	CG13063
	CG13069	CG13069	CG13069
	CG13365	CG13365	CG13365
	CG13678	CG13678	CG13678
	CG13731	CG13731	CG13731
	CG13970	CG13970	CG13970
	CG14191	CG14191	CG14191
	CG14551	CG14551	CG14551
	CG32564	CG32564	CG32564
	CG33271	CG33271	CG33271
	CG4893	CG4893	CG4893
	CG7080	CG7080	CG7080
	CG8010	CG8010	CG8010

## Sheet: Table S8
Additional file 10, Table S8. Functional classification of genes misregulated in homozygous sall mutant embryos with respect to wild type embryos at stage 17. Genotype comparison WT17 vs Ho17. Wild type (WT), Homozygous (Ho).
FUNCTIONAL GROUP	SYMBOL	NAME	CG ID
IMMUNE RESPONSE	Adh	Alcohol dehydrogenase	CG3481
	CG10863	CG10863	CG10863
	CG10912	CG10912	CG10912
	CG11842	CG11842	CG11842
	CG13323	CG13323	CG13323
	CG14219	CG14219	CG14219
	CG15067	CG15067	CG15067
	CG15784	CG15784	CG15784
	CG16704	CG16704	CG16704
	CG16772	CG16772	CG16772
	CG17107	CG17107	CG17107
	CG17108	CG17108	CG17108
	CG17571	CG17571	CG17571
	CG18067	CG18067	CG18067
	CG18179	CG18179	CG18179
	CG18180	CG18180	CG18180
	CG2065	CG2065	CG2065
	CG30080	CG30080	CG30080
	CG4000	CG4000	CG4000
	CG5778	CG5778	CG5778
	CG5791	CG5791	CG5791
	CG6639	CG6639	CG6639
	CG7296	CG7296	CG7296
	CG9360	CG9360	CG9360
	CG9468	CG9468	CG9468
	CG9649	CG9649	CG9649
	CG9989	CG9989	CG9989
	Ctr1B	Copper transporter 1B	CG7459
	Cyp6a13	Cyp6a13	CG2397
	Cyp6a8	Cytochrome P450-6a8	CG10248
	Cyt-b5-r	Cytochrome b5-related	CG13279
	deltaTry	deltaTrypsin	CG12351
	dro2	drosomycin-2	CG32279
	Ect3	CG3132	CG3132
	Fst	Frost	CG9434
	GstD5	Glutathione S transferase D5	CG12242
	Hsp70Bc	Heat-shock-protein-70Bc	CG6489
	IM1	Immune induced molecule 1	CG18108
	IM10	Immune induced molecule 10	CG18279
	IM14	Immune induced molecule 14	CG33990
	IM2	Immune induced molecule 2	CG18106
	IM23	Immune induced molecule 23	CG15066
	IM3	Immune induced molecule 3	CG16844
	IM4	Immune induced molecule 4	CG15231
	Jon25Bi	Jonah 25Bi	CG8867
	Jon25Bii	Jonah 25Bii	CG8869
	Jon25Biii	Jonah 25Biii	CG8871
	Jon44E	Jonah 44E	CG8579
	Jon65Ai	Jonah 65Ai	CG10475
	Jon65Aiv	Jonah 65Aiv	CG6467
	Jon99Ci	Jonah 99Ci	CG31039
	Jon99Ciii	Jonah 99Ciii	CG31362
	Jon99Fi	Jonah 99Fi	CG18030
	Jon99Fii	Jonah 99Fii	CG2229
	Listericin	Listericin	CG9080
	Muc11A	Mucin 11A	CG32656
	Prx2540-1	Peroxiredoxin 2540-1	CG12405
	Spn28D	Serpin 28D	CG7219
	Tsf1	Transferrin 1	CG6186
	v(2)k05816	v(2)k05816	CG3524
NEURONAL	Adh	Alcohol dehydrogenase	CG3481
	Amy-p	Amylase proximal	CG18730
	beat-Vb	beat-Vb	CG31298
	caz	cabeza	CG3606
	CG11825	CG11825	CG11825
	CG13333	CG13333	CG13333
	CG14219	CG14219	CG14219
	CG15022	CG15022	CG15022
	CG15239	CG15239	CG15239
	CG15784	CG15784	CG15784
	CG16758	CG16758	CG16758
	CG17470	CG17470	CG17470
	CG2065	CG2065	CG2065
	CG2444	CG2444	CG2444
	CG3999	CG3999	CG3999
	CG42369	CG42369	CG42369
	CG6026	CG6026	CG6026
	CG6415	CG6415	CG6415
	CG9083	CG9083	CG9083
	CG9411	CG9411	CG9411
	CG9468	CG9468	CG9468
	CG9682	CG9682	CG9682
	CG9757	CG9757	CG9757
	Cry	Crystallin	CG16963
	Cyp4g1	Cytochrome P450-4g1	CG3972
	Cyp6a8	Cytochrome P450-6a8	CG10248
	dnc	dunce	CG32498
	Ect3	CG3132	CG3132
	ETH	Ecdysis triggering hormone	CG18105
	GRHR	Gonadotropin-releasing hormone receptor	CG11325
	GstE1	Glutathione S transferase E1	CG5164
	Hdc	Histidine decarboxylase	CG3454
	Hsp70Bb	Heat-shock-protein-70Bb	CG31359
	Hsp70Bbb	Hsp70Bbb	CG5834
	Hsp70Bc	Heat-shock-protein-70Bc	CG6489
	IM4	Immune induced molecule 4	CG15231
	Ipod	Interaction partner of Dnmt2	CG2961
	Jon99Ci	Jonah 99Ci	CG31039
	LKR	lysine ketoglutarate reductase	CG7144
	m	miniature	CG9369
	Muc18B	Mucin 18B	CG7876
	nimB2	nimrod B2	CG31839
	Nplp4	Neuropeptide-like precursor 4	CG15361
	Obp44a	Obp44a	CG2297
	Osi14	Osiris 14	CG1155
	Osi6	Osiris 6	CG1151
	Prx2540-2	Peroxiredoxin 2540-2	CG11765
	sgl	sugarless	CG10072
	Tal	Tal	CG2827
	Tsf1	Transferrin 1	CG6186
	w	white	CG2759
SALT STRESS	Adhr	Adh-related	CG3484
	Amy-d	Amylase distal	CG17876
	beat-Vb	beat-Vb	CG31298
	caz	cabeza	CG3606
	CG10035	CG10035	CG10035
	CG11842	CG11842	CG11842
	CG13323	CG13323	CG13323
	CG14096	CG14096	CG14096
	CG14219	CG14219	CG14219
	CG15067	CG15067	CG15067
	CG1544	CG1544	CG1544
	CG15531	CG15531	CG15531
	CG15784	CG15784	CG15784
	CG16727	CG16727	CG16727
	CG17107	CG17107	CG17107
	CG17108	CG17108	CG17108
	CG17470	CG17470	CG17470
	CG18067	CG18067	CG18067
	CG18135	CG18135	CG18135
	CG18609	CG18609	CG18609
	CG1979	CG1979	CG1979
	CG3823	CG3823	CG3823
	CG4363	CG4363	CG4363
	CG4440	CG4440	CG4440
	CG5011	CG5011	CG5011
	CG5756	CG5756	CG5756
	CG5767	CG5767	CG5767
	CG5778	CG5778	CG5778
	CG5791	CG5791	CG5791
	CG5987	CG5987	CG5987
	CG6188	CG6188	CG6188
	CG6484	CG6484	CG6484
	CG9468	CG9468	CG9468
	CG9682	CG9682	CG9682
	Cyt-b5-r	Cytochrome b5-related	CG13279
	eIF4E-3	eIF4E-3	CG8023
	Fst	Frost	CG9434
	IM1	Immune induced molecule 1	CG18108
	IM10	Immune induced molecule 10	CG18279
	IM2	Immune induced molecule 2	CG18106
	IM23	Immune induced molecule 23	CG15066
	IM3	Immune induced molecule 3	CG16844
	IM4	Immune induced molecule 4	CG15231
	Jon66Ci	Jonah 66Ci	CG7118
	Listericin	Listericin	CG9080
	Mal-A8	Maltase A8	CG8690
	Osi6	Osiris 6	CG1151
	osp	outspread	CG3479
	Prx2540-2	Peroxiredoxin 2540-2	CG11765
	sala	spalt-adjacent	CG4922
	Tsf1	Transferrin 1	CG6186
NEURODEGENERATION / NEUROPROTECTION	Amy-d	Amylase distal	CG17876
	caz	cabeza	CG3606
	CG11825	CG11825	CG11825
	CG12896	CG12896	CG12896
	CG14219	CG14219	CG14219
	CG15784	CG15784	CG15784
	CG16758	CG16758	CG16758
	CG17470	CG17470	CG17470
	CG2065	CG2065	CG2065
	CG2444	CG2444	CG2444
	CG3999	CG3999	CG3999
	CG6415	CG6415	CG6415
	CG9083	CG9083	CG9083
	CG9468	CG9468	CG9468
	CG9757	CG9757	CG9757
	Cyp4g1	Cytochrome P450-4g1	CG3972
	Cyp6a8	Cytochrome P450-6a8	CG10248
	dnc	dunce	CG32498
	Ect3	CG3132	CG3132
	GstE1	Glutathione S transferase E1	CG5164
	Hdc	Histidine decarboxylase	CG3454
	Hsp70Bb	Heat-shock-protein-70Bb	CG31359
	Hsp70Bbb	Hsp70Bbb	CG5834
	Hsp70Bc	Heat-shock-protein-70Bc	CG6489
	IM4	Immune induced molecule 4	CG15231
	Jon99Ci	Jonah 99Ci	CG31039
	LKR	lysine ketoglutarate reductase	CG7144
	m	miniature	CG9369
	Muc18B	Mucin 18B	CG7876
	Prx2540-1	Peroxiredoxin 2540-1	CG12405
	Prx2540-2	Peroxiredoxin 2540-2	CG11765
	Tal	Tal	CG2827
	Tsf1	Transferrin 1	CG6186
	w	white	CG2759
LIFE SPAN/AGING	ACC	Acetyl-CoA carboxylase	CG11198
	Adh	Alcohol dehydrogenase	CG3481
	bam	bag of marbles	CG10422
	CG17108	CG17108	CG17108
	CG18179	CG18179	CG18179
	Ctr1B	Copper transporter 1B	CG7459
	Cyp6a13	Cyp6a13	CG2397
	Cyp6a8	Cytochrome P450-6a8	CG10248
	Cyt-b5-r	Cytochrome b5-related	CG13279
	dnc	dunce	CG32498
	dro2	drosomycin-2	CG32279
	Ect3	CG3132	CG3132
	eIF4E-3	eIF4E-3	CG8023
	GRHR	Gonadotropin-releasing hormone receptor	CG11325
	GstE1	Glutathione S transferase E1	CG5164
	Hsp70Ba	Heat-shock-protein-70Ba	CG31449
	Hsp70Bb	Heat-shock-protein-70Bb	CG31359
	Hsp70Bbb	Hsp70Bbb	CG5834
	IM1	Immune induced molecule 1	CG18108
	IM2	Immune induced molecule 2	CG18106
	Jon65Ai	Jonah 65Ai	CG10475
	Jon65Aiv	Jon65Aiv	CG6467
	Jon66Ci	Jonah 66Ci	CG7118
	Jon99Ci	Jonah 99Ci	CG31039
	Jon99Cii	Jonah 99Cii	CG31034
	mthl8	methuselah-like 8	CG32475
	Nplp4	Neuropeptide-like precursor 4	CG15361
	Obp44a	Obp44a	CG2297
	Prx2540-1	Peroxiredoxin 2540-1	CG12405
	Prx2540-2	Peroxiredoxin 2540-2	CG11765
	Tal	Tal	CG2827
	Tsf1	Transferrin 1	CG6186
	w	white	CG2759
TISSUE REGENERATION	CAH2	Carbonic anhydrase 2	CG6906
	caz	cabeza	CG3606
	CG10570	CG10570	CG10570
	CG10863	CG10863	CG10863
	CG14752	CG14752	CG14752
	CG15212	CG15212	CG15212
	CG15784	CG15784	CG15784
	CG16704	CG16704	CG16704
	CG18294	CG18294	CG18294
	CG2444	CG2444	CG2444
	CG3501	CG3501	CG3501
	CG3823	CG3823	CG3823
	CG42368	CG42368	CG42368
	Cht4	Chitinase 4	CG3986
	Edg91	Ecdysone-dependent gene 91	CG7539
	GstE1	Glutathione S transferase E1	CG5164
	GstE6	Glutathione S transferase E6	CG17530
	IM1	Immune induced molecule 1	CG18108
	IM4	Immune induced molecule 4	CG15231
	Inos	Inos	CG11143
	mthl8	methuselah-like 8	CG32475
	Nplp4	Neuropeptide-like precursor 4	CG15361
	Osi14	Osiris 14	CG1155
	Prx2540-1	Peroxiredoxin 2540-1	CG12405
	Prx2540-2	Peroxiredoxin 2540-2	CG11765
	Spn1	Serine protease inhibitor 1	CG9456
	Tsf1	Transferrin 1	CG6186
STARVATION	ACC	Acetyl-CoA carboxylase	CG11198
	Adh	Alcohol dehydrogenase	CG3481
	Amy-d	Amylase distal	CG17876
	Amyrel	Amyrel	CG8221
	betaTry	betaTrypsin	CG18211
	CG10918	CG10918	CG10918
	CG14147	CG14147	CG14147
	CG14219	CG14219	CG14219
	CG18135	CG18135	CG18135
	CG42329	CG42329	CG42329
	CG6277	CG6277	CG6277
	CG6283	CG6283	CG6283
	CG9083	CG9083	CG9083
	CG9468	CG9468	CG9468
	CG9757	CG9757	CG9757
	CG9759	CG9759	CG9759
	dnc	dunce	CG32498
	gammaTry	gammaTrypsin	CG30028
	GRHR	Gonadotropin-releasing hormone receptor	CG11325
	Jon65Ai	Jonah 65Ai	CG10475
	Listericin	Listericin	CG9080
	LKR	lysine ketoglutarate reductase	CG7144
	Osi19	Osiris 19	CG15189
	Osi6	Osiris 6	CG1151
	Prx2540-1	Peroxiredoxin 2540-1	CG12405
	Prx2540-2	Peroxiredoxin 2540-2	CG11765
	Tal	Tal	CG2827
REDOX	Adh	Alcohol dehydrogenase	CG3481
	CG10814	CG10814	CG10814
	CG10863	CG10863	CG10863
	CG12896	CG12896	CG12896
	CG1544	CG1544	CG1544
	CG15531	CG15531	CG15531
	CG17374	CG17374	CG17374
	CG2065	CG2065	CG2065
	CG3999	CG3999	CG3999
	CG42331	CG42331	CG42331
	CG9360	CG9360	CG9360
	Cyp4g1	Cytochrome P450-4g1	CG3972
	Cyp4p2	Cyp4p2	CG1944
	Cyp6a13	Cyp6a13	CG2397
	Cyp6a8	Cytochrome P450-6a8	CG10248
	Cyt-b5-r	Cytochrome b5-related	CG13279
	GstE1	Glutathione S transferase E1	CG5164
	GstE6	Glutathione S transferase E6	CG17530
	LKR	lysine ketoglutarate reductase	CG7144
	Prx2540-1	Peroxiredoxin 2540-1	CG12405
	Prx2540-2	Peroxiredoxin 2540-2	CG11765
	sgl	sugarless	CG10072
	v(2)k05816	v(2)k05816	CG3524
HORMONAL REGULATION	CG13460	CG13460	CG13460
	CG13560	CG13560	CG13560
	CG15239	CG15239	CG15239
	CG17362	CG17362	CG17362
	CG2444	CG2444	CG2444
	CG6118	CG6118	CG6118
	CG9040	CG9040	CG9040
	Cyp4g1	Cytochrome P450-4g1	CG3972
	Cyp4p2	Cyp4p2	CG1944
	Cyp6a13	Cyp6a13	CG2397
	Cyp6a8	Cytochrome P450-6a8	CG10248
	Cyt-b5-r	Cytochrome b5-related	CG13279
	Ect3	Ect3	CG3132
	Edg91	Ecdysone-dependent gene 91	CG7539
	Hsp70Ba	Heat-shock-protein-70Ba	CG31449
	Hsp70Bc	Heat-shock-protein-70Bc	CG6489
	m	miniature	CG9369
TRANSMEMBRANE	CG10035	CG10035	CG10035
	CG14219	CG14219	CG14219
	CG15531	CG15531	CG15531
	CG16727	CG16727	CG16727
	CG3419	CG3419	CG3419
	CG4440	CG4440	CG4440
	CG6484	CG6484	CG6484
	Ctr1B	Copper transporter 1B	CG7459
	GRHR	Gonadotropin-releasing hormone receptor	CG11325
	m	miniature	CG9369
	Osi14	Osiris 14	CG1155
	Osi18	Osiris 18	CG1169
	Osi19	Osiris 19	CG15189
	Osi6	Osiris 6	CG1151
	sgl	sugarless	CG10072
	Tsf1	Transferrin 1	CG6186
	w	white	CG2759
SIGNAL TRANSDUCTION	CG18067	CG18067	CG18067
	CG18135	CG18135	CG18135
	dnc	dunce	CG32498
	ETH	Ecdysis triggering hormone	CG18105
	GRHR	Gonadotropin-releasing hormone receptor	CG11325
	IM10	Immune induced molecule 10	CG18279
	IM23	Immune induced molecule 23	CG15066
	IM3	Immune induced molecule 3	CG16844
	Ir40a	Ionotropic receptor 40a	CG42352
	Listericin	Listericin	CG9080
	mthl8	methuselah-like 8	CG32475
	Nplp4	Neuropeptide-like precursor 4	CG15361
	sgl	sugarless	CG10072
	w	white	CG2759
MITOCHONRIAL DISEASES	CG16727	CG16727	CG16727
	CG5767	CG5767	CG5767
	CG9468	CG9468	CG9468
	Cyp6a8	Cytochrome P450-6a8	CG10248
	Fst	Frost	CG9434
	Jon25Bi	Jonah 25Bi	CG8867
	Jon25Bii	Jonah 25Bii	CG8869
	Lsp1gamma	Larval serum protein 1 gamma	CG6821
	Ser6	Serine protease 6	CG2071
KINASES/ PHOSPHATASES	CG30274	CG30274	CG30274
	CG5171	CG5171	CG5171
	sgl	sugarless	CG10072
	w	white	CG2759
TRANSCRIPTION	caz	cabeza	CG3606
	CG30080	CG30080	CG30080
	CG32050	CG32050	CG32050
	Ipod	Interaction partner of Dnmt2	CG2961
UBIQUITIN	CG6118	CG6118	CG6118
	Hsp70Ba	Heat-shock-protein-70Ba	CG31449
	Hsp70Bc	Heat-shock-protein-70Bc	CG6489
CELL ADHESION	dyl	dusky-like	CG15013
	m	miniature	CG9369
CYTOSKELETON	Adh	Alcohol dehydrogenase	CG3481
	CG3501	CG3501	CG3501
TRANSLATION	bam	bag of marbles	CG10422
	eIF4E-3	eIF4E-3	CG8023
OTHER	CG12129	CG12129	CG12129
	CG12256	CG12256	CG12256
	CG1304	CG1304	CG1304
	CG13068	CG13068	CG13068
	CG13203	CG13203	CG13203
	CG13946	CG13946	CG13946
	CG14191	CG14191	CG14191
	CG15530	CG15530	CG15530
	CG17287	CG17287	CG17287
	CG17549	CG17549	CG17549
	CG17562	CG17562	CG17562
	CG30002	CG30002	CG30002
	CG30025	CG30025	CG30025
	CG30031	CG30031	CG30031
	CG31028	CG31028	CG31028
	CG3108	CG3108	CG3108
	CG31098	CG31098	CG31098
	CG31103	CG31103	CG31103
	CG31751	CG31751	CG31751
	CG31954	CG31954	CG31954
	CG32855	CG32855	CG32855
	CG3294	CG3294	CG3294
	CG33128	CG33128	CG33128
	CG3502	CG3502	CG3502
	CG4017	CG4017	CG4017
	CG42820	CG13394	CG13394
	CG43332	CG43332	CG43332
	CG43333	CG32972	CG32972
	CG5255	CG5255	CG5255
	CG6847	CG6847	CG6847
	CG7290	CG7290	CG7290
	CG7300	CG7300	CG7300
	CG7714	CG7714	CG7714
	CG8160	CG8160	CG8160
	CG8192	CG8192	CG8192
	CG8213	CG8213	CG8213
	CG9021	CG9021	CG9021
	Cht9	Cht9	CG10531
	Cpr47Eb	Cuticular protein 47Eb	CG13224
	Cpr47Ef	Cuticular protein 47Ef	CG13214
	Cpr64Ad	Cuticular protein 64Ad	CG1259
	Cpr67B	Cuticular protein 67B	CG3672
	Jheh3	Juvenile hormone epoxide hydrolase 3	CG15106
	Lip2	Lipase 2	CG17116
	Muc68Ca	Mucin 68Ca	CG18331
	Ugt86De	Ugt86De	CG6653
UNKNOWN FUNCTION	825-Oak	825-Oak	CG32208
	CG11131	CG11131	CG11131
	CG11786	CG11786	CG11786
	CG12017	CG12017	CG12017
	CG12491	CG12491	CG12491
	CG12519	CG12519	CG12519
	CG12947	CG12947	CG12947
	CG13227	CG13227	CG13227
	CG13239	CG13239	CG13239
	CG13272	CG13272	CG13272
	CG13545	CG13545	CG13545
	CG13627	CG13627	CG13627
	CG14107	CG14107	CG14107
	CG14265	CG14265	CG14265
	CG14374	CG14374	CG14374
	CG14377	CG14377	CG14377
	CG14445	CG14445	CG14445
	CG14495	CG14495	CG14495
	CG14566	CG14566	CG14566
	CG14852	CG14852	CG14852
	CG14960	CG14960	CG14960
	CG15423	CG15423	CG15423
	CG15597	CG15597	CG15597
	CG17350	CG17350	CG17350
	CG31029	CG31029	CG31029
	CG32073	CG32073	CG32073
	CG32198	CG32198	CG32198
	CG32213	CG32213	CG32213
	CG32214	CG32214	CG32214
	CG33470	CG33470	CG33470
	CG34105	CG34105	CG34105
	CG34166	CG34166	CG34166
	CG34176	CG34176	CG34176
	CG34267	CG34267	CG34267
	CG34281	CG34281	CG34281
	CG42343	CG42343	CG42343
	CG42502	CG42502	CG42502
	CG42587	CG42587	CG42587
	CG42662	CG42662	CG42662
	CG42819	CG42819	CG42819
	CG7294	CG7294	CG7294
	CG7910	CG7910	CG7910
	ect	ectodermal	CG6611
	Osi7	Osiris 7	CG1153
	Osi9	Osiris 9	CG15592
	Pig1	Pre-intermoult gene 1	CG10790
	Spn42De	Serpin 42De	CG9460
	TwdlO	TweedleO	CG6452
	TwdlQ	TweedleQ	CG14250
	TwdlW	TweedleW	CG4060

## Sheet: TableS9
Additional file 10, Table S9. Functional classification of genes misregulated in homozygous sall mutant embryos with respect to heterozygous embryos at stage 17. Genotype comparison Ho17 vs He17. Homozygous (Ho), Heterozygous (He).
FUNCTIONAL GROUP	SYMBOL	NAME	CG ID
SALT STRESS	Amy-d	Amylase distal	CG17876
	beat-Vb	beat-Vb	CG31298
	CG10035	CG10035	CG10035
	CG10657	CG10657	CG10657
	CG10725	CG10725	CG10725
	CG1077	CG1077	CG1077
	CG11350	CG11350	CG11350
	CG11842	CG11842	CG11842
	CG12766	CG12766	CG12766
	CG13075	CG13075	CG13075
	CG13230	CG13230	CG13230
	CG13323	CG13323	CG13323
	CG13427	CG13427	CG13427
	CG13482	CG13482	CG13482
	CG14096	CG14096	CG14096
	CG14245	CG14245	CG14245
	CG14957	CG14957	CG14957
	CG15005	CG15005	CG15005
	CG15065	CG15065	CG15065
	CG15067	CG15067	CG15067
	CG15293	CG15293	CG15293
	CG1544	CG1544	CG1544
	CG15784	CG15784	CG15784
	CG17107	CG17107	CG17107
	CG17108	CG17108	CG17108
	CG1774	CG1774	CG1774
	CG18067	CG18067	CG18067
	CG18547	CG18547	CG18547
	CG18609	CG18609	CG18609
	CG2064	CG2064	CG2064
	CG2680	CG2680	CG2680
	CG3301	CG3301	CG3301
	CG3726	CG3726	CG3726
	CG4440	CG4440	CG4440
	CG5011	CG5011	CG5011
	CG5172	CG5172	CG5172
	CG5402	CG5402	CG5402
	CG5756	CG5756	CG5756
	CG5767	CG5767	CG5767
	CG5778	CG5778	CG5778
	CG5791	CG5791	CG5791
	CG5873	CG5873	CG5873
	CG7224	CG7224	CG7224
	CG8093	CG8093	CG8093
	CG9468	CG9468	CG9468
	CG9682	CG9682	CG9682
	Cpr11B	Cuticular protein 11B	CG2555
	Cyp12a4	Cyp12a4	CG6042
	Cyp6a2	Cytochrome P450-6a2	CG9438
	Drs	Drosomycin	CG10810
	Fst	Frost	CG9434
	IM1	Immune induced molecule 1	CG18108
	IM10	Immune induced molecule 10	CG18279
	IM2	Immune induced molecule 2	CG18106
	IM23	Immune induced molecule 23	CG15066
	IM3	Immune induced molecule 3	CG16844
	IM4	Immune induced molecule 4	CG15231
	Jon66Ci	Jonah 66Ci	CG7118
	Jon66Cii	Jonah 66Cii	CG7170
	Listericin	Listericin	CG9080
	Mal-A1	Maltase A1	CG8696
	Osi6	Osiris 6	CG1151
	Sp7	Serine protease 7	CG3066
	Tom	Twin of m4	CG5185
	Tsf1	Transferrin 1	CG6186
IMMUNE RESPONSE	CG10912	CG10912	CG10912
	CG11413	CG11413	CG11413
	CG11842	CG11842	CG11842
	CG12766	CG12766	CG12766
	CG13323	CG13323	CG13323
	CG13422	CG13422	CG13422
	CG13947	CG13947	CG13947
	CG14246	CG14246	CG14246
	CG14907	CG14907	CG14907
	CG14957	CG14957	CG14957
	CG15043	CG15043	CG15043
	CG15065	CG15065	CG15065
	CG15067	CG15067	CG15067
	CG15282	CG15282	CG15282
	CG15293	CG15293	CG15293
	CG15784	CG15784	CG15784
	CG16704	CG16704	CG16704
	CG16772	CG16772	CG16772
	CG17107	CG17107	CG17107
	CG17108	CG17108	CG17108
	CG17560	CG17560	CG17560
	CG17571	CG17571	CG17571
	CG18067	CG18067	CG18067
	CG18179	CG18179	CG18179
	CG18180	CG18180	CG18180
	CG3301	CG3301	CG3301
	CG3604	CG3604	CG3604
	CG4000	CG4000	CG4000
	CG42351	CG42351	CG42351
	CG5778	CG5778	CG5778
	CG5791	CG5791	CG5791
	CG6639	CG6639	CG6639
	CG7296	CG7296	CG7296
	CG8157	CG8157	CG8157
	CG9468	CG9468	CG9468
	CG9701	CG9701	CG9701
	Cyp18a1	Cytochrome P450-18a1	CG6816
	Cyp6a8	Cytochrome P450-6a8	CG10248
	deltaTry	deltaTrypsin	CG12351
	Dh44	Diuretic hormone 44	CG8348
	Drs	Drosomycin	CG10810
	Fst	Frost	CG9434
	GNBP3	Gram-negative bacteria binding protein 3	CG5008
	GstD5	Glutathione S transferase D5	CG12242
	Hsp70Bc	Heat-shock-protein-70Bc	CG6489
	IM1	Immune induced molecule 1	CG18108
	IM10	Immune induced molecule 10	CG18279
	IM14	Immune induced molecule 14	CG33990
	IM2	Immune induced molecule 2	CG18106
	IM23	Immune induced molecule 23	CG15066
	IM3	Immune induced molecule 3	CG16844
	IM4	Immune induced molecule 4	CG15231
	Jon25Bi	Jonah 25Bi	CG8867
	Jon25Bii	Jonah 25Bii	CG8869
	Jon25Biii	Jonah 25Biii	CG8871
	Jon44E	Jonah 44E	CG8579
	Jon65Ai	Jonah 65Ai	CG10475
	Jon99Ci	Jonah 99Ci	CG31039
	Jon99Ciii	Jonah 99Ciii	CG31362
	Jon99Fi	Jonah 99Fi	CG18030
	Jon99Fii	Jonah 99Fii	CG2229
	l(3)mbn	lethal (3) malignant blood neoplasm	CG12755
	Listericin	Listericin	CG9080
	Muc11A	Mucin 11A	CG32656
	Sp7	Serine protease 7	CG3066
	Spn28D	Serpin 28D	CG7219
	Spn88Eb	Serpin 88Eb	CG6687
	Tsf1	Transferrin 1	CG6186
MITOCHONDRIAL DISEASES	Amy-p	Amylase proximal	CG18730
	CG10911	CG10911	CG10911
	CG10912	CG10912	CG10912
	CG11619	CG11619	CG11619
	CG11893	CG11893	CG11893
	CG1304	CG1304	CG1304
	CG13323	CG13323	CG13323
	CG13482	CG13482	CG13482
	CG13659	CG13659	CG13659
	CG13947	CG13947	CG13947
	CG14419	CG14419	CG14419
	CG1461	CG1461	CG1461
	CG15043	CG15043	CG15043
	CG1544	CG1544	CG1544
	CG17107	CG17107	CG17107
	CG17374	CG17374	CG17374
	CG17560	CG17560	CG17560
	CG17562	CG17562	CG17562
	CG18179	CG18179	CG18179
	CG18180	CG18180	CG18180
	CG18547	CG18547	CG18547
	CG2064	CG2064	CG2064
	CG31769	CG31769	CG31769
	CG31793	CG31793	CG31793
	CG3397	CG3397	CG3397
	CG42351	CG42351	CG42351
	CG43773	CG43773	CG10039
	CG4830	CG4830	CG4830
	CG5767	CG5767	CG5767
	CG6283	CG6283	CG6283
	CG7224	CG7224	CG7224
	CG8834	CG8834	CG8834
	CG8834	CG8834	CG9468
	Cyp6a17	Cytochrome P450-6a17	CG10241
	Cyp6a2	Cytochrome P450-6a2	CG9438
	Cyp6a8	Cytochrome P450-6a8	CG10248
	Fst	Frost	CG9434
	Hsp26	Heat shock protein 26	CG4183
	IM10	Immune induced molecule 10	CG18279
	IM4	Immune induced molecule 4	CG15231
	Jon25Bi	Jonah 25Bi	CG8867
	Jon25Bii	Jonah 25Bii	CG8869
	Jon44E	Jonah 44E	CG8579
	Jon65Ai	Jonah 65Ai	CG10475
	Jon66Ci	Jonah 66Ci	CG7118
	Jon99Ci	Jonah 99Ci	CG31039
	Jon99Fi	Jonah 99Fi	CG18030
	Muc11A	Mucin 11A	CG32656
	Muc68E	Mucin 68E	CG33265
	Tsf1	Transferrin 1	CG6186
NEURONAL	Amy-p	Amylase proximal	CG18730
	beat-Vb	beat-Vb	CG31298
	CG12171	CG12171	CG12171
	CG13333	CG13333	CG13333
	CG15022	CG15022	CG15022
	CG15065	CG15065	CG15065
	CG15239	CG15239	CG15239
	CG15784	CG15784	CG15784
	CG18547	CG18547	CG18547
	CG2444	CG2444	CG2444
	CG6026	CG6026	CG6026
	CG9411	CG9411	CG9411
	CG9468	CG9468	CG9468
	CG9682	CG9682	CG9682
	CG9757	CG9757	CG9757
	Cry	Crystallin	CG16963
	Cyp4g1	Cytochrome P450-4g1	CG3972
	Cyp6a8	Cytochrome P450-6a8	CG10248
	Dh44	Diuretic hormone 44	CG8348
	Grd	Glycine receptor	CG7446
	Hsp26	Heat shock protein 26	CG4183
	Hsp68	Heat shock protein 68	CG5436
	Hsp70Aa	Heat-shock-protein-70Aa	CG31366
	Hsp70Ba	Heat-shock-protein-70Ba	CG31449
	Hsp70Bb	Heat-shock-protein-70Bb	CG31359
	Hsp70Bbb	Hsp70Bbb	CG5834
	Hsp70Bc	Heat-shock-protein-70Bc	CG6489
	IM4	Immune induced molecule 4	CG15231
	Ipod	Interaction partner of Dnmt2	CG2961
	Jon99Ci	Jonah 99Ci	CG31039
	Muc18B	Mucin 18B	CG7876
	Nplp4	Neuropeptide-like precursor 4	CG15361
	Osi6	Osiris 6	CG1151
	salm	spalt major	CG6464
	salr	spalt-related	CG4881
	Spn88Eb	Serpin 88Eb	CG6687
	svp	seven up	CG11502
	Tom	Twin of m4	CG5185
	Tsf1	Transferrin 1	CG6186
LIFESPAN/AGING	CG11842	CG11842	CG11842
	CG14245	CG14245	CG14245
	CG14246	CG14246	CG14246
	CG14752	CG14752	CG14752
	CG15065	CG15065	CG15065
	CG16704	CG16704	CG16704
	CG16772	CG16772	CG16772
	CG17108	CG17108	CG17108
	CG17571	CG17571	CG17571
	CG18179	CG18179	CG18179
	CG5778	CG5778	CG5778
	CG7296	CG7296	CG7296
	Cyp6a8	Cytochrome P450-6a8	CG10248
	dyl	dusky-like	CG15013
	Hsp26	Heat shock protein 26	CG4183
	Hsp68	Heat shock protein 68	CG5436
	Hsp70Aa	Heat-shock-protein-70Aa	CG31366
	Hsp70Ba	Heat-shock-protein-70Ba	CG31449
	Hsp70Bb	Heat-shock-protein-70Bb	CG31359
	Hsp70Bbb	Hsp70Bbb	CG5834
	Hsp70Bc	Heat-shock-protein-70Bc	CG6489
	IM1	Immune induced molecule 1	CG18108
	IM2	Immune induced molecule 2	CG18106
	IM4	Immune induced molecule 4	CG15231
	Ipod	Interaction partner of Dnmt2	CG2961
	Jon65Ai	Jonah 65Ai	CG10475
	Jon66Ci	Jonah 66Ci	CG7118
	Jon99Ci	Jonah 99Ci	CG31039
	Jon99Cii	Jonah 99Cii	CG31034
	mt:CoIII	mitochondrial Cytochrome c oxidase subunit III	CG34074
	mt:ND4	mitochondrial NADH-ubiquinone oxidoreductase chain 4	CG34085
	mthl8	methuselah-like 8	CG32475
	Mur18B	Mucin related 18B	CG7874
	Nplp4	Neuropeptide-like precursor 4	CG15361
	Tsf1	Transferrin 1	CG6186
TISSUE REGENERATION	CG10570	CG10570	CG10570
	CG11147	CG11147	CG11147
	CG11370	CG11370	CG11370
	CG11852	CG11852	CG11852
	CG13679	CG13679	CG13679
	CG14752	CG14752	CG14752
	CG15282	CG15282	CG15282
	CG15784	CG15784	CG15784
	CG16704	CG16704	CG16704
	CG18294	CG18294	CG18294
	CG2444	CG2444	CG2444
	CG32212	CG32212	CG32212
	CG32603	CG32603	CG32603
	CG5873	CG5873	CG5873
	CG7224	CG7224	CG7224
	Cht4	Chitinase 4	CG3986
	Drs	Drosomycin	CG10810
	Edg91	Ecdysone-dependent gene 91	CG7539
	Hsp26	Heat shock protein 26	CG4183
	Hsp70Bc	Heat-shock-protein-70Bc	CG6489
	IM1	Immune induced molecule 1	CG18108
	IM4	Immune induced molecule 4	CG15231
	mthl8	methuselah-like 8	CG32475
	Nox	NADPH oxidase	CG34399
	Nplp4	Neuropeptide-like precursor 4	CG15361
	Tsf1	Transferrin 1	CG6186
	Tsp74F	Tetraspanin 74F	CG5492
NEURODEGENERATION/ NEUROPROTECTION	Amy-d	Amylase distal	CG17876
	CG12171	CG12171	CG12171
	CG13659	CG13659	CG13659
	CG14906	CG14906	CG14906
	CG15065	CG15065	CG15065
	CG15784	CG15784	CG15784
	CG2064	CG2064	CG2064
	CG2444	CG2444	CG2444
	CG3397	CG3397	CG3397
	CG3604	CG3604	CG3604
	CG9468	CG9468	CG9468
	CG9757	CG9757	CG9757
	Cyp4g1	Cytochrome P450-4g1	CG3972
	Cyp6a8	Cytochrome P450-6a8	CG10248
	Hsp26	Heat shock protein 26	CG4183
	Hsp68	Heat shock protein 68	CG5436
	Hsp70Aa	Heat-shock-protein-70Aa	CG31366
	Hsp70Ba	Heat-shock-protein-70Ba	CG31449
	Hsp70Bb	Heat-shock-protein-70Bb	CG31359
	Hsp70Bbb	Hsp70Bbb	CG5834
	Hsp70Bc	Heat-shock-protein-70Bc	CG6489
	IM4	Immune induced molecule 4	CG15231
	Jon99Ci	Jonah 99Ci	CG31039
	mt:CoIII	mitochondrial Cytochrome c oxidase subunit III	CG34074
	Muc18B	Mucin 18B	CG7876
	Spn88Eb	Serpin 88Eb	CG6687
	Tsf1	Transferrin 1	CG6186
REDOX	CG10814	CG10814	CG10814
	CG12171	CG12171	CG12171
	CG12766	CG12766	CG12766
	CG1544	CG1544	CG1544
	CG15615	CG15615	CG15615
	CG17374	CG17374	CG17374
	CG18547	CG18547	CG18547
	CG2064	CG2064	CG2064
	CG3301	CG3301	CG3301
	CG3397	CG3397	CG3397
	CG5873	CG5873	CG5873
	Cyp12a4	Cyp12a4	CG6042
	Cyp18a1	Cytochrome P450-18a1	CG6816
	Cyp304a1	Cyp304a1	CG7241
	Cyp4g1	Cytochrome P450-4g1	CG3972
	Cyp6a17	Cytochrome P450-6a17	CG10241
	Cyp6a2	Cytochrome P450-6a2	CG9438
	Cyp6a8	Cytochrome P450-6a8	CG10248
	Hsp26	Heat shock protein 26	CG4183
	mt:CoIII	mitochondrial Cytochrome c oxidase subunit III	CG34074
	mt:ND4	mitochondrial NADH-ubiquinone oxidoreductase chain 4	CG34085
HORMONAL REGULATION	CG13460	CG13460	CG13460
	CG13560	CG13560	CG13560
	CG15239	CG15239	CG15239
	CG17362	CG17362	CG17362
	CG2444	CG2444	CG2444
	CG3726	CG3726	CG3726
	CG6118	CG6118	CG6118
	CG9040	CG9040	CG9040
	Cyp12a4	Cyp12a4	CG6042
	Cyp18a1	Cytochrome P450-18a1	CG6816
	Cyp304a1	Cyp304a1	CG7241
	Cyp4g1	Cytochrome P450-4g1	CG3972
	Cyp6a17	Cytochrome P450-6a17	CG10241
	Cyp6a2	Cytochrome P450-6a2	CG9438
	Cyp6a8	Cytochrome P450-6a8	CG10248
	Edg91	Ecdysone-dependent gene 91	CG7539
	Hsp68	Heat shock protein 68	CG5436
	Hsp70Aa	Heat-shock-protein-70Aa	CG31366
	Hsp70Ba	Heat-shock-protein-70Ba	CG31449
	Hsp70Bc	Heat-shock-protein-70Bc	CG6489
	ImpL1	Ecdysone-inducible gene L1	CG10717
	salm	spalt major	CG6464
	salr	spalt-related	CG4881
STARVATION	Amy-d	Amylase distal	CG17876
	Amyrel	Amyrel	CG8221
	betaTry	betaTrypsin	CG18211
	CG10918	CG10918	CG10918
	CG12171	CG12171	CG12171
	CG14095	CG14095	CG14095
	CG14147	CG14147	CG14147
	CG14245	CG14245	CG14245
	CG14419	CG14419	CG14419
	CG1774	CG1774	CG1774
	CG18547	CG18547	CG18547
	CG43773	CG43773	CG10039
	CG6277	CG6277	CG6277
	CG6283	CG6283	CG6283
	CG6996	CG6996	CG6996
	CG8093	CG8093	CG8093
	CG9468	CG9468	CG9468
	CG9757	CG9757	CG9757
	CG9759	CG9759	CG9759
	gammaTry	gammaTrypsin	CG30028
	Jon65Ai	Jonah 65Ai	CG10475
	Listericin	Listericin	CG9080
	Osi6	Osiris 6	CG1151
TRANSMEMBRANE	CG10035	CG10035	CG10035
	CG11147	CG11147	CG11147
	CG18609	CG18609	CG18609
	CG31793	CG31793	CG31793
	CG3397	CG3397	CG3397
	CG3419	CG3419	CG3419
	CG42815	CG42815	CG32186
	CG4440	CG4440	CG4440
	CG6660	CG6660	CG6660
	CG7272	CG7272	CG7272
	Grd	Glycine receptor	CG7446
	Ir40a	Ionotropic receptor 40a	CG42352
	mt:CoIII	mitochondrial Cytochrome c oxidase subunit III	CG34074
	mt:ND4	mitochondrial NADH-ubiquinone oxidoreductase chain 4	CG34085
	mthl8	methuselah-like 8	CG32475
	Nox	NADPH oxidase	CG34399
	Osi6	Osiris 6	CG1151
	Tpc2	Thiamine pyrophosphate carrier protein 2	CG2857
	Tsf1	Transferrin 1	CG6186
	Tsp74F	Tetraspanin 74F	CG5492
SIGNAL TRANSDUCTION	CG11619	CG11619	CG11619
	CG18067	CG18067	CG18067
	Dh44	Diuretic hormone 44	CG8348
	GNBP3	Gram-negative bacteria binding protein 3	CG5008
	IM10	Immune induced molecule 10	CG18279
	IM23	Immune induced molecule 23	CG15066
	IM3	Immune induced molecule 3	CG16844
	Ir40a	Ionotropic receptor 40a	CG42352
	Listericin	Listericin	CG9080
	mthl8	methuselah-like 8	CG32475
	Nplp4	Neuropeptide-like precursor 4	CG15361
	svp	seven up	CG11502
	Tom	Twin of m4	CG5185
	Twdlalpha	Tweedlealpha	CG32574
TRANSCRIPTION	CG3726	CG3726	CG3726
	Ipod	Interaction partner of Dnmt2	CG2961
	salm	spalt major	CG6464
	salr	spalt-related	CG4881
	SNCF	SoxNeuro Co-Factor	CG14112
	svp	seven up	CG11502
KINASES/PHOSPHATASES	CG11147	CG11147	CG11147
	CG2680	CG2680	CG2680
	CG31793	CG31793	CG31793
	mt:CoIII	mitochondrial Cytochrome c oxidase subunit III	CG34074
	mt:ND4	mitochondrial NADH-ubiquinone oxidoreductase chain 4	CG34085
	Twdlalpha	Tweedlealpha	CG32574
CYTOSKELETON	Act87E	Actin 87E	CG18290
	Hsp26	Heat shock protein 26	CG4183
	Hsp68	Heat shock protein 68	CG5436
	Hsp70Aa	Heat-shock-protein-70Aa	CG31366
	Hsp70Ab	Heat-shock-protein-70Ab	CG18743
UBIQUITIN	CG3726	CG3726	CG3726
	CG6118	CG6118	CG6118
	Hsp68	Heat shock protein 68	CG5436
	Hsp70Aa	Heat-shock-protein-70Aa	CG31366
	Hsp70Ba	Heat-shock-protein-70Ba	CG31449
	Hsp70Bc	Heat-shock-protein-70Bc	CG6489
CELL ADHESION	dyl	dusky-like	CG15013
OTHERS	alphaTry	alphaTrypsin	CG18444
	CG11529	CG11529	CG11529
	CG12256	CG12256	CG12256
	CG13049	CG13049	CG13049
	CG15021	CG15021	CG15021
	CG17134	CG17134	CG17134
	CG17636	CG17636	CG17636
	CG17826	CG17826	CG17826
	CG30025	CG30025	CG30025
	CG30031	CG30031	CG30031
	CG3108	CG3108	CG3108
	CG31313	CG31313	CG31313
	CG31954	CG31954	CG31954
	CG32021	CG32021	CG32021
	CG32188	CG32188	CG32188
	CG32189	CG32189	CG32189
	CG32198	CG32198	CG32198
	CG32248	CG32248	CG32248
	CG32855	CG32855	CG32855
	CG33128	CG33128	CG33128
	CG34461	CG34461	CG34461
	CG4017	CG4017	CG4017
	CG42331	CG42331	CG42331
	CG42343	CG42343	CG42343
	CG5162	CG5162	CG5162
	CG5255	CG5255	CG5255
	CG6403	CG6403	CG6403
	CG7290	CG7290	CG7290
	CG7548	CG7548	CG7548
	CG7910	CG7910	CG7910
	CG8213	CG8213	CG8213
	Cht9	Cht9	CG10531
	Cpr23B	Cuticular protein 23B	CG2973
	Cpr47Eb	Cuticular protein 47Eb	CG13224
	Cpr64Ab	Cuticular protein 64Ab	CG15007
	Cpr64Ad	Cuticular protein 64Ad	CG1259
	Cpr65Ay	Cuticular protein 65Ay	CG34271
	Cpr66Cb	Cuticular protein 66Cb	CG7076
	Cpr67B	Cuticular protein 67B	CG3672
	Cpr76Ba	Cuticular protein 76Ba	CG9283
	Cpr76Bb	Cuticular protein 76Bb	CG9290
	dsx-c73A	doublesex cognate 73A	CG32159
	ect	ectodermal	CG6611
	epsilonTry	epsilonTrypsin	CG18681
	Hph	HIF prolyl hydroxylase	CG31543
	Mal-A6	Maltase A6	CG30360
	Muc26B	Mucin 26B	CG13990
	Osi7	Osiris 7	CG1153
	Sp212	Serine-peptidase 212	CG33329
	TwdlBeta	TwdlBeta	CG8986
	TwdlD	TweedleD	CG14243
	TwdlG	TweedleG	CG14643
	TwdlO	TweedleO	CG6452
	TwdlV	TweedleV	CG14640
	TwdlW	TweedleW	CG4060
UNKNOWN FUNCTION	825-Oak	825-Oak	CG32208
	CG10200	CG10200	CG10200
	CG10527	CG10527	CG10527
	CG10597	CG10597	CG10597
	CG11131	CG11131	CG11131
	CG11380	CG11380	CG11380
	CG12017	CG12017	CG12017
	CG12310	CG12310	CG12310
	CG12491	CG12491	CG12491
	CG12519	CG12519	CG12519
	CG12825	CG12825	CG12825
	CG13047	CG13047	CG13047
	CG13048	CG13048	CG13048
	CG13068	CG13068	CG13068
	CG13203	CG13203	CG13203
	CG13227	CG13227	CG13227
	CG13239	CG13239	CG13239
	CG13461	CG13461	CG13461
	CG13545	CG13545	CG13545
	CG13674	CG13674	CG13674
	CG14107	CG14107	CG14107
	CG14191	CG14191	CG14191
	CG14374	CG14374	CG14374
	CG14377	CG14377	CG14377
	CG14515	CG14515	CG14515
	CG14566	CG14566	CG14566
	CG14570	CG14570	CG14570
	CG14695	CG14695	CG14695
	CG14851	CG14851	CG14851
	CG14852	CG14852	CG14852
	CG14960	CG14960	CG14960
	CG15423	CG15423	CG15423
	CG1552	CG1552	CG1552
	CG15597	CG15597	CG15597
	CG17350	CG17350	CG17350
	CG17549	CG17549	CG17549
	CG17574	CG17574	CG17574
	CG17738	CG17738	CG17738
	CG30101	CG30101	CG30101
	CG32213	CG32213	CG32213
	CG32214	CG32214	CG32214
	CG33470	CG33470	CG33470
	CG34105	CG34105	CG34105
	CG34166	CG34166	CG34166
	CG34176	CG34176	CG34176
	CG34281	CG34281	CG34281
	CG3588	CG3588	CG3588
	CG40198	CG40198	CG40198
	CG42502	CG42502	CG42502
	CG7294	CG7294	CG7294
	CG7299	CG7299	CG7299
	CG8160	CG8160	CG8160
	CG9021	CG9021	CG9021
	CG9877	CG9877	CG9877
	Osi17	Osiris 17	CG15598
	Pig1	Pre-intermoult gene 1	CG10790

## Sheet: Table S10
Additional file 10, Table S10. Functional classification of genes misregulated in homozygous sall mutant embryos at the transition from stage 16 to 17. Genotype comparison Ho16 vs Ho17. Homozygous (Ho).
FUNCTIONAL GROUP	SYMBOL	NAME	CG ID
NEURONAL	Amy-p	Amylase proximal	CG18730
	Ast	Allatostatin	CG13633
	boss	bride of sevenless	CG8285
	cal1	chromosome alignment defect 1	CG5148
	Catsup	Catecholamines up	CG10449
	CG11825	CG11825	CG11825
	CG13313	CG13313	CG13313
	CG15065	CG15065	CG15065
	CG17352	CG17352	CG17352
	CG1753	CG1753	CG1753
	CG2233	CG2233	CG2233
	CG2444	CG2444	CG2444
	CG34127	CG34127	CG34127
	CG3770	CG3770	CG3770
	CG4306	CG4306	CG4306
	CG5171	CG5171	CG5171
	CG6415	CG6415	CG6415
	CG8297	CG8297	CG8297
	Cyp6a20	Cyp6a20	CG10245
	Cyp6a8	Cytochrome P450-6a8	CG10248
	Cys	Cystatin-like	CG8050
	Ect3	CG3132	CG3132
	elk	eag-like K[+] channel	CG5076
	fusl	fuseless	CG14021
	Gtp-bp	GTP-binding protein	CG2522
	Hsp23	Heat shock protein 23	CG4463
	Hsp26	Heat shock protein 26	CG4183
	Hsp68	Heat shock protein 68	CG5436
	Hsp70Aa	Heat-shock-protein-70Aa	CG31366
	Hsp70Ba	Heat-shock-protein-70Ba	CG31449
	Hsp70Bb	Heat-shock-protein-70Bb	CG31359
	Hsp70Bbb	Hsp70Bbb	CG5834
	Hsp70Bc	Heat-shock-protein-70Bc	CG6489
	Ir75b	Ir75b	CG42643
	Manf	Mesencephalic astrocyte-derived neurotrophic factor	CG7013
	mt:ATPase6	mitochondrial ATPase subunit 6	CG34073
	mtg	mind the gap	CG7549
	Mtp	Microsomal triacylglycerol transfer protein	CG9342
	nAcRalpha-34E	nicotinic Acetylcholine Receptor alpha 34E	CG32975
	Nep2	Neprilysin 2	CG9761
	Nplp4	Neuropeptide-like precursor 4	CG15361
	Obp99a	Odorant-binding protein 99a	CG18111
	Pdi	Protein disulfide isomerase	CG6988
	Plip	PTEN-like phosphatase	CG10371
	SAK	Sak kinase	CG7186
	Sec61alpha	Sec61alpha	CG9539
	Sec61beta	Sec61beta	CG10130
	SelD	Selenide,water dikinase	CG8553
	Spn88Eb	Serpin 88Eb	CG6687
	T-cp1	Tcp1-like	CG5374
	w	white	CG2759
TISSUE REGENERATION	Argk	Arginine kinase	CG32031
	CG10383	CG10383	CG10383
	CG13897	CG13897	CG13897
	CG16704	CG16704	CG16704
	CG2233	CG2233	CG2233
	CG2444	CG2444	CG2444
	CG2852	CG2852	CG2852
	CG30344	CG30344	CG30344
	CG4603	CG4603	CG4603
	CG5873	CG5873	CG5873
	CG5885	CG5885	CG5885
	CG8386	CG8386	CG8386
	CG8596	CG8596	CG8596
	CG9662	CG9662	CG9662
	CHOp24	CHOp24	CG3564
	Cht4	Chitinase 4	CG3986
	crok	crooked	CG17218
	Cys	Cystatin-like	CG8050
	epsilonCOP	epsilonCOP	CG9543
	ERp60	ERp60	CG8983
	fbp	fructose-1,6-bisphosphatase	CG31692
	granny-smith	granny smith	CG7340
	HLHm3	E(spl) region transcript m3	CG8346
	Hsp23	Heat shock protein 23	CG4463
	Hsp26	Heat shock protein 26	CG4183
	Hsp67Bc	Heat shock gene 67Bc	CG4190
	IM1	Immune induced molecule 1	CG18108
	Manf	Mesencephalic astrocyte-derived neurotrophic factor	CG7013
	mthl8	methuselah-like 8	CG32475
	Nep2	Neprilysin 2	CG9761
	Nplp4	Neuropeptide-like precursor 4	CG15361
	Obp99a	Odorant-binding protein 99a	CG18111
	Pdi	Protein disulfide isomerase	CG6988
	prtp	pretaporter	CG1837
	RpS12	Ribosomal protein S12	CG11271
	Sec61alpha	Sec61alpha	CG9539
	Sec61beta	Sec61beta	CG10130
	SelD	Selenide,water dikinase	CG8553
	SsRbeta	Signal sequence receptor beta	CG5474
	Tapdelta	Translocon-associated protein delta	CG9035
	T-cp1	Tcp1-like	CG5374
LIFE SPAN/AGING	Argk	Arginine kinase	CG32031
	Catsup	Catecholamines up	CG10449
	CG14245	CG14245	CG14245
	CG14246	CG14246	CG14246
	CG15065	CG15065	CG15065
	CG18179	CG18179	CG18179
	CG5002	CG5002	CG5002
	CG5224	CG5224	CG5224
	CG6744	CG6744	CG6744
	Cyp6a8	Cytochrome P450-6a8	CG10248
	dro5	drosomycin-5	CG10812
	Ect3	CG3132	CG3132
	fbp	fructose-1,6-bisphosphatase	CG31692
	Hsp23	Heat shock protein 23	CG4463
	Hsp26	Heat shock protein 26	CG4183
	Hsp68	Heat shock protein 68	CG5436
	Hsp70Aa	Heat-shock-protein-70Aa	CG31366
	Hsp70Ba	Heat-shock-protein-70Ba	CG31449
	Hsp70Bb	Heat-shock-protein-70Bb	CG31359
	Hsp70Bbb	Hsp70Bbb	CG5834
	Hsp70Bc	Heat-shock-protein-70Bc	CG6489
	IM1	Immune induced molecule 1	CG18108
	IM2	Immune induced molecule 2	CG18106
	Jon65Ai	Jonah 65Ai	CG10475
	Jon66Ci	Jonah 66Ci	CG7118
	mt:ATPase6	mitochondrial ATPase subunit 6	CG34073
	mt:ATPase8	mitochondrial ATPase subunit 8	CG34072
	mt:CoI	mitochondrial Cytochrome c oxidase subunit I	CG34067
	mt:CoIII	mitoch. Cytochrome c oxidase subunit III	CG34074
	mt:Cyt-b	mitochondrial Cytochrome b	CG34090
	mt:ND1	mitoch. NADH-ubiquinone oxidored. chain 1	CG34092
	mt:ND2	mitochondrial NADH-ubiquinone oxidoreductase chain 2	CG34063
	mt:ND3	mitoch. NADH-ubiquinone oxidored. chain 3	CG34076
	mt:ND4	mitoch. NADH-ubiquinone oxidored. chain 4	CG34085
	mt:ND5	mitoch. NADH-ubiquinone oxidored. chain 5	CG34083
	mt:ND6	mitoch. NADH-ubiquinone oxidored.chain 6	CG34089
	mthl8	methuselah-like 8	CG32475
	Mtp	Microsomal triacylglycerol transfer protein	CG9342
	Nplp4	Neuropeptide-like precursor 4	CG15361
	T-cp1	Tcp1-like	CG5374
	w	white	CG2759
SALT STRESS	Amy-d	Amylase distal	CG17876
	CG10035	CG10035	CG10035
	CG10383	CG10383	CG10383
	CG10516	CG10516	CG10516
	CG11842	CG11842	CG11842
	CG13159	CG13159	CG13159
	CG13749	CG13749	CG13749
	CG14245	CG14245	CG14245
	CG15044	CG15044	CG15044
	CG15065	CG15065	CG15065
	CG15067	CG15067	CG15067
	CG1532	CG1532	CG1532
	CG17107	CG17107	CG17107
	CG17781	CG17781	CG17781
	CG18135	CG18135	CG18135
	CG3246	CG3246	CG3246
	CG4068	CG4068	CG4068
	CG4306	CG4306	CG4306
	CG5172	CG5172	CG5172
	CG5778	CG5778	CG5778
	CG5791	CG5791	CG5791
	CG5840	CG5840	CG5840
	CG5873	CG5873	CG5873
	CG6188	CG6188	CG6188
	CHOp24	CHOp24	CG3564
	Cyp12a5	Cyp12a5	CG11821
	dro5	drosomycin-5	CG10812
	fbp	fructose-1,6-bisphosphatase	CG31692
	fusl	fuseless	CG14021
	IM1	Immune induced molecule 1	CG18108
	IM2	Immune induced molecule 2	CG18106
	IM23	Immune induced molecule 23	CG15066
	Jon66Ci	Jonah 66Ci	CG7118
	Listericin	Listericin	CG9080
	Manf	Mesencephalic astrocyte-derived neurotrophic factor	CG7013
	Mtp	Microsomal triacylglycerol transfer protein	CG9342
	skl	sickle	CG13701
IMMUNE RESPONSE	CG10383	CG10383	CG10383
	CG10516	CG10516	CG10516
	CG11842	CG11842	CG11842
	CG14246	CG14246	CG14246
	CG15065	CG15065	CG15065
	CG15067	CG15067	CG15067
	CG16704	CG16704	CG16704
	CG16772	CG16772	CG16772
	CG17107	CG17107	CG17107
	CG18179	CG18179	CG18179
	CG18180	CG18180	CG18180
	CG42351	CG42351	CG42351
	CG5641	CG5641	CG5641
	CG5778	CG5778	CG5778
	CG5791	CG5791	CG5791
	CG5840	CG5840	CG5840
	CG6639	CG6639	CG6639
	CG6908	CG6908	CG6908
	CG7227	CG7227	CG7227
	CG7296	CG7296	CG7296
	CG9649	CG9649	CG9649
	Cyp6a8	Cytochrome P450-6a8	CG10248
	deltaTry	deltaTrypsin	CG12351
	dro5	drosomycin-5	CG10812
	Ect3	CG3132	CG3132
	Hsp70Bc	Heat-shock-protein-70Bc	CG6489
	IM1	Immune induced molecule 1	CG18108
	IM14	Immune induced molecule 14	CG33990
	IM2	Immune induced molecule 2	CG18106
	IM23	Immune induced molecule 23	CG15066
	Jon65Ai	Jonah 65Ai	CG10475
	Lip1	Lipase 1	CG7279
	Listericin	Listericin	CG9080
	Spn88Eb	Serpin 88Eb	CG6687
	Surf4	Surfeit 4	CG6202
NEURODEGENERATION / NEUROPROTECTION	Amy-d	Amylase distal	CG17876
	boss	bride of sevenless	CG8285
	CG11825	CG11825	CG11825
	CG15065	CG15065	CG15065
	CG1753	CG1753	CG1753
	CG2444	CG2444	CG2444
	CG5171	CG5171	CG5171
	CG6415	CG6415	CG6415
	Cyp6a20	Cyp6a20	CG10245
	Cyp6a8	Cytochrome P450-6a8	CG10248
	Cys	Cystatin-like	CG8050
	Ect3	CG3132	CG3132
	Hsp23	Heat shock protein 23	CG4463
	Hsp26	Heat shock protein 26	CG4183
	Hsp68	Heat shock protein 68	CG5436
	Hsp70Aa	Heat-shock-protein-70Aa	CG31366
	Hsp70Ba	Heat-shock-protein-70Ba	CG31449
	Hsp70Bb	Heat-shock-protein-70Bb	CG31359
	Hsp70Bbb	Hsp70Bbb	CG5834
	Hsp70Bc	Heat-shock-protein-70Bc	CG6489
	mt:ATPase6	mitochondrial ATPase subunit 6	CG34073
	mt:CoI	mitochondrial Cytochrome c oxidase subunit I	CG34067
	mt:CoIII	mitoch. Cytochrome c oxidase subunit III	CG34074
	mt:Cyt-b	mitochondrial Cytochrome b	CG34090
	mt:ND5	mitoch. NADH-ubiquinone oxidored. chain 5	CG34083
	Nep2	Neprilysin 2	CG9761
	Plip	PTEN-like phosphatase	CG10371
	Sec61alpha	Sec61alpha	CG9539
	SelD	Selenide,water dikinase	CG8553
	Spn88Eb	Serpin 88Eb	CG6687
	T-cp1	Tcp1-like	CG5374
	w	white	CG2759
TRANSMEMBRANE	Best2	Bestrophin 2	CG10173
	boss	bride of sevenless	CG8285
	Catsup	Catecholamines up	CG10449
	CG10035	CG10035	CG10035
	CG17352	CG17352	CG17352
	CG5002	CG5002	CG5002
	CG5885	CG5885	CG5885
	CG7227	CG7227	CG7227
	CG8008	CG8008	CG8008
	CG8596	CG8596	CG8596
	CG9444	CG9444	CG9444
	CHOp24	CHOp24	CG3564
	elk	eag-like K[+] channel	CG5076
	fusl	fuseless	CG14021
	kar	karmoisin	CG12286
	Mtp	Microsomal triacylglycerol transfer protein	CG9342
	Sec61alpha	Sec61alpha	CG9539
	Sec61beta	Sec61beta	CG10130
	slv	saliva	CG8717
	Spase12	Spase 12-subunit	CG11500
	Spase22-23	Spase 22/23-subunit	CG5677
	SsRbeta	Signal sequence receptor beta	CG5474
	Surf4	Surfeit 4	CG6202
	Tapdelta	Translocon-associated protein delta	CG9035
	T-cp1	Tcp1-like	CG5374
	TM4SF	Transmembrane 4 superfamily	CG11303
	w	white	CG2759
	ZnT35C	CG3994	CG3994
REDOX	CG15717	CG15717	CG15717
	CG17712	CG17712	CG17712
	CG18749	CG18749	CG18749
	CG2137	CG2137	CG2137
	CG31915	CG31915	CG31915
	CG5235	CG5235	CG5235
	CG5840	CG5840	CG5840
	CG5873	CG5873	CG5873
	CG9514	CG9514	CG9514
	Coprox	Coproporphyrinogen oxidase	CG3433
	Cyp12a5	Cyp12a5	CG11821
	Cyp6a20	Cyp6a20	CG10245
	Cyp6a8	Cytochrome P450-6a8	CG10248
	ERp60	ERp60	CG8983
	Hsp26	Heat shock protein 26	CG4183
	Hsp60	Heat shock protein 60	CG12101
	Mst87F	Male-specific RNA 87F	CG17956
	mt:CoI	mitochondrial Cytochrome c oxidase subunit I	CG34067
	mt:CoIII	mitoch. Cytochrome c oxidase subunit III	CG34074
	mt:Cyt-b	mitochondrial Cytochrome b	CG34090
	mt:ND1	mitoch. NADH-ubiquinone oxidored. chain 1	CG34092
	mt:ND2	mitochondrial NADH-ubiquinone oxidoreductase chain 2	CG34063
	mt:ND4	mitoch. NADH-ubiquinone oxidored. chain 4	CG34085
	mt:ND4L	mitoch.NADH-ubiquinone oxidored. chain 4L	CG34086
	mt:ND5	mitoch. NADH-ubiquinone oxidored. chain 5	CG34083
	mt:ND6	mitoch. NADH-ubiquinone oxidored.chain 6	CG34089
	Pdi	Protein disulfide isomerase	CG6988
	PH4alphaEFB	prolyl-4-hydroxylase-alpha EFB	CG31022
	prtp	pretaporter	CG1837
	SelD	Selenide,water dikinase	CG8553
STARVATION	Amy-d	Amylase distal	CG17876
	Amyrel	Amyrel	CG8221
	Catsup	Catecholamines up	CG10449
	CG10039	CG10039	CG10039
	CG10383	CG10383	CG10383
	CG10918	CG10918	CG10918
	CG14245	CG14245	CG14245
	CG14419	CG14419	CG14419
	CG18135	CG18135	CG18135
	CG32054	CG32054	CG32054
	CG3355	CG3355	CG3355
	CG6283	CG6283	CG6283
	CG6996	CG6996	CG6996
	CG7142	CG7142	CG7142
	CG7227	CG7227	CG7227
	fusl	fuseless	CG14021
	gammaTry	gammaTrypsin	CG30028
	Jon65Ai	Jonah 65Ai	CG10475
	Listericin	Listericin	CG9080
	Obp99a	Odorant-binding protein 99a	CG18111
	Sec61alpha	Sec61alpha	CG9539
	Sec61beta	Sec61beta	CG10130
KINASES / PHOSPHATASES	Argk	Arginine kinase	CG32031
	boss	bride of sevenless	CG8285
	CG3225	CG3225	CG3225
	CG5171	CG5171	CG5171
	elk	eag-like K[+] channel	CG5076
	fbp	fructose-1,6-bisphosphatase	CG31692
	Gtp-bp	GTP-binding protein	CG2522
	mt:ATPase6	mitochondrial ATPase subunit 6	CG34073
	mt:ATPase8	mitochondrial ATPase subunit 8	CG34072
	mt:CoI	mitoch. Cytochrome c oxidase subunit I	CG34067
	mt:CoIII	mitoch.Cytochrome c oxidase subunit III	CG34074
	mt:Cyt-b	mitochondrial Cytochrome b	CG34090
	mt:ND2	mitoch. NADH-ubiquinone oxidored.chain 2	CG34063
	mt:ND4	mitoch. NADH-ubiquinone oxidored.chain 4	CG34085
	mt:ND4L	mitoch. NADH-ubiquinone oxidored. chain 4L	CG34086
	mt:ND5	mitoch. NADH-ubiquinone oxidored. chain 5	CG34083
	Plip	PTEN-like phosphatase	CG10371
	png	pan gu	CG11420
	RfC38	Replication factor C 38kD subunit	CG6258
	SAK	Sak kinase	CG7186
	SelD	Selenide,water dikinase	CG8553
	T-cp1	Tcp1-like	CG5374
	w	white	CG2759
HORMONAL REGULATION	CG13025	CG13025	CG13025
	CG13460	CG13460	CG13460
	CG13560	CG13560	CG13560
	CG18749	CG18749	CG18749
	CG2444	CG2444	CG2444
	CG33722	CG33722	CG33722
	CG4603	CG4603	CG4603
	CG7102	CG7102	CG7102
	CG8386	CG8386	CG8386
	CG8979	CG8979	CG8979
	Cyp12a5	Cyp12a5	CG11821
	Cyp6a20	Cyp6a20	CG10245
	Cyp6a8	Cytochrome P450-6a8	CG10248
	Cys	Cystatin-like	CG8050
	Ect3	CG3132	CG3132
	flr	flare	CG10724
	Hsp68	Heat shock protein 68	CG5436
	Hsp70Aa	Heat-shock-protein-70Aa	CG31366
	Hsp70Ba	Heat-shock-protein-70Ba	CG31449
	Hsp70Bc	Heat-shock-protein-70Bc	CG6489
UBIQUITIN	CG13025	CG13025	CG13025
	CG18749	CG18749	CG18749
	CG33722	CG33722	CG33722
	CG4603	CG4603	CG4603
	CG7102	CG7102	CG7102
	CG8386	CG8386	CG8386
	CG8979	CG8979	CG8979
	Hsp68	Heat shock protein 68	CG5436
	Hsp70Aa	Heat-shock-protein-70Aa	CG31366
	Hsp70Ba	Heat-shock-protein-70Ba	CG31449
	Hsp70Bc	Heat-shock-protein-70Bc	CG6489
TRANSLATION	CG5885	CG5885	CG5885
	Gtp-bp	GTP-binding protein	CG2522
	Hsp67Bc	Heat shock gene 67Bc	CG4190
	mRpL39	mitochondrial ribosomal protein L39	CG17166
	mRpL9	mitochondrial ribosomal protein L9	CG31478
	RpS12	Ribosomal protein S12	CG11271
	RpS5b	Ribosomal protein S5b	CG7014
	Sec61alpha	Sec61alpha	CG9539
	Sec61beta	Sec61beta	CG10130
TRANSCRIPTION	CG10654	CG10654	CG10654
	CG13897	CG13897	CG13897
	CG5641	CG5641	CG5641
	elk	eag-like K[+] channel	CG5076
	HLHm3	E(spl) region transcript m3	CG8346
	Hsp67Bc	Heat shock gene 67Bc	CG4190
	MED16	Mediator complex subunit 16	CG5465
	Poxm	Pox meso	CG9610
	RpII33	RNA polymerase II 33kD subunit	CG7885
	scf	supercoiling factor	CG9148
SIGNAL TRANSDUCTION	boss	bride of sevenless	CG8285
	CG18135	CG18135	CG18135
	CG7227	CG7227	CG7227
	elk	eag-like K[+] channel	CG5076
	HLHm3	E(spl) region transcript m3	CG8346
	IM23	Immune induced molecule 23	CG15066
	Listericin	Listericin	CG9080
	mthl8	methuselah-like 8	CG32475
	Nplp4	Neuropeptide-like precursor 4	CG15361
	w	white	CG2759
CYTOSKELETON	CG2852	CG2852	CG2852
	Hsp23	Heat shock protein 23	CG4463
	Hsp26	Heat shock protein 26	CG4183
	Hsp68	Heat shock protein 68	CG5436
	Hsp70Aa	Heat-shock-protein-70Aa	CG31366
MITOCHONDRIAL DISEASES	CG11893	CG11893	CG11893
	Cyp6a8	Cytochrome P450-6a8	CG10248
	mt:ATPase6	mitochondrial ATPase subunit 6	CG34073
	SelD	Selenide,water dikinase	CG8553
	Ser6	Serine protease 6	CG2071
PHAGOCYTOSIS	CG34127	CG34127	CG34127
	flr	flare	CG10724
	prtp	pretaporter	CG1837
	T-cp1	Tcp1-like	CG5374
AUTOPHAGY	Ect3	CG3132	CG3132
	Sec61alpha	Sec61alpha	CG9539
	Sec61beta	Sec61beta	CG10130
	skl	sickle	CG13701
CELL ADHESION	CG7227	CG7227	CG7227
OTHER	bai	baiser	CG11785
	CG11436	CG11436	CG11436
	CG12869	CG12869	CG12869
	CG1304	CG1304	CG1304
	CG14629	CG14629	CG14629
	CG17224	CG17224	CG17224
	CG17364	CG17364	CG17364
	CG30025	CG30025	CG30025
	CG30031	CG30031	CG30031
	CG30288	CG30288	CG30288
	CG31288	CG31288	CG31288
	CG31556	CG31556	CG31556
	CG32276	CG32276	CG32276
	CG32626	CG32626	CG32626
	CG33128	CG33128	CG33128
	CG3408	CG3408	CG3408
	CG42343	CG42343	CG42343
	CG6347	CG6347	CG6347
	CG6900	CG6900	CG6900
	CG7763	CG7763	CG7763
	CG8745	CG8745	CG8745
	CG8834	CG8834	CG8834
	CG8945	CG8945	CG8945
	Chrac-16	Chrac-16	CG15736
	Cht9	Cht9	CG10531
	corn	cornetto	CG42278
	Cpr65Eb	Cuticular protein 65Eb	CG8638
	eca	eclair	CG33104
	Hexo2	Hexosaminidase 2	CG1787
	His4r	Histone H4 replacement	CG3379
	Lip2	Lipase 2	CG17116
	Msi	Male-specific insect derived growth factor	CG32178
	Muc68E	Mucin 68E	CG33265
	Sgt1	CG9617	CG9617
	Spc25	Spc25	CG7242
	Tace	Tace	CG7908
	Ugt58Fa	Ugt58Fa	CG4414
	zwilch	zwilch	CG18729
UNKNOWN FUNCTION	Ag5r2	Antigen 5-related 2	CG9540
	CG10064	CG10064	CG10064
	CG10264	CG10264	CG10264
	CG10710	CG10710	CG10710
	CG11905	CG11905	CG11905
	CG12491	CG12491	CG12491
	CG12655	CG12655	CG12655
	CG12948	CG12948	CG12948
	CG13117	CG13117	CG13117
	CG13196	CG13196	CG13196
	CG13203	CG13203	CG13203
	CG13297	CG13297	CG13297
	CG13616	CG13616	CG13616
	CG13875	CG13875	CG13875
	CG14036	CG14036	CG14036
	CG14410	CG14410	CG14410
	CG14626	CG14626	CG14626
	CG16782	CG16782	CG16782
	CG16984	CG16984	CG16984
	CG17350	CG17350	CG17350
	CG17776	CG17776	CG17776
	CG17780	CG17780	CG17780
	CG17782	CG17782	CG17782
	CG17974	CG17974	CG17974
	CG18186	CG18186	CG18186
	CG1888	CG1888	CG1888
	CG30183	CG30183	CG30183
	CG32073	CG32073	CG32073
	CG32182	CG32182	CG32182
	CG32793	CG32793	CG32793
	CG33911	CG33911	CG33911
	CG34008	CG34008	CG34008
	CG34022	CG34022	CG34022
	CG34105	CG34105	CG34105
	CG34132	CG34132	CG34132
	CG34200	CG34200	CG34200
	CG34202	CG34202	CG34202
	CG34221	CG34221	CG34221
	CG3624	CG3624	CG3624
	CG42237	CG42237	CG42237
	CG4646	CG4646	CG4646
	CG4680	CG4680	CG4680
	CG5323	CG5323	CG5323
	CG5768	CG5768	CG5768
	CG6785	CG6785	CG6785
	CG7294	CG7294	CG7294
	CG7330	CG7330	CG7330
	CG7406	CG7406	CG7406
	CG9628	CG9628	CG9628
	Pig1	Pre-intermoult gene 1	CG10790
	Spec2	Spec2	CG14672

## Sheet: TableS11
Additional file 10,Table S11. Functional classification of genes misregulated in wild type embryos at the transition from stage 16 to 17. Genotype comparison WT16 vs WT17. Wild type (WT).
FUNCTIONAL GROUP	SYMBOL	NAME	CG ID
TRANSMEMBRANE	18w	18 wheeler	CG8896
	5-HT1A	Serotonin receptor 1A	CG16720
	5-HT7	Serotonin receptor 7	CG12073
	ABCB7	ABCB7	CG7955
	Ac76E	Adenylyl cyclase 76E	CG7978
	Ac78C	Adenylyl cyclase 78C	CG10564
	Alk	Alk	CG8250
	Ant2	Adenine nucleotide translocase 2	CG1683
	AR-2	Allatostatin Receptor 2	CG10001
	aralar1	aralar1	CG2139
	blot	bloated tubules	CG3897
	bond	james bond	CG6921
	bw	brown	CG17632
	Ca-alpha1T	Ca[2+]-channel protein alpha[[1]] subunit T	CG15899
	Cad89D	Cad89D	CG14900
	Cad96Cb	Cad96Cb	CG13664
	Calx	Na/Ca-exchange protein	CG5685
	CG10051	CG10051	CG10051
	CG10062	CG10062	CG10062
	CG10226	CG10226	CG10226
	CG10345	CG10345	CG10345
	CG10444	CG10444	CG10444
	CG10830	CG10830	CG10830
	CG1090	CG1090	CG1090
	CG11147	CG11147	CG11147
	CG11318	CG11318	CG11318
	CG11374	CG11374	CG11374
	CG11437	CG11437	CG11437
	CG11537	CG11537	CG11537
	CG11897	CG11897	CG11897
	CG11961	CG11961	CG11961
	CG1208	CG1208	CG1208
	CG1213	CG1213	CG1213
	CG12290	CG12290	CG12290
	CG1246	CG1246	CG1246
	CG12484	CG12484	CG12484
	CG1265	CG1265	CG1265
	CG1275	CG1275	CG1275
	CG12974	CG12974	CG12974
	CG13101	CG13101	CG13101
	CG13160	CG13160	CG13160
	CG13579	CG13579	CG13579
	CG1358	CG1358	CG1358
	CG13743	CG13743	CG13743
	CG13784	CG13784	CG13784
	CG13893	CG13893	CG13893
	CG13995	CG13995	CG13995
	CG14196	CG14196	CG14196
	CG14205	CG14205	CG14205
	CG14234	CG14234	CG14234
	CG14439	CG14439	CG14439
	CG14741	CG14741	CG14741
	CG14857	CG14857	CG14857
	CG15096	CG15096	CG15096
	CG15221	CG15221	CG15221
	CG15279	CG15279	CG15279
	CG15556	CG15556	CG15556
	CG15706	CG15706	CG15706
	CG1572	CG1572	CG1572
	CG1607	CG1607	CG1607
	CG1632	CG1632	CG1632
	CG16700	CG16700	CG16700
	CG17119	CG17119	CG17119
	CG1732	CG1732	CG1732
	CG17370	CG17370	CG17370
	CG17664	CG17664	CG17664
	CG17922	CG17922	CG17922
	CG17930	CG17930	CG17930
	CG18173	CG18173	CG18173
	CG18327	CG18327	CG18327
	CG18635	CG18635	CG18635
	CG1887	CG1887	CG1887
	CG1909	CG1909	CG1909
	CG2121	CG2121	CG2121
	CG2187	CG2187	CG2187
	CG2789	CG2789	CG2789
	CG2930	CG2930	CG2930
	CG30043	CG30043	CG30043
	CG30049	CG30049	CG30049
	CG30160	CG30160	CG30160
	CG3106	CG3106	CG3106
	CG31103	CG31103	CG31103
	CG31106	CG31106	CG31106
	CG31121	CG31121	CG31121
	CG31221	CG31221	CG31221
	CG31259	CG31259	CG31259
	CG31321	CG31321	CG31321
	CG31530	CG31530	CG31530
	CG31547	CG31547	CG31547
	CG31668	CG31668	CG31668
	CG3168	CG3168	CG3168
	CG31689	CG31689	CG31689
	CG31714	CG31714	CG31714
	CG31760	CG31760	CG31760
	CG31792	CG31792	CG31792
	CG31793	CG31793	CG31793
	CG32091	CG32091	CG32091
	CG32204	CG32204	CG32204
	CG32206	CG32206	CG32206
	CG32432	CG32432	CG32432
	CG32645	CG32645	CG32645
	CG32669	CG32669	CG32669
	CG32687	CG32687	CG32687
	CG3280	CG3280	CG3280
	CG33061	CG33061	CG33061
	CG33110	CG33110	CG33110
	CG33181	CG33181	CG33181
	CG33233	CG33233	CG33233
	CG33234	CG33234	CG33234
	CG3332	CG3332	CG3332
	CG33696	CG33696	CG33696
	CG33958	CG33958	CG33958
	CG33970	CG33970	CG33970
	CG3419	CG3419	CG3419
	CG3759	CG3759	CG3759
	CG4168	CG4168	CG4168
	CG42235	CG42235	CG42235
	CG42260	CG42260	CG42260
	CG42269	CG42269	CG42269
	CG42321	CG42321	CG42321
	CG42322	CG42322	CG42322
	CG42339	CG42339	CG42339
	CG42514	CG42514	CG42514
	CG42815	CG42815	CG32186
	CG42830	CG42830	CG7527
	CG4301	CG4301	CG4301
	CG43066	CG43066	CG5226
	CG4324	CG4324	CG4324
	CG4332	CG4332	CG4332
	CG43693	CG43693	CG6327
	CG4462	CG4462	CG4462
	CG4465	CG4465	CG4465
	CG4562	CG4562	CG4562
	CG4576	CG4576	CG4576
	CG4607	CG4607	CG4607
	CG4797	CG4797	CG4797
	CG4822	CG4822	CG4822
	CG4928	CG4928	CG4928
	CG4995	CG4995	CG4995
	CG5130	CG5130	CG5130
	CG5278	CG5278	CG5278
	CG5326	CG5326	CG5326
	CG5404	CG5404	CG5404
	CG5549	CG5549	CG5549
	CG5687	CG5687	CG5687
	CG5810	CG5810	CG5810
	CG5853	CG5853	CG5853
	CG5892	CG5892	CG5892
	CG6125	CG6125	CG6125
	CG6126	CG6126	CG6126
	CG6282	CG6282	CG6282
	CG6574	CG6574	CG6574
	CG6723	CG6723	CG6723
	CG6746	CG6746	CG6746
	CG6763	CG6763	CG6763
	CG6901	CG6901	CG6901
	CG6938	CG6938	CG6938
	CG7084	CG7084	CG7084
	CG7214	CG7214	CG7214
	CG7530	CG7530	CG7530
	CG7708	CG7708	CG7708
	CG7840	CG7840	CG7840
	CG7888	CG7888	CG7888
	CG7918	CG7918	CG7918
	CG7970	CG7970	CG7970
	CG7992	CG7992	CG7992
	CG8028	CG8028	CG8028
	CG8034	CG8034	CG8034
	CG8051	CG8051	CG8051
	CG8086	CG8086	CG8086
	CG8177	CG8177	CG8177
	CG8249	CG8249	CG8249
	CG8399	CG8399	CG8399
	CG8408	CG8408	CG8408
	CG8546	CG8546	CG8546
	CG8630	CG8630	CG8630
	CG8654	CG8654	CG8654
	CG8785	CG8785	CG8785
	CG8791	CG8791	CG8791
	CG8795	CG8795	CG8795
	CG8908	CG8908	CG8908
	CG8909	CG8909	CG8909
	CG9090	CG9090	CG9090
	CG9270	CG9270	CG9270
	CG9657	CG9657	CG9657
	CG9717	CG9717	CG9717
	CG9825	CG9825	CG9825
	CG9981	CG9981	CG9981
	CG9990	CG9990	CG9990
	ClC-a	Chloride channel-a	CG31116
	cln3	cln3	CG5582
	clumsy	clumsy	CG8681
	Cng	Cyclic-nucleotide-gated ion channel protein	CG7779
	cngl	CNG channel-like	CG9176
	Corin	Corin	CG2105
	cpx	complexin	CG32490
	Ctr1B	Copper transporter 1B	CG7459
	D2R	Dopamine 2-like receptor	CG33517
	DAT	Dopamine transporter	CG8380
	daw	dawdle	CG16987
	Ddr	Discoidin domain receptor	CG33531
	desat1	desat1	CG5887
	Dh44-R1	Diuretic hormone 44 receptor 1	CG8422
	dmGlut	Dietary and metabolic glutamate transporter	CG5304
	DopR2	Dopamine receptor 2	CG18741
	dpr3	dpr3	CG33516
	drd	drop dead	CG33968
	dy	dusky	CG9355
	E23	Early gene at 23	CG3327
	Eaat1	Excitatory amino acid transporter 1	CG3747
	Eaat2	Excitatory amino acid transporter 2	CG3159
	eag	ether a go-go	CG10952
	Ect4	Ect4	CG34373
	Efr	ER GDP-fucose transporter	CG3774
	Esp	Epidermal stripes and patches	CG7005
	fng	fringe	CG10580
	fred	friend of echinoid	CG31774
	Fur1	Furin 1	CG10772
	GABA-B-R2	metabotropic GABA-B receptor subtype 2	CG6706
	GABA-B-R3	metabotropic GABA-B receptor subtype 3	CG3022
	gfA	giant fibre A	CG32538
	GluClalpha	GluClalpha	CG7535
	Glu-RI	Glutamate receptor I	CG8442
	Glu-RIB	Glutamate receptor IB	CG4481
	Grd	Glycine receptor	CG7446
	GRHR	Gonadotropin-releasing hormone receptor	CG11325
	hec	hector	CG4395
	Hk	Hyperkinetic	CG32688
	hoe2	hoepel2	CG15624
	IA-2	IA-2 ortholog	CG31795
	if	inflated	CG9623
	Ih	I[[h]] channel	CG8585
	inx5	inx5	CG7537
	Irk2	Inwardly rectifying potassium channel 2	CG4370
	Irk3	Inwardly rectifying potassium channel 3	CG10369
	JhI-21	JhI-21	CG12317
	kcc	kazachoc	CG5594
	KCNQ	KCNQ potassium channel	CG33135
	knk	knickkopf	CG6217
	l(2)03659	lethal (2) 03659	CG8799
	List	Lithium-inducible SLC6 transporter	CG15088
	Lkr	Leucokinin receptor	CG10626
	loj	logjam	CG10733
	lox2	lysyl oxidase-like 2	CG4402
	LpR1	Lipophorin receptor 1	CG31094
	LpR2	Lipophorin receptor 2	CG31092
	m	miniature	CG9369
	mAcR-60C	muscarinic Acetylcholine Receptor 60C	CG4356
	MCO3	multicopper oxidase 3	CG5959
	Mdr49	Multi drug resistance 49	CG3879
	Mdr65	Multiple drug resistance 65	CG10181
	mol	moladietz	CG4482
	MRP	Multidrug-Resistance like Protein 1	CG6214
	mt:ATPase6	mitochondrial ATPase subunit 6	CG34073
	mt:Cyt-b	mitochondrial Cytochrome b	CG34090
	mt:ND1	mitochondrial NADH-ubiquinone oxidoreductase chain 1	CG34092
	mt:ND4	mitochondrial NADH-ubiquinone oxidoreductase chain 4	CG34085
	mt:ND5	mitochondrial NADH-ubiquinone oxidoreductase chain 5	CG34083
	mthl14	methuselah-like 14	CG32476
	mthl3	methuselah-like 3	CG6530
	mthl9	methuselah-like 9	CG17084
	mtt	mangetout	CG30361
	NAAT1	Nutrient Amino Acid Transporter 1	CG3252
	nAcRalpha-30D	nicotinic Acetylcholine Receptor alpha 30D	CG4128
	nAcRalpha-96Aa	nicotinic Acetylcholine Receptor alpha 96Aa	CG5610
	nAcRbeta-96A	nicotinic Acetylcholine Receptor beta 96A	CG6798
	NaPi-T	Na[+]-dependent inorganic phosphate cotransporter	CG10207
	Ncc69	sodium chloride cotransporter 69	CG4357
	Nckx30C	Nckx30C	CG18660
	Ndae1	Na[+]-driven anion exchanger 1	CG42253
	Nha1	Na[+]/H[+] hydrogen antiporter 1	CG10806
	Nha2	Na[+]/H[+] hydrogen antiporter 2	CG31052
	Nmdar1	NMDA receptor 1	CG2902
	Nmdar2	NMDA receptor 2	CG33513
	Nox	NADPH oxidase	CG34399
	Npc1b	Niemann-Pick type C-1b	CG12092
	Nrt	Neurotactin	CG9704
	nrv3	nervana 3	CG8663
	Ntl	Neurotransmitter transporter-like	CG7075
	oa2	octopamine receptor 2	CG6919
	Oamb	Octopamine receptor in mushroom bodies	CG3856
	Oatp33Ea	Organic anion transporting polypeptide 33Ea	CG5427
	Oatp33Eb	Organic anion transporting polypeptide 33Eb	CG6417
	olf186-F	olf186-F	CG11430
	Orct	Organic cation transporter	CG6331
	Osi14	Osiris 14	CG1155
	Osi16	Osiris 16	CG31561
	Osi18	Osiris 18	CG1169
	Osi19	Osiris 19	CG15189
	Osi20	Osiris 20	CG15188
	Osi6	Osiris 6	CG1151
	otk	off-track	CG8967
	pain	painless	CG15860
	para	paralytic	CG9907
	PGRP-LB	Peptidoglycan recognition protein LB	CG14704
	pHCl	pHCl	CG33989
	phtf	phtf	CG3268
	Picot	Picot	CG8098
	Pmp70	Pmp70	CG12703
	ppk	pickpocket	CG3478
	ppk6	pickpocket 6	CG11209
	Proc-R	Proctolin receptor	CG6986
	ptc	patched	CG2411
	Pvf1	PDGF- and VEGF-related factor 1	CG7103
	rab3-GEF	rab3-GEF	CG5627
	Rdl	Resistant to dieldrin	CG10537
	Rh50	Rh50	CG7499
	Rh6	Rhodopsin 6	CG5192
	rt	rotated abdomen	CG6097
	rtet	tetracycline resistance	CG5760
	salt	salty dog	CG2196
	Sb	Stubble	CG4316
	Sc2	Sc2	CG10849
	Scgdelta	Sarcoglycan delta	CG14808
	Sec61gamma	Sec61gamma	CG14214
	sesB	stress-sensitive B	CG16944
	Shab	Shaker cognate b	CG1066
	Shaw	Shaker cognate w	CG2822
	Shawl	Shaw-like	CG34366
	SIFR	SIFamide receptor	CG10823
	slif	slimfast	CG11128
	slo	slowpoke	CG10693
	SMSr	SMSr	CG32380
	Smvt	Sodium-dependent multivitamin transporter	CG2191
	Snmp2	Sensory neuron membrane protein 2	CG7422
	Snoo	Sno oncogene	CG34421
	sNPF	short neuropeptide F precursor	CG13968
	sNPF-R	short neuropeptide F receptor	CG7395
	SPR	Sex peptide receptor	CG16752
	Sr-CI	Scavenger receptor class C, type I	CG4099
	ST6Gal	Sialyltransferase	CG4871
	stet	stem cell tumor	CG33166
	sug	sugarbabe	CG3850
	Sur	Sulfonylurea receptor	CG5772
	sut1	sugar transporter 1	CG8714
	Swim	Secreted Wg-interacting molecule	CG3074
	synaptogyrin	synaptogyrin	CG10808
	Syt1	Synaptotagmin 1	CG3139
	Task6	Task6	CG9637
	tomosyn	tomosyn	CG17762
	Tpc1	Thiamine pyrophosphate carrier protein 1	CG6608
	Tpc2	Thiamine pyrophosphate carrier protein 2	CG2857
	Trp1	Translocation protein 1	CG4758
	Tsf3	Transferrin 3	CG3666
	tsl	torso-like	CG6705
	Tsp29Fa	Tetraspanin 29Fa	CG9494
	Tsp29Fb	Tetraspanin 29Fb	CG9496
	Tsp2A	Tetraspanin 2A	CG11415
	Tsp42Ea	Tetraspanin 42Ea	CG18817
	Tsp42Eb	Tetraspanin 42Eb	CG18816
	Tsp42Ec	Tetraspanin 42Ec	CG12847
	Tsp42Ed	Tetraspanin 42Ed	CG12846
	Tsp42Eg	Tetraspanin 42Eg	CG12142
	Tsp42Ei	Tetraspanin 42Ei	CG12843
	Tsp42En	Tetraspanin 42En	CG12839
	Tsp42Eo	Tetraspanin 42Eo	CG12838
	Tsp42Eq	Tetraspanin 42Eq	CG12832
	Tsp42Er	Tetraspanin 42Er	CG12837
	Tsp74F	Tetraspanin 74F	CG5492
	ttv	tout-velu	CG10117
	tw	Protein O-mannosyltransferase 2	CG12311
	TyrR	Tyramine receptor	CG7431
	TyrRII	Tyramine receptor II	CG16766
	VGlut	Vesicular glutamate transporter	CG9887
	Vha100-2	Vacuolar H[+] ATPase subunit 100-2	CG18617
	Vha100-4	Vacuolar H[+] ATPase subunit 100-4	CG7678
	Vha100-5	Vacuolar H[+] ATPase subunit 100-5	CG12602
	Vha13	Vacuolar H[+] ATPase G-subunit	CG6213
	Vha26	Vacuolar H[+]-ATPase 26kD E subunit	CG1088
	Vha36-1	Vacuolar H[+] ATPase subunit 36-1	CG8186
	Vha44	Vacuolar H[+] ATPase 44kD C subunit	CG8048
	VhaAC45	Vacuolar H[+] ATPase accessory protein AC45	CG8029
	VhaM8.9	VhaM8.9	CG8444
	VhaSFD	Vacuolar H[+]-ATPase SFD subunit	CG17332
	Vmat	Vesicular monoamine transporter	CG33528
	wdp	windpipe	CG3413
	wtrw	water witch	CG31284
	wus	wurst	CG9089
NEURONAL	18w	18 wheeler	CG8896
	5-HT1A	Serotonin receptor 1A	CG16720
	5-HT7	Serotonin receptor 7	CG12073
	7B2	7B2	CG1168
	ab	abrupt	CG4807
	Ac78C	Adenylyl cyclase 78C	CG10564
	adat	adat	CG16889
	Adf1	Adh transcription factor 1	CG15845
	Adh	Alcohol dehydrogenase	CG3481
	Akh	Adipokinetic hormone	CG1171
	Alk	Alk	CG8250
	Ama	Amalgam	CG2198
	amd	alpha methyl dopa-resistant	CG10501
	amon	amontillado	CG6438
	Aph-4	Alkaline phosphatase 4	CG1462
	AR-2	Allatostatin Receptor 2	CG10001
	Arr1	Arrestin 1	CG5711
	Ast-C	Allatostatin C	CG14919
	Atf3	Activating transcription factor 3	CG11405
	barc	barricade	CG6049
	beat-Ib	beaten path Ib	CG7644
	beat-Ic	beaten path Ic	CG4838
	betaTub60D	beta-Tubulin at 60D	CG3401
	bigmax	bigmax	CG3350
	blot	bloated tubules	CG3897
	Brf	Brf	CG31256
	Calx	Na/Ca-exchange protein	CG5685
	CanA1	Calcineurin A1	CG1455
	Cbp53E	Calbindin 53E	CG6702
	Ccp84Af	Ccp84Af	CG1331
	CDase	Ceramidase	CG1471
	CG10205	CG10205	CG10205
	CG10257	CG10257	CG10257
	CG11317	CG11317	CG11317
	CG11318	CG11318	CG11318
	CG11966	CG11966	CG11966
	CG12171	CG12171	CG12171
	CG13995	CG13995	CG13995
	CG15022	CG15022	CG15022
	CG15239	CG15239	CG15239
	CG15279	CG15279	CG15279
	CG15765	CG15765	CG15765
	CG15784	CG15784	CG15784
	CG16700	CG16700	CG16700
	CG16758	CG16758	CG16758
	CG1732	CG1732	CG1732
	CG17739	CG17739	CG17739
	CG18547	CG18547	CG18547
	CG1909	CG1909	CG1909
	CG2016	CG2016	CG2016
	CG2065	CG2065	CG2065
	CG2789	CG2789	CG2789
	CG31097	CG31097	CG31097
	CG31344	CG31344	CG31344
	CG31530	CG31530	CG31530
	CG32599	CG32599	CG32599
	CG32683	CG32683	CG32683
	CG33061	CG33061	CG33061
	CG33696	CG33696	CG33696
	CG34139	CG34139	CG34139
	CG42732	CG42732	CG34363
	CG43066	CG43066	CG42510
	CG4982	CG4982	CG4982
	CG5549	CG5549	CG5549
	CG5612	CG5612	CG5612
	CG6026	CG6026	CG6026
	CG6398	CG6398	CG6398
	CG6414	CG6414	CG6414
	CG7220	CG7220	CG7220
	CG7708	CG7708	CG7708
	CG7918	CG7918	CG7918
	CG8795	CG8795	CG8795
	CG9083	CG9083	CG9083
	CG9411	CG9411	CG9411
	CG9422	CG9422	CG9422
	CG9468	CG9468	CG9468
	CG9682	CG9682	CG9682
	CG9757	CG9757	CG9757
	cher	cheerio	CG3937
	chinmo	Chronologically inappropriate morphogenesis	CG31666
	Cht5	Cht5	CG9307
	cib	ciboulot	CG4944
	comt	comatose	CG1618
	Cpr49Ag	Cuticular protein 49Ag	CG8511
	Cpr56F	Cuticular protein 56F	CG9036
	Cpr57A	Cuticular protein 57A	CG18066
	Cpr72Ec	Cuticular protein 72Ec	CG4784
	cpx	complexin	CG32490
	CrebA	Cyclic-AMP response element binding protein A	CG7450
	Cry	Crystallin	CG16963
	Cyp6a23	Cyp6a23	CG10242
	D2R	Dopamine 2-like receptor	CG33517
	DAAM	Dishevelled Associated Activator of Morphogenesis	CG14622
	dap	dacapo	CG1772
	DAT	Dopamine transporter	CG8380
	daw	dawdle	CG16987
	Ddc	Dopa decarboxylase	CG10697
	Dh31	Diuretic hormone 31	CG13094
	Dh44	Diuretic hormone 44	CG8348
	Dh44-R1	Diuretic hormone 44 receptor 1	CG8422
	Dif	Dorsal-related immunity factor	CG6794
	Dms	Dromyosuppressin	CG6440
	dnc	dunce	CG32498
	DopR2	Dopamine receptor 2	CG18741
	Dsk	Drosulfakinin	CG18090
	e	ebony	CG3331
	Eaat1	Excitatory amino acid transporter 1	CG3747
	Eaat2	Excitatory amino acid transporter 2	CG3159
	eag	ether a go-go	CG10952
	Eip74EF	Ecdysone-induced protein 74EF	CG32180
	ETH	Ecdysis triggering hormone	CG18105
	Fmrf	FMRFamide-related	CG2346
	Frq1	Frequenin 1	CG5744
	Frq2	Frequenin 2	CG5907
	fru	fruitless	CG14307
	Fur1	Furin 1	CG10772
	fw	furrowed	CG1500
	GABA-B-R2	metabotropic GABA-B receptor subtype 2	CG6706
	GABA-B-R3	metabotropic GABA-B receptor subtype 3	CG3022
	Gad1	Glutamic acid decarboxylase 1	CG14994
	gfA	giant fibre A	CG32538
	gk	geko	CG13695
	GLaz	Glial Lazarillo	CG4604
	Glt	Glutactin	CG9280
	GluClalpha	GluClalpha	CG7535
	Glu-RI	Glutamate receptor I	CG8442
	Glu-RIB	Glutamate receptor IB	CG4481
	Got2	Glutamate oxaloacetate transaminase 2	CG4233
	Grd	Glycine receptor	CG7446
	GRHR	Gonadotropin-releasing hormone receptor	CG11325
	gry	gryzun	CG17569
	Gs2	Glutamine synthetase 2	CG1743
	Gycalpha99B	Guanylyl cyclase alpha-subunit at 99B	CG1912
	hec	hector	CG4395
	Hk	Hyperkinetic	CG32688
	HLHm7	E(spl) region transcript m7	CG8361
	HmgD	High mobility group protein D	CG17950
	Hmgs	HMG Coenzyme A synthase	CG4311
	Hr39	Hormone receptor-like in 39	CG8676
	Hr46	Hormone receptor-like in 46	CG33183
	hug	hugin	CG6371
	Idgf1	Imaginal disc growth factor 1	CG4472
	Idgf2	Imaginal disc growth factor 2	CG4475
	Idgf3	Imaginal disc growth factor 3	CG4559
	if	inflated	CG9623
	igl	igloo	CG18285
	Ih	I[[h]] channel	CG8585
	IM4	Immune induced molecule 4	CG15231
	Ipod	Interaction partner of Dnmt2	CG2961
	jeb	jelly belly	CG30040
	Jon99Ci	Jonah 99Ci	CG31039
	Kr-h1	Kruppel homolog 1	CG18783
	l(2)01289	lethal (2) 01289	CG9432
	LamC	Lamin C	CG10119
	List	Lithium-inducible SLC6 transporter	CG15088
	Lkr	Leucokinin receptor	CG10626
	LKR	lysine ketoglutarate reductase	CG7144
	lute	lute	CG5319
	lute	lute	CG14333
	m	miniature	CG9369
	m2	E(spl) region transcript m2	CG6104
	m6	E(spl) region transcript m6	CG8354
	mAcR-60C	muscarinic Acetylcholine Receptor 60C	CG4356
	mas	masquerade	CG15002
	Mcm2	Minichromosome maintenance 2	CG7538
	mira	miranda	CG12249
	Mmp1	Matrix metalloproteinase 1	CG4859
	mmy	mummy	CG9535
	mol	moladietz	CG4482
	mp	multiplexin	CG42543
	mt:ATPase6	mitochondrial ATPase subunit 6	CG34073
	MtnA	Metallothionein A	CG9470
	mtt	mangetout	CG30361
	Muc18B	Mucin 18B	CG7876
	mun	munin	CG42625
	mus209	mutagen-sensitive 209	CG9193
	Myo10A	unconventional myosin class XV	CG2174
	Myo10A	unconventional myosin class XV	CG16922
	NAAT1	Nutrient Amino Acid Transporter 1	CG3252
	nab	nab	CG33545
	nAcRalpha-30D	nicotinic Acetylcholine Receptor alpha 30D	CG4128
	nAcRalpha-96Aa	nicotinic Acetylcholine Receptor alpha 96Aa	CG5610
	nAcRbeta-96A	nicotinic Acetylcholine Receptor beta 96A	CG6798
	Ncc69	sodium chloride cotransporter 69	CG4357
	Nckx30C	Nckx30C	CG18660
	Nedd4	Nedd4	CG42279
	nerfin-1	nervous fingers 1	CG13906
	neur	neuralized	CG11988
	nimB2	nimrod B2	CG31839
	Nmdar1	NMDA receptor 1	CG2902
	Nmdar2	NMDA receptor 2	CG33513
	Nos	Nitric oxide synthase	CG6713
	Npc1b	Niemann-Pick type C-1b	CG12092
	Npc2c	Niemann-Pick type C-2c	CG3934
	Nplp1	Neuropeptide-like precursor 1	CG3441
	Nrt	Neurotactin	CG9704
	NT1	Neurotrophin 1	CG42576
	Ntl	Neurotransmitter transporter-like	CG7075
	Oamb	Octopamine receptor in mushroom bodies	CG3856
	Obp44a	Obp44a	CG2297
	Obp47b	Odorant-binding protein 47b	CG13208
	Obp49a	Odorant-binding protein 49a	CG30052
	Obp56a	Odorant-binding protein 56a	CG11797
	Obp56d	Odorant-binding protein 56d	CG11218
	Obp56h	Odorant-binding protein 56h	CG13874
	Obp57d	Odorant-binding protein 57d	CG30150
	Obp83cd	Odorant-binding protein 83cd	CG15582
	Obp83g	Odorant-binding protein 83g	CG31558
	obst-E	obstructor-E	CG11142
	olf186-F	olf186-F	CG11430
	Osi14	Osiris 14	CG1155
	Osi6	Osiris 6	CG1151
	otk	off-track	CG8967
	pain	painless	CG15860
	para	paralytic	CG9907
	Pbprp5	Pheromone-binding protein-related protein 5	CG6641
	Pka-R1	cAMP-dependent protein kinase R1	CG42341
	Pka-R2	cAMP-dependent protein kinase R2	CG15862
	Pkc53E	Protein C kinase 53E	CG6622
	Plc21C	Phospholipase C at 21C	CG4574
	ppk	pickpocket	CG3478
	Proc-R	Proctolin receptor	CG6986
	Proct	Proctolin	CG7105
	Prx2540-2	Peroxiredoxin 2540-2	CG11765
	pst	pastrel	CG8588
	ptc	patched	CG2411
	Ptp52F	Ptp52F	CG18243
	qm	quemao	CG8593
	Rab3	Rab-protein 3	CG7576
	rab3-GEF	rab3-GEF	CG5627
	rad	radish	CG42628
	rdgA	retinal degeneration A	CG42667
	rdgC	retinal degeneration C	CG6571
	Rdl	Resistant to dieldrin	CG10537
	Rel	Relish	CG11992
	retn	retained	CG5403
	Rh6	Rhodopsin 6	CG5192
	RnrS	Ribonucleoside diphosphate reductase small subunit	CG8975
	Rph	Rabphilin	CG11556
	rt	rotated abdomen	CG6097
	scrib	scribbled	CG42614
	sesB	stress-sensitive B	CG16944
	shot	short stop	CG18076
	SIFR	SIFamide receptor	CG10823
	slo	slowpoke	CG10693
	Slob	Slowpoke binding protein	CG6772
	Slob	Slowpoke binding protein	CG13792
	sn	singed	CG32858
	Snap25	Synapse protein 25	CG40452
	Snoo	Sno oncogene	CG34421
	sNPF	short neuropeptide F precursor	CG13968
	sNPF-R	short neuropeptide F receptor	CG7395
	SPR	Sex peptide receptor	CG16752
	spz5	spatzle 5	CG9972
	Syn	Synapsin	CG3985
	synaptogyrin	synaptogyrin	CG10808
	Syt1	Synaptotagmin 1	CG3139
	Sytbeta	Synaptotagmin beta	CG42333
	Syx4	Syntaxin 4	CG2715
	tap	target of Poxn	CG7659
	Tbh	Tyramine beta hydroxylase	CG1543
	tomosyn	tomosyn	CG17762
	trol	terribly reduced optic lobes	CG33950
	tsl	torso-like	CG6705
	tun	tungus	CG8253
	unc-104	unc-104	CG8566
	unc-13	unc-13	CG2999
	unc-13-4A	unc-13-4A	CG32381
	VGlut	Vesicular glutamate transporter	CG9887
	Vmat	Vesicular monoamine transporter	CG33528
	vri	vrille	CG14029
	y	yellow	CG3757
SALT STRESS	Ac76E	Adenylyl cyclase 76E	CG7978
	AcCoAS	Acetyl Coenzyme A synthase	CG9390
	Adhr	Adh-related	CG3484
	Ama	Amalgam	CG2198
	Ance-4	Ance-4	CG8196
	aralar1	aralar1	CG2139
	ATPCL	ATP citrate lyase	CG8322
	beat-Ib	beaten path Ib	CG7644
	betaTub60D	beta-Tubulin at 60D	CG3401
	bigmax	bigmax	CG3350
	Cbp53E	Calbindin 53E	CG6702
	Ccp84Ag	Ccp84Ag	CG2342
	CDase	Ceramidase	CG1471
	CG10026	CG10026	CG10026
	CG10186	CG10186	CG10186
	CG10237	CG10237	CG10237
	CG10257	CG10257	CG10257
	CG10359	CG10359	CG10359
	CG10512	CG10512	CG10512
	CG10591	CG10591	CG10591
	CG10621	CG10621	CG10621
	CG10657	CG10657	CG10657
	CG10725	CG10725	CG10725
	CG10910	CG10910	CG10910
	CG11350	CG11350	CG11350
	CG11437	CG11437	CG11437
	CG11686	CG11686	CG11686
	CG11796	CG11796	CG11796
	CG12011	CG12011	CG12011
	CG12057	CG12057	CG12057
	CG1208	CG1208	CG1208
	CG12116	CG12116	CG12116
	CG12268	CG12268	CG12268
	CG12402	CG12402	CG12402
	CG12480	CG12480	CG12480
	CG12540	CG12540	CG12540
	CG12766	CG12766	CG12766
	CG12934	CG12934	CG12934
	CG13035	CG13035	CG13035
	CG13038	CG13038	CG13038
	CG13042	CG13042	CG13042
	CG13051	CG13051	CG13051
	CG13075	CG13075	CG13075
	CG13102	CG13102	CG13102
	CG13315	CG13315	CG13315
	CG13321	CG13321	CG13321
	CG13323	CG13323	CG13323
	CG13482	CG13482	CG13482
	CG13606	CG13606	CG13606
	CG13607	CG13607	CG13607
	CG13618	CG13618	CG13618
	CG13641	CG13641	CG13641
	CG13743	CG13743	CG13743
	CG14096	CG14096	CG14096
	CG14110	CG14110	CG14110
	CG14120	CG14120	CG14120
	CG14275	CG14275	CG14275
	CG14324	CG14324	CG14324
	CG14439	CG14439	CG14439
	CG14521	CG14521	CG14521
	CG14528	CG14528	CG14528
	CG14661	CG14661	CG14661
	CG1468	CG1468	CG1468
	CG14756	CG14756	CG14756
	CG14820	CG14820	CG14820
	CG14957	CG14957	CG14957
	CG15005	CG15005	CG15005
	CG15024	CG15024	CG15024
	CG15096	CG15096	CG15096
	CG15126	CG15126	CG15126
	CG15203	CG15203	CG15203
	CG15255	CG15255	CG15255
	CG15293	CG15293	CG15293
	CG1537	CG1537	CG1537
	CG15434	CG15434	CG15434
	CG15594	CG15594	CG15594
	CG15784	CG15784	CG15784
	CG15829	CG15829	CG15829
	CG16743	CG16743	CG16743
	CG16820	CG16820	CG16820
	CG16879	CG16879	CG16879
	CG16898	CG16898	CG16898
	CG16926	CG16926	CG16926
	CG17029	CG17029	CG17029
	CG17119	CG17119	CG17119
	CG17386	CG17386	CG17386
	CG17475	CG17475	CG17475
	CG17734	CG17734	CG17734
	CG1774	CG1774	CG1774
	CG17843	CG17843	CG17843
	CG17930	CG17930	CG17930
	CG18067	CG18067	CG18067
	CG18173	CG18173	CG18173
	CG18327	CG18327	CG18327
	CG18547	CG18547	CG18547
	CG1887	CG1887	CG1887
	CG1979	CG1979	CG1979
	CG2064	CG2064	CG2064
	CG2680	CG2680	CG2680
	CG2681	CG2681	CG2681
	CG2765	CG2765	CG2765
	CG3106	CG3106	CG3106
	CG3301	CG3301	CG3301
	CG3348	CG3348	CG3348
	CG3523	CG3523	CG3523
	CG3775	CG3775	CG3775
	CG3823	CG3823	CG3823
	CG3940	CG3940	CG3940
	CG4301	CG4301	CG4301
	CG4363	CG4363	CG4363
	CG43693	CG43693	CG6327
	CG4377	CG4377	CG4377
	CG43896	CG43896	CG6947
	CG4500	CG4500	CG4500
	CG4562	CG4562	CG4562
	CG4612	CG4612	CG4612
	CG4662	CG4662	CG4662
	CG4702	CG4702	CG4702
	CG4757	CG4757	CG4757
	CG4797	CG4797	CG4797
	CG5011	CG5011	CG5011
	CG5036	CG5036	CG5036
	CG5065	CG5065	CG5065
	CG5130	CG5130	CG5130
	CG5246	CG5246	CG5246
	CG5346	CG5346	CG5346
	CG5756	CG5756	CG5756
	CG5767	CG5767	CG5767
	CG6067	CG6067	CG6067
	CG6145	CG6145	CG6145
	CG6234	CG6234	CG6234
	CG6271	CG6271	CG6271
	CG6280	CG6280	CG6280
	CG6426	CG6426	CG6426
	CG6503	CG6503	CG6503
	CG6723	CG6723	CG6723
	CG6770	CG6770	CG6770
	CG6830	CG6830	CG6830
	CG6910	CG6910	CG6910
	CG7069	CG7069	CG7069
	CG7084	CG7084	CG7084
	CG7191	CG7191	CG7191
	CG7220	CG7220	CG7220
	CG7248	CG7248	CG7248
	CG7298	CG7298	CG7298
	CG7409	CG7409	CG7409
	CG7708	CG7708	CG7708
	CG7781	CG7781	CG7781
	CG7916	CG7916	CG7916
	CG7953	CG7953	CG7953
	CG8028	CG8028	CG8028
	CG8066	CG8066	CG8066
	CG8129	CG8129	CG8129
	CG8249	CG8249	CG8249
	CG8317	CG8317	CG8317
	CG8399	CG8399	CG8399
	CG8408	CG8408	CG8408
	CG8492	CG8492	CG8492
	CG8547	CG8547	CG8547
	CG8552	CG8552	CG8552
	CG8562	CG8562	CG8562
	CG8629	CG8629	CG8629
	CG8654	CG8654	CG8654
	CG8679	CG8679	CG8679
	CG8736	CG8736	CG8736
	CG8785	CG8785	CG8785
	CG8907	CG8907	CG8907
	CG8908	CG8908	CG8908
	CG8997	CG8997	CG8997
	CG9059	CG9059	CG9059
	CG9119	CG9119	CG9119
	CG9184	CG9184	CG9184
	CG9265	CG9265	CG9265
	CG9270	CG9270	CG9270
	CG9297	CG9297	CG9297
	CG9380	CG9380	CG9380
	CG9451	CG9451	CG9451
	CG9466	CG9466	CG9466
	CG9468	CG9468	CG9468
	CG9682	CG9682	CG9682
	CG9691	CG9691	CG9691
	ckd	cracked	CG14959
	Cpr11B	Cuticular protein 11B	CG2555
	Cpr49Ae	Cuticular protein 49Ae	CG8505
	Cpr51A	Cuticular protein 51A	CG10112
	Cpr65Ea	Cuticular protein 65Ea	CG8640
	Cpr92F	Cuticular protein 92F	CG5494
	CrebA	Cyclic-AMP response element binding protein A	CG7450
	Cyp12a4	Cyp12a4	CG6042
	Cyp28d2	Cyp28d2	CG6081
	Cyp309a1	Cyp309a1	CG9964
	Cyp4g15	Cyp4g15	CG11715
	Cyp6a2	Cytochrome P450-6a2	CG9438
	Cyp6a9	Cytochrome P450-6a9	CG10246
	Cyt-b5-r	Cytochrome b5-related	CG13279
	Cyt-c-p	Cytochrome c proximal	CG17903
	Dbi	Diazepam-binding inhibitor	CG8627
	Dh31	Diuretic hormone 31	CG13094
	dpr15	dpr15	CG10095
	Drs	Drosomycin	CG10810
	Esp	Epidermal stripes and patches	CG7005
	fng	fringe	CG10580
	Fst	Frost	CG9434
	gprs	gprs	CG18471
	gry	gryzun	CG17569
	Gs2	Glutamine synthetase 2	CG1743
	h	hairy	CG6494
	Hr4	Hr4	CG16902
	IM10	Immune induced molecule 10	CG18279
	IM3	Immune induced molecule 3	CG16844
	IM4	Immune induced molecule 4	CG15231
	ImpE2	Ecdysone-inducible gene E2	CG1934
	KCNQ	KCNQ potassium channel	CG33135
	kel	kelch	CG7210
	Lcp4	Larval cuticle protein 4	CG2044
	Lcp65Ag2	Lcp65Ag2	CG10534
	mag	magro	CG5932
	Mal-A1	Maltase A1	CG8696
	Mal-A2	Maltase A2	CG8694
	Mal-A8	Maltase A8	CG8690
	mas	masquerade	CG15002
	MCO3	multicopper oxidase 3	CG5959
	Mdr65	Multiple drug resistance 65	CG10181
	mira	miranda	CG12249
	Mlc1	Myosin alkali light chain 1	CG5596
	NAAT1	Nutrient Amino Acid Transporter 1	CG3252
	neo	neyo	CG7802
	Nha1	Na[+]/H[+] hydrogen antiporter 1	CG10806
	Nmdmc	NAD-dependent methylenetetrahydrofolate dehydrogenase	CG18466
	nrv3	nervana 3	CG8663
	Ntl	Neurotransmitter transporter-like	CG7075
	Oatp33Eb	Organic anion transporting polypeptide 33Eb	CG6417
	Osi15	Osiris 15	CG1157
	Osi6	Osiris 6	CG1151
	Pabp2	Pabp2	CG2163
	pcl	pepsinogen-like	CG13374
	Pdk	Pyruvate dehydrogenase kinase	CG8808
	Pepck	Phosphoenolpyruvate carboxykinase	CG17725
	Picot	Picot	CG8098
	Pmp70	Pmp70	CG12703
	ppk6	pickpocket 6	CG11209
	Proc-R	Proctolin receptor	CG6986
	Prx2540-2	Peroxiredoxin 2540-2	CG11765
	qua	quail	CG6433
	Rab3	Rab-protein 3	CG7576
	Reg-2	Rhythmically expressed gene 2	CG3200
	Reg-5	Rhythmically expressed gene 5	CG2928
	Rel	Relish	CG11992
	Rh6	Rhodopsin 6	CG5192
	sala	spalt-adjacent	CG4922
	salt	salty dog	CG2196
	Sec61gamma	Sec61gamma	CG14214
	slif	slimfast	CG11128
	Smvt	Sodium-dependent multivitamin transporter	CG2191
	Sp7	Serine protease 7	CG3066
	Spat	Serine pyruvate aminotransferase	CG3926
	ST6Gal	Sialyltransferase	CG4871
	synaptogyrin	synaptogyrin	CG10808
	tomosyn	tomosyn	CG17762
	Tsp42Ec	Tetraspanin 42Ec	CG12847
	Tsp42Ei	Tetraspanin 42Ei	CG12843
	Tsp42Eo	Tetraspanin 42Eo	CG12838
	Tsp42Er	Tetraspanin 42Er	CG12837
	tun	tungus	CG8253
	TwdlB	TweedleB	CG6478
	TwdlJ	TweedleJ	CG5471
	TwdlM	TweedleM	CG5468
	TwdlN	TweedleN	CG5476
	TyrR	Tyramine receptor	CG7431
	VAChT	VAChT	CG12345
	Vago	Vago	CG2081
	Vha100-4	Vacuolar H[+] ATPase subunit 100-4	CG7678
	wdp	windpipe	CG3413
	Whamy	Whamy	CG12946
	yellow-d2	yellow-d2	CG9891
TISSUE REGENERATION	ab	abrupt	CG4807
	Adk2	Adenylate kinase-2	CG3140
	Ahcy89E	Adenosylhomocysteinase 89E	CG8956
	Aldh	Aldehyde dehydrogenase	CG3752
	alpha-Est3	alpha-Esterase-3	CG1257
	alt	aluminum tubes	CG18212
	Ama	Amalgam	CG2198
	amd	alpha methyl dopa-resistant	CG10501
	Arc2	Arc2	CG13941
	bigmax	bigmax	CG3350
	CAH2	Carbonic anhydrase 2	CG6906
	cbt	cabut	CG4427
	CDase	Ceramidase	CG1471
	Cerk	Ceramide kinase	CG16708
	CG10026	CG10026	CG10026
	CG10031	CG10031	CG10031
	CG10211	CG10211	CG10211
	CG10359	CG10359	CG10359
	CG10433	CG10433	CG10433
	CG10570	CG10570	CG10570
	CG10585	CG10585	CG10585
	CG10623	CG10623	CG10623
	CG11147	CG11147	CG11147
	CG11370	CG11370	CG11370
	CG11852	CG11852	CG11852
	CG12214	CG12214	CG12214
	CG12268	CG12268	CG12268
	CG12546	CG12546	CG12546
	CG12643	CG12643	CG12643
	CG1265	CG1265	CG1265
	CG1275	CG1275	CG1275
	CG1299	CG1299	CG1299
	CG13041	CG13041	CG13041
	CG13060	CG13060	CG13060
	CG13067	CG13067	CG13067
	CG13183	CG13183	CG13183
	CG13679	CG13679	CG13679
	CG1368	CG1368	CG1368
	CG14291	CG14291	CG14291
	CG14292	CG14292	CG14292
	CG1440	CG1440	CG1440
	CG14567	CG14567	CG14567
	CG14696	CG14696	CG14696
	CG14752	CG14752	CG14752
	CG14997	CG14997	CG14997
	CG15093	CG15093	CG15093
	CG15098	CG15098	CG15098
	CG15212	CG15212	CG15212
	CG15213	CG15213	CG15213
	CG15279	CG15279	CG15279
	CG1572	CG1572	CG1572
	CG15784	CG15784	CG15784
	CG1600	CG1600	CG1600
	CG1607	CG1607	CG1607
	CG1632	CG1632	CG1632
	CG17211	CG17211	CG17211
	CG1749	CG1749	CG1749
	CG17843	CG17843	CG17843
	CG18294	CG18294	CG18294
	CG2016	CG2016	CG2016
	CG2145	CG2145	CG2145
	CG2789	CG2789	CG2789
	CG30197	CG30197	CG30197
	CG30427	CG30427	CG30427
	CG31121	CG31121	CG31121
	CG31705	CG31705	CG31705
	CG32521	CG32521	CG32521
	CG32603	CG32603	CG32603
	CG3280	CG3280	CG3280
	CG33129	CG33129	CG33129
	CG33178	CG33178	CG33178
	CG33233	CG33233	CG33233
	CG3823	CG3823	CG3823
	CG3835	CG3835	CG3835
	CG3842	CG3842	CG3842
	CG4199	CG4199	CG4199
	CG42272	CG42272	CG42272
	CG4332	CG4332	CG4332
	CG4386	CG4386	CG4386
	CG4702	CG4702	CG4702
	CG4757	CG4757	CG4757
	CG4914	CG4914	CG4914
	CG5130	CG5130	CG5130
	CG5157	CG5157	CG5157
	CG5326	CG5326	CG5326
	CG5399	CG5399	CG5399
	CG5455	CG5455	CG5455
	CG5946	CG5946	CG5946
	CG5953	CG5953	CG5953
	CG6055	CG6055	CG6055
	CG6142	CG6142	CG6142
	CG6234	CG6234	CG6234
	CG6287	CG6287	CG6287
	CG6361	CG6361	CG6361
	CG6426	CG6426	CG6426
	CG6503	CG6503	CG6503
	CG6726	CG6726	CG6726
	CG6770	CG6770	CG6770
	CG6912	CG6912	CG6912
	CG7220	CG7220	CG7220
	CG7267	CG7267	CG7267
	CG7675	CG7675	CG7675
	CG8034	CG8034	CG8034
	CG8066	CG8066	CG8066
	CG8128	CG8128	CG8128
	CG8317	CG8317	CG8317
	CG8481	CG8481	CG8481
	CG8547	CG8547	CG8547
	CG8740	CG8740	CG8740
	CG8927	CG8927	CG8927
	CG9008	CG9008	CG9008
	CG9312	CG9312	CG9312
	CG9503	CG9503	CG9503
	CG9689	CG9689	CG9689
	CG9691	CG9691	CG9691
	CG9782	CG9782	CG9782
	CG9812	CG9812	CG9812
	CG9932	CG9932	CG9932
	Cht5	Cht5	CG9307
	cib	ciboulot	CG4944
	ckd	cracked	CG14959
	Clect27	C-type lectin 27kD	CG3244
	Cpr100A	Cuticular protein 100A	CG12045
	Cpr35B	Cuticular protein 35B	CG3474
	Cpr49Ag	Cuticular protein 49Ag	CG8511
	Cpr50Cb	Cuticular protein 50Cb	CG6305
	Cpr51A	Cuticular protein 51A	CG10112
	Cpr57A	Cuticular protein 57A	CG18066
	Cpr65Ax2	Cuticular protein 65Ax2	CG18777
	Cpr65Ec	Cuticular protein 65Ec	CG8634
	Cyp309a1	Cyp309a1	CG9964
	Cyp310a1	Cyp310a1	CG10391
	Cyp9c1	Cytochrome P450-9c1	CG3616
	Cyt-c-p	Cytochrome c proximal	CG17903
	dap	dacapo	CG1772
	Ddc	Dopa decarboxylase	CG10697
	dmGlut	Dietary and metabolic glutamate transporter	CG5304
	Drs	Drosomycin	CG10810
	Edg78E	Ecdysone-dependent gene 78E	CG7673
	Edg91	Ecdysone-dependent gene 91	CG7539
	Esyt2	Esyt2	CG6643
	Fkbp13	Fkbp13	CG9847
	fon	fondue	CG15825
	fru	fruitless	CG14307
	GLaz	Glial Lazarillo	CG4604
	Glt	Glutactin	CG9280
	Got2	Glutamate oxaloacetate transaminase 2	CG4233
	GstD10	Glutathione S transferase D10	CG18548
	h	hairy	CG6494
	HLHm7	E(spl) region transcript m7	CG8361
	HmgD	High mobility group protein D	CG17950
	Hr46	Hormone receptor-like in 46	CG33183
	Idgf2	Imaginal disc growth factor 2	CG4475
	IM4	Immune induced molecule 4	CG15231
	ImpE2	Ecdysone-inducible gene E2	CG1934
	Inos	Inos	CG11143
	jbug	jitterbug	CG30092
	Jupiter	Jupiter	CG31363
	kel	kelch	CG7210
	l(2)34Fc	lethal (2) 34Fc	CG7532
	LamC	Lamin C	CG10119
	Lcp65Ad	Lcp65Ad	CG6955
	Lcp65Af	Lcp65Af	CG10533
	Lcp65Ag1	Lcp65Ag1	CG10530
	Lcp65Ag2	Lcp65Ag2	CG10534
	Lcp65Ag3	Larval cuticle protein	CG18779
	loj	logjam	CG10733
	mey	morpheyus	CG12063
	mmy	mummy	CG9535
	mthl9	methuselah-like 9	CG17084
	mus209	mutagen-sensitive 209	CG9193
	nab	nab	CG33545
	nec	necrotic	CG1857
	neo	neyo	CG7802
	nimC4	nimrod C4	CG16876
	Nmdmc	NAD-dependent methylenetetrahydrofolate dehydrogenase	CG18466
	Nox	NADPH oxidase	CG34399
	nyo	nyobe	CG1499
	Obp56a	Odorant-binding protein 56a	CG11797
	Obp83g	Odorant-binding protein 83g	CG31558
	obst-E	obstructor-E	CG11142
	Oli	Olig family	CG5545
	Osi14	Osiris 14	CG1155
	Paip2	polyA-binding protein interacting protein 2	CG12358
	PebIII	Ejaculatory bulb protein III	CG11390
	Phk-3	Pherokine 3	CG9358
	Pka-R1	cAMP-dependent protein kinase R1	CG42341
	Prx2540-1	Peroxiredoxin 2540-1	CG12405
	Prx2540-2	Peroxiredoxin 2540-2	CG11765
	ps	pasilla	CG42670
	pst	pastrel	CG8588
	PyK	Pyruvate kinase	CG7070
	QC	Glutaminyl cyclase	CG32412
	ref(2)P	refractory to sigma P	CG10360
	Reg-5	Rhythmically expressed gene 5	CG2928
	Rel	Relish	CG11992
	RnrS	Ribonucleoside diphosphate reductase small subunit	CG8975
	rt	rotated abdomen	CG6097
	SamDC	S-adenosylmethionine decarboxylase	CG5029
	Sec61gamma	Sec61gamma	CG14214
	sesB	stress-sensitive B	CG16944
	sn	singed	CG32858
	Sod3	Superoxide dismutase 3	CG9027
	Spn100A	Serpin 100A	CG1342
	Spn43Aa	Serine protease inhibitor 43Aa	CG12172
	Spn47C	Serpin 47C	CG7722
	spz6	spatzle 6	CG9196
	St3	Sulfotransferase 3	CG5431
	stck	steamer duck	CG7954
	TepIII	Thiolester containing protein III	CG7068
	Tpc1	Thiamine pyrophosphate carrier protein 1	CG6608
	trbl	tribbles	CG5408
	Tsf3	Transferrin 3	CG3666
	Tsp42Ea	Tetraspanin 42Ea	CG18817
	Tsp74F	Tetraspanin 74F	CG5492
	Ude	Uracil-DNA degrading factor	CG18410
	Ugt35a	UDP-glycosyltransferase 35a	CG6644
	Vha100-2	Vacuolar H[+] ATPase subunit 100-2	CG18617
	Vha26	Vacuolar H[+]-ATPase 26kD E subunit	CG1088
	vir-1	virus-induced RNA 1	CG31764
	yellow-b	yellow-b	CG17914
MITOCHONDRIAL DISEASES	Ag5r	Antigen 5-related	CG9538
	alpha-Est2	alpha-Esterase-2	CG2505
	Ance-4	Ance-4	CG8196
	antdh	antdh	CG1386
	Aph-4	Alkaline phosphatase 4	CG1462
	Bace	beta-site APP-cleaving enzyme	CG13095
	bgm	bubblegum	CG4501
	CG10086	CG10086	CG10086
	CG10226	CG10226	CG10226
	CG10512	CG10512	CG10512
	CG10560	CG10560	CG10560
	CG10562	CG10562	CG10562
	CG10621	CG10621	CG10621
	CG10910	CG10910	CG10910
	CG10911	CG10911	CG10911
	CG10912	CG10912	CG10912
	CG11368	CG11368	CG11368
	CG1143	CG1143	CG1143
	CG11659	CG11659	CG11659
	CG11796	CG11796	CG11796
	CG11911	CG11911	CG11911
	CG12057	CG12057	CG12057
	CG12116	CG12116	CG12116
	CG1246	CG1246	CG1246
	CG12963	CG12963	CG12963
	CG12974	CG12974	CG12974
	CG12998	CG12998	CG12998
	CG13311	CG13311	CG13311
	CG13321	CG13321	CG13321
	CG13323	CG13323	CG13323
	CG13482	CG13482	CG13482
	CG13658	CG13658	CG13658
	CG13659	CG13659	CG13659
	CG13947	CG13947	CG13947
	CG14292	CG14292	CG14292
	CG1441	CG1441	CG1441
	CG14439	CG14439	CG14439
	CG1461	CG1461	CG1461
	CG1468	CG1468	CG1468
	CG14872	CG14872	CG14872
	CG15043	CG15043	CG15043
	CG15093	CG15093	CG15093
	CG15255	CG15255	CG15255
	CG15818	CG15818	CG15818
	CG16743	CG16743	CG16743
	CG17287	CG17287	CG17287
	CG17562	CG17562	CG17562
	CG17633	CG17633	CG17633
	CG17734	CG17734	CG17734
	CG1809	CG1809	CG1809
	CG18170	CG18170	CG18170
	CG18327	CG18327	CG18327
	CG18493	CG18493	CG18493
	CG18547	CG18547	CG18547
	CG18635	CG18635	CG18635
	CG2064	CG2064	CG2064
	CG2789	CG2789	CG2789
	CG2930	CG2930	CG2930
	CG30026	CG30026	CG30026
	CG30269	CG30269	CG30269
	CG31004	CG31004	CG31004
	CG31041	CG31041	CG31041
	CG31086	CG31086	CG31086
	CG31103	CG31103	CG31103
	CG31259	CG31259	CG31259
	CG31446	CG31446	CG31446
	CG3168	CG3168	CG3168
	CG31769	CG31769	CG31769
	CG31778	CG31778	CG31778
	CG31793	CG31793	CG31793
	CG32091	CG32091	CG32091
	CG32483	CG32483	CG32483
	CG32667	CG32667	CG32667
	CG32669	CG32669	CG32669
	CG32695	CG32695	CG32695
	CG33003	CG33003	CG33003
	CG33080	CG33080	CG33080
	CG3344	CG3344	CG3344
	CG3348	CG3348	CG3348
	CG33493	CG33493	CG33493
	CG3819	CG3819	CG3819
	CG3835	CG3835	CG3835
	CG3868	CG3868	CG3868
	CG40486	CG40486	CG40486
	CG42235	CG42235	CG42235
	CG42249	CG42249	CG42249
	CG42561	CG42561	CG42561
	CG4562	CG4562	CG4562
	CG4666	CG4666	CG4666
	CG4721	CG4721	CG4721
	CG4830	CG4830	CG4830
	CG5036	CG5036	CG5036
	CG5246	CG5246	CG5246
	CG5399	CG5399	CG5399
	CG5506	CG5506	CG5506
	CG5687	CG5687	CG5687
	CG5767	CG5767	CG5767
	CG5770	CG5770	CG5770
	CG5773	CG5773	CG5773
	CG6125	CG6125	CG6125
	CG6432	CG6432	CG6432
	CG6726	CG6726	CG6726
	CG6910	CG6910	CG6910
	CG7378	CG7378	CG7378
	CG7778	CG7778	CG7778
	CG7916	CG7916	CG7916
	CG8028	CG8028	CG8028
	CG8129	CG8129	CG8129
	CG8303	CG8303	CG8303
	CG8560	CG8560	CG8560
	CG8562	CG8562	CG8562
	CG8628	CG8628	CG8628
	CG8630	CG8630	CG8630
	CG8654	CG8654	CG8654
	CG8661	CG8661	CG8661
	CG8785	CG8785	CG8785
	CG8791	CG8791	CG8791
	CG8997	CG8997	CG8997
	CG9449	CG9449	CG9449
	CG9451	CG9451	CG9451
	CG9466	CG9466	CG9466
	CG9468	CG9468	CG9468
	CG9509	CG9509	CG9509
	CG9512	CG9512	CG9512
	CG9527	CG9527	CG9527
	CG9547	CG9547	CG9547
	CG9673	CG9673	CG9673
	Cpr51A	Cuticular protein 51A	CG10112
	Cpr72Ec	Cuticular protein 72Ec	CG4784
	Cyp309a1	Cyp309a1	CG9964
	Cyp4d1	Cytochrome P450-4d1	CG3656
	Cyp4p1	Cytochrome P450-4p1	CG10842
	Cyp6a17	Cytochrome P450-6a17	CG10241
	Cyp6a2	Cytochrome P450-6a2	CG9438
	Cyp6a23	Cyp6a23	CG10242
	Cyp9b2	Cytochrome P450-9b2	CG4486
	Dip-B	Dipeptidase B	CG9285
	dmGlut	Dietary and metabolic glutamate transporter	CG5304
	Fmo-1	Flavin-containing monooxygenase 1	CG3006
	Fst	Frost	CG9434
	GstE7	Glutathione S transferase E7	CG17531
	h	hairy	CG6494
	hgo	homogentisate 1,2-dioxygenase	CG4779
	Idgf5	Imaginal disc growth factor 5	CG5154
	if	inflated	CG9623
	IM10	Immune induced molecule 10	CG18279
	IM4	Immune induced molecule 4	CG15231
	Jafrac1	thioredoxin peroxidase 1	CG1633
	Jon25Bi	Jonah 25Bi	CG8867
	Jon25Bii	Jonah 25Bii	CG8869
	Jon44E	Jonah 44E	CG8579
	Jon65Aiii	Jonah 65Aiii	CG6483
	Jon65Aiv	Jonah 65Aiv	CG6467
	Jon99Ci	Jonah 99Ci	CG31039
	Jon99Fi	Jonah 99Fi	CG18030
	Kr-h1	Kruppel homolog 1	CG18783
	l(2)03659	lethal (2) 03659	CG8799
	List	Lithium-inducible SLC6 transporter	CG15088
	LKR	lysine ketoglutarate reductase	CG7144
	MRP	Multidrug-Resistance like Protein 1	CG6214
	mt:ATPase6	mitochondrial ATPase subunit 6	CG34073
	Muc11A	Mucin 11A	CG32656
	Mur29B	Mucin related 29B	CG31901
	Myo28B1	Myo28B1	CG6976
	Nc73EF	Neural conserved at 73EF	CG11661
	Nmdmc	NAD-dependent methylenetetrahydrofolate dehydrogenase	CG18466
	Npc2d	Niemann-Pick type C-2d	CG12813
	Obp56d	Odorant-binding protein 56d	CG11218
	Pebp1	Phosphatidylethanolamine-binding protein 1	CG18594
	Pepck	Phosphoenolpyruvate carboxykinase	CG17725
	Prx2540-2	Peroxiredoxin 2540-2	CG11765
	Reg-2	Rhythmically expressed gene 2	CG3200
	salt	salty dog	CG2196
	slo	slowpoke	CG10693
	Sodh-1	Sorbitol dehydrogenase 1	CG1982
	Spn47C	Serpin 47C	CG7722
	SPR	Sex peptide receptor	CG16752
	St1	Sulfotransferase 1	CG5428
	stv	starvin	CG32130
	Tsp42Ed	Tetraspanin 42Ed	CG12846
	Ugt37b1	UDP-glycosyltransferase 37b1	CG9481
	Ugt86Da	Ugt86Da	CG18578
	Ugt86Dd	Ugt86Dd	CG6633
	Vago	Vago	CG2081
	Vha44	Vacuolar H[+] ATPase 44kD C subunit	CG8048
	yip7	yippee interacting protein 7	CG6457
SIGNAL TRANSDUCTION	18w	18 wheeler	CG8896
	5-HT1A	Serotonin receptor 1A	CG16720
	5-HT7	Serotonin receptor 7	CG12073
	7B2	7B2	CG1168
	Ac76E	Adenylyl cyclase 76E	CG7978
	Ac78C	Adenylyl cyclase 78C	CG10564
	Akh	Adipokinetic hormone	CG1171
	Alk	Alk	CG8250
	AR-2	Allatostatin Receptor 2	CG10001
	Arr1	Arrestin 1	CG5711
	Ast-C	Allatostatin C	CG14919
	betaggt-I	beta subunit of type I geranylgeranyl transferase	CG3469
	Ca-alpha1T	Ca[2+]-channel protein alpha[[1]] subunit T	CG15899
	Calx	Na/Ca-exchange protein	CG5685
	cbt	cabut	CG4427
	Cerk	Ceramide kinase	CG16708
	CG10086	CG10086	CG10086
	CG10345	CG10345	CG10345
	CG10359	CG10359	CG10359
	CG10738	CG10738	CG10738
	CG11318	CG11318	CG11318
	CG12290	CG12290	CG12290
	CG13579	CG13579	CG13579
	CG13830	CG13830	CG13830
	CG13995	CG13995	CG13995
	CG14669	CG14669	CG14669
	CG14945	CG14945	CG14945
	CG15556	CG15556	CG15556
	CG15611	CG15611	CG15611
	CG1632	CG1632	CG1632
	CG1695	CG1695	CG1695
	CG18067	CG18067	CG18067
	CG18747	CG18747	CG18747
	CG1887	CG1887	CG1887
	CG2789	CG2789	CG2789
	CG30158	CG30158	CG30158
	CG30440	CG30440	CG30440
	CG30456	CG30456	CG30456
	CG31191	CG31191	CG31191
	CG31221	CG31221	CG31221
	CG31714	CG31714	CG31714
	CG31760	CG31760	CG31760
	CG32082	CG32082	CG32082
	CG32506	CG32506	CG32506
	CG32683	CG32683	CG32683
	CG33696	CG33696	CG33696
	CG33958	CG33958	CG33958
	CG34357	CG34357	CG34357
	CG34384	CG34384	CG34384
	CG34393	CG34393	CG34393
	CG4168	CG4168	CG4168
	CG42339	CG42339	CG42339
	CG42450	CG42450	CG42450
	CG42629	CG42629	CG42629
	CG42674	CG42674	CG42674
	CG43729	CG43729	CG34318
	CG5036	CG5036	CG5036
	CG7918	CG7918	CG7918
	CG8795	CG8795	CG8795
	CG8909	CG8909	CG8909
	cln3	cln3	CG5582
	clumsy	clumsy	CG8681
	Corin	Corin	CG2105
	Cyp310a1	Cyp310a1	CG10391
	D2R	Dopamine 2-like receptor	CG33517
	daw	dawdle	CG16987
	DCX-EMAP	Doublecortin-domain-containing echinoderm-microtubule-associated protein ortholog	CG42247
	Ddr	Discoidin domain receptor	CG33531
	Dh31	Diuretic hormone 31	CG13094
	Dh44	Diuretic hormone 44	CG8348
	Dh44-R1	Diuretic hormone 44 receptor 1	CG8422
	Dif	Dorsal-related immunity factor	CG6794
	Dms	Dromyosuppressin	CG6440
	dnc	dunce	CG32498
	DopR2	Dopamine receptor 2	CG18741
	Dsk	Drosulfakinin	CG18090
	ea	easter	CG4920
	eag	ether a go-go	CG10952
	Ect4	Ect4	CG34373
	ETH	Ecdysis triggering hormone	CG18105
	Fmrf	FMRFamide-related	CG2346
	fng	fringe	CG10580
	fred	friend of echinoid	CG31774
	ftz-f1	ftz transcription factor 1	CG4059
	GABA-B-R2	metabotropic GABA-B receptor subtype 2	CG6706
	GABA-B-R3	metabotropic GABA-B receptor subtype 3	CG3022
	Glu-RI	Glutamate receptor I	CG8442
	Glu-RIB	Glutamate receptor IB	CG4481
	GRHR	Gonadotropin-releasing hormone receptor	CG11325
	Gycalpha99B	Guanylyl cyclase alpha-subunit at 99B	CG1912
	hec	hector	CG4395
	Hr39	Hormone receptor-like in 39	CG8676
	Hr4	Hr4	CG16902
	Hr46	Hormone receptor-like in 46	CG33183
	Hr96	Hormone receptor-like in 96	CG11783
	hug	hugin	CG6371
	IA-2	IA-2 ortholog	CG31795
	if	inflated	CG9623
	IM10	Immune induced molecule 10	CG18279
	IM3	Immune induced molecule 3	CG16844
	knk	knickkopf	CG6217
	Lkr	Leucokinin receptor	CG10626
	lox2	lysyl oxidase-like 2	CG4402
	LpR1	Lipophorin receptor 1	CG31094
	LpR2	Lipophorin receptor 2	CG31092
	m2	E(spl) region transcript m2	CG6104
	mAcR-60C	muscarinic Acetylcholine Receptor 60C	CG4356
	mthl14	methuselah-like 14	CG32476
	mthl3	methuselah-like 3	CG6530
	mthl9	methuselah-like 9	CG17084
	mtt	mangetout	CG30361
	mun	munin	CG42625
	mwh	multiple wing hairs	CG13913
	nec	necrotic	CG1857
	Nedd4	Nedd4	CG42279
	neur	neuralized	CG11988
	Nmdar1	NMDA receptor 1	CG2902
	Nmdar2	NMDA receptor 2	CG33513
	Npc1b	Niemann-Pick type C-1b	CG12092
	Nplp1	Neuropeptide-like precursor 1	CG3441
	oa2	octopamine receptor 2	CG6919
	Oamb	Octopamine receptor in mushroom bodies	CG3856
	otk	off-track	CG8967
	Pax	Paxillin	CG31794
	Pde1c	Phosphodiesterase 1c	CG42325
	Pdk	Pyruvate dehydrogenase kinase	CG8808
	Pka-R1	cAMP-dependent protein kinase R1	CG42341
	Pka-R2	cAMP-dependent protein kinase R2	CG15862
	Pkc53E	Protein C kinase 53E	CG6622
	Pkcdelta	Protein kinase C delta	CG42349
	Plc21C	Phospholipase C at 21C	CG4574
	Pld	Phospholipase D	CG12110
	Proc-R	Proctolin receptor	CG6986
	ptc	patched	CG2411
	Pvf1	PDGF- and VEGF-related factor 1	CG7103
	pwn	pawn	CG11101
	Rab23	Rab23	CG2108
	Rab3	Rab-protein 3	CG7576
	rab3-GEF	rab3-GEF	CG5627
	rdgA	retinal degeneration A	CG42667
	rdgC	retinal degeneration C	CG6571
	Rdl	Resistant to dieldrin	CG10537
	Rel	Relish	CG11992
	Rgk2	Rgk2	CG34390
	Rgk3	Rgk3	CG34397
	Rh6	Rhodopsin 6	CG5192
	RhoGAP100F	RhoGAP100F	CG1976
	RhoGAP102A	RhoGAP102A	CG42316
	RhoGEF3	RhoGEF3	CG42378
	SIFR	SIFamide receptor	CG10823
	Snmp2	Sensory neuron membrane protein 2	CG7422
	Snoo	Sno oncogene	CG34421
	sNPF	short neuropeptide F precursor	CG13968
	sNPF-R	short neuropeptide F receptor	CG7395
	spheroide	spheroide	CG9675
	Spn27A	Serpin 27A	CG11331
	SPR	Sex peptide receptor	CG16752
	Sr-CI	Scavenger receptor class C, type I	CG4099
	stck	steamer duck	CG7954
	stet	stem cell tumor	CG33166
	sti	sticky	CG10522
	sug	sugarbabe	CG3850
	Sur	Sulfonylurea receptor	CG5772
	Swim	Secreted Wg-interacting molecule	CG3074
	Takl1	Tak1-like 1	CG31421
	Tbh	Tyramine beta hydroxylase	CG1543
	Traf-like	TNF-receptor-associated factor-like	CG4394
	tsl	torso-like	CG6705
	ttv	tout-velu	CG10117
	Tusp	Tusp	CG5586
	Twdlalpha	Tweedlealpha	CG32574
	TyrR	Tyramine receptor	CG7431
	TyrRII	Tyramine receptor II	CG16766
	uif	uninflatable	CG9138
	unc-13	unc-13	CG2999
	Unc-89	Unc-89	CG33519
	VhaM8.9	VhaM8.9	CG8444
	wry	weary	CG31665
KINASES/PHOSPHATASES	ABCB7	ABCB7	CG7955
	AcCoAS	Acetyl Coenzyme A synthase	CG9390
	Adk1	Adenylate kinase-1	CG17146
	Adk2	Adenylate kinase-2	CG3140
	Adk3	Adenylate kinase-3	CG6612
	Alk	Alk	CG8250
	Aph-4	Alkaline phosphatase 4	CG1462
	ATPCL	ATP citrate lyase	CG8322
	betaTub60D	beta-Tubulin at 60D	CG3401
	bgm	bubblegum	CG4501
	bw	brown	CG17632
	CanA1	Calcineurin A1	CG1455
	cbt	cabut	CG4427
	Cerk	Ceramide kinase	CG16708
	cert	ceramide transfer protein	CG7207
	CG10226	CG10226	CG10226
	CG10268	CG10268	CG10268
	CG10738	CG10738	CG10738
	CG10827	CG10827	CG10827
	CG11147	CG11147	CG11147
	CG11437	CG11437	CG11437
	CG11883	CG11883	CG11883
	CG11897	CG11897	CG11897
	CG12512	CG12512	CG12512
	CG13311	CG13311	CG13311
	CG14669	CG14669	CG14669
	CG14741	CG14741	CG14741
	CG15311	CG15311	CG15311
	CG15434	CG15434	CG15434
	CG15611	CG15611	CG15611
	CG1695	CG1695	CG1695
	CG17026	CG17026	CG17026
	CG17029	CG17029	CG17029
	CG1809	CG1809	CG1809
	CG2017	CG2017	CG2017
	CG2680	CG2680	CG2680
	CG30158	CG30158	CG30158
	CG30274	CG30274	CG30274
	CG30440	CG30440	CG30440
	CG30456	CG30456	CG30456
	CG31121	CG31121	CG31121
	CG31689	CG31689	CG31689
	CG31792	CG31792	CG31792
	CG31793	CG31793	CG31793
	CG32091	CG32091	CG32091
	CG32506	CG32506	CG32506
	CG32649	CG32649	CG32649
	CG33158	CG33158	CG33158
	CG33671	CG33671	CG33671
	CG33970	CG33970	CG33970
	CG34356	CG34356	CG34356
	CG34357	CG34357	CG34357
	CG34384	CG34384	CG34384
	CG34393	CG34393	CG34393
	CG3608	CG3608	CG3608
	CG42249	CG42249	CG42249
	CG42321	CG42321	CG42321
	CG42629	CG42629	CG42629
	CG42674	CG42674	CG42674
	CG4301	CG4301	CG4301
	CG4500	CG4500	CG4500
	CG4562	CG4562	CG4562
	CG4822	CG4822	CG4822
	CG4839	CG4839	CG4839
	CG5036	CG5036	CG5036
	CG5567	CG5567	CG5567
	CG5577	CG5577	CG5577
	CG5656	CG5656	CG5656
	CG5853	CG5853	CG5853
	CG6145	CG6145	CG6145
	CG6432	CG6432	CG6432
	CG7069	CG7069	CG7069
	CG7378	CG7378	CG7378
	CG7995	CG7995	CG7995
	CG8239	CG8239	CG8239
	CG8908	CG8908	CG8908
	CG9270	CG9270	CG9270
	CG9297	CG9297	CG9297
	CG9449	CG9449	CG9449
	CG9451	CG9451	CG9451
	CG9981	CG9981	CG9981
	CG9990	CG9990	CG9990
	cln3	cln3	CG5582
	comt	comatose	CG1618
	dap	dacapo	CG1772
	daw	dawdle	CG16987
	Ddr	Discoidin domain receptor	CG33531
	Dhc93AB	Dynein heavy chain at 93AB	CG3723
	E23	Early gene at 23	CG3327
	eag	ether a go-go	CG10952
	fred	friend of echinoid	CG31774
	Gpdh	Glycerol 3 phosphate dehydrogenase	CG9042
	Gpo-1	Glycerophosphate oxidase-1	CG8256
	Gyk	Glycerol kinase	CG18374
	Hex-A	Hexokinase A	CG3001
	Hex-C	Hexokinase C	CG8094
	IA-2	IA-2 ortholog	CG31795
	igl	igloo	CG18285
	Ino80	Ino80	CG31212
	knk	knickkopf	CG6217
	KP78a	KP78a	CG6715
	KP78b	KP78b	CG17216
	l(2)03659	lethal (2) 03659	CG8799
	Mcm2	Minichromosome maintenance 2	CG7538
	Mdr49	Multi drug resistance 49	CG3879
	Mdr65	Multiple drug resistance 65	CG10181
	mira	miranda	CG12249
	Mlc1	Myosin alkali light chain 1	CG5596
	MRP	Multidrug-Resistance like Protein 1	CG6214
	mt:ATPase6	mitochondrial ATPase subunit 6	CG34073
	mt:Cyt-b	mitochondrial Cytochrome b	CG34090
	mt:ND4	mitochondrial NADH-ubiquinone oxidoreductase chain 4	CG34085
	mt:ND5	mitochondrial NADH-ubiquinone oxidoreductase chain 5	CG34083
	Myo10A	unconventional myosin class XV	CG2174
	Myo28B1	Myo28B1	CG6976
	Myo61F	Myosin 61F	CG9155
	nrv3	nervana 3	CG8663
	otk	off-track	CG8967
	Papss	PAPS synthetase	CG8363
	Pdk	Pyruvate dehydrogenase kinase	CG8808
	Pepck	Phosphoenolpyruvate carboxykinase	CG17725
	Phk-3	Pherokine 3	CG9358
	Pka-C3	cAMP-dependent protein kinase 3	CG6117
	Pka-R1	cAMP-dependent protein kinase R1	CG42341
	Pka-R2	cAMP-dependent protein kinase R2	CG15862
	Pkc53E	Protein C kinase 53E	CG6622
	Pkcdelta	Protein kinase C delta	CG42349
	Pkg21D	cGMP-dependent protein kinase 21D	CG3324
	Pld	Phospholipase D	CG12110
	Pmp70	Pmp70	CG12703
	Proct	Proctolin	CG7105
	Ptp52F	Ptp52F	CG18243
	Pvf1	PDGF- and VEGF-related factor 1	CG7103
	PyK	Pyruvate kinase	CG7070
	Rab23	Rab23	CG2108
	Rab3	Rab-protein 3	CG7576
	rdgA	retinal degeneration A	CG42667
	rdgC	retinal degeneration C	CG6571
	rec	recombination-defective	CG31293
	Reg-2	Rhythmically expressed gene 2	CG3200
	Rgk2	Rgk2	CG34390
	RhoGAP100F	RhoGAP100F	CG1976
	RhoGAP102A	RhoGAP102A	CG42316
	RhoGEF3	RhoGEF3	CG42378
	Rph	Rabphilin	CG11556
	skap	skpA associated protein	CG11963
	Slob	Slowpoke binding protein	CG6772
	Snoo	Sno oncogene	CG34421
	sNPF	short neuropeptide F precursor	CG13968
	sNPF-R	short neuropeptide F receptor	CG7395
	SrpRbeta	Signal recognition particle receptor beta	CG33162
	stck	steamer duck	CG7954
	stet	stem cell tumor	CG33166
	sti	sticky	CG10522
	sug	sugarbabe	CG3850
	Sur	Sulfonylurea receptor	CG5772
	Takl1	Tak1-like 1	CG31421
	Tpc1	Thiamine pyrophosphate carrier protein 1	CG6608
	trbl	tribbles	CG5408
	tsl	torso-like	CG6705
	ttv	tout-velu	CG10117
	Twdlalpha	Tweedlealpha	CG32574
	unc-104	unc-104	CG8566
	Unc-89	Unc-89	CG33519
	veil	veil	CG4827
	Vha100-2	Vacuolar H[+] ATPase subunit 100-2	CG18617
	Vha100-4	Vacuolar H[+] ATPase subunit 100-4	CG7678
	Vha100-5	Vacuolar H[+] ATPase subunit 100-5	CG12602
	Vha13	Vacuolar H[+] ATPase G-subunit	CG6213
	Vha26	Vacuolar H[+]-ATPase 26kD E subunit	CG1088
	Vha36-1	Vacuolar H[+] ATPase subunit 36-1	CG8186
	Vha44	Vacuolar H[+] ATPase 44kD C subunit	CG8048
	VhaAC45	Vacuolar H[+] ATPase accessory protein AC45	CG8029
	VhaSFD	Vacuolar H[+]-ATPase SFD subunit	CG17332
IMMUNE RESPONSE	18w	18 wheeler	CG8896
	Acp1	Adult cuticle protein 1	CG7216
	Adh	Alcohol dehydrogenase	CG3481
	Arc2	Arc2	CG13941
	CG10621	CG10621	CG10621
	CG10910	CG10910	CG10910
	CG10912	CG10912	CG10912
	CG11413	CG11413	CG11413
	CG11594	CG11594	CG11594
	CG11854	CG11854	CG11854
	CG12116	CG12116	CG12116
	CG12502	CG12502	CG12502
	CG12766	CG12766	CG12766
	CG13311	CG13311	CG13311
	CG13323	CG13323	CG13323
	CG1358	CG1358	CG1358
	CG13618	CG13618	CG13618
	CG13641	CG13641	CG13641
	CG13947	CG13947	CG13947
	CG14567	CG14567	CG14567
	CG14661	CG14661	CG14661
	CG1468	CG1468	CG1468
	CG14762	CG14762	CG14762
	CG14957	CG14957	CG14957
	CG15043	CG15043	CG15043
	CG15096	CG15096	CG15096
	CG15126	CG15126	CG15126
	CG15293	CG15293	CG15293
	CG15740	CG15740	CG15740
	CG15784	CG15784	CG15784
	CG15829	CG15829	CG15829
	CG1600	CG1600	CG1600
	CG1607	CG1607	CG1607
	CG16713	CG16713	CG16713
	CG16743	CG16743	CG16743
	CG16749	CG16749	CG16749
	CG16756	CG16756	CG16756
	CG16898	CG16898	CG16898
	CG17119	CG17119	CG17119
	CG17292	CG17292	CG17292
	CG17571	CG17571	CG17571
	CG18067	CG18067	CG18067
	CG2065	CG2065	CG2065
	CG3301	CG3301	CG3301
	CG3523	CG3523	CG3523
	CG3699	CG3699	CG3699
	CG3759	CG3759	CG3759
	CG3775	CG3775	CG3775
	CG3940	CG3940	CG3940
	CG4000	CG4000	CG4000
	CG4199	CG4199	CG4199
	CG42339	CG42339	CG42339
	CG4267	CG4267	CG4267
	CG4757	CG4757	CG4757
	CG5527	CG5527	CG5527
	CG5773	CG5773	CG5773
	CG6067	CG6067	CG6067
	CG6361	CG6361	CG6361
	CG6426	CG6426	CG6426
	CG6910	CG6910	CG6910
	CG7016	CG7016	CG7016
	CG7203	CG7203	CG7203
	CG7214	CG7214	CG7214
	CG7778	CG7778	CG7778
	CG7916	CG7916	CG7916
	CG7995	CG7995	CG7995
	CG8129	CG8129	CG8129
	CG8157	CG8157	CG8157
	CG8492	CG8492	CG8492
	CG8562	CG8562	CG8562
	CG8791	CG8791	CG8791
	CG9090	CG9090	CG9090
	CG9119	CG9119	CG9119
	CG9331	CG9331	CG9331
	CG9466	CG9466	CG9466
	CG9468	CG9468	CG9468
	CG9510	CG9510	CG9510
	CG9527	CG9527	CG9527
	CG9701	CG9701	CG9701
	CG9733	CG9733	CG9733
	CG9914	CG9914	CG9914
	Cpr49Ae	Cuticular protein 49Ae	CG8505
	Cpr67Fb	Cuticular protein 67Fb	CG18348
	Cpr92F	Cuticular protein 92F	CG5494
	Ctr1B	Copper transporter 1B	CG7459
	Cyp18a1	Cytochrome P450-18a1	CG6816
	Cyp28d1	Cyp28d1	CG10833
	Cyp4p3	Cyp4p3	CG10843
	Cyp6a13	Cyp6a13	CG2397
	Cyt-b5-r	Cytochrome b5-related	CG13279
	Ddc	Dopa decarboxylase	CG10697
	Dh44	Diuretic hormone 44	CG8348
	Dif	Dorsal-related immunity factor	CG6794
	dnr1	defense repressor 1	CG12489
	Drs	Drosomycin	CG10810
	Ect4	Ect4	CG34373
	fon	fondue	CG15825
	Fst	Frost	CG9434
	Gip	GIP-like	CG2227
	Glt	Glutactin	CG9280
	GstE9	Glutathione S transferase E9	CG17534
	Hml	Hemolectin	CG7002
	hug	hugin	CG6371
	Idgf1	Imaginal disc growth factor 1	CG4472
	Idgf3	Imaginal disc growth factor 3	CG4559
	IM10	Immune induced molecule 10	CG18279
	IM3	Immune induced molecule 3	CG16844
	IM4	Immune induced molecule 4	CG15231
	Jon25Bi	Jonah 25Bi	CG8867
	Jon25Bii	Jonah 25Bii	CG8869
	Jon25Biii	Jonah 25Biii	CG8871
	Jon44E	Jonah 44E	CG8579
	Jon65Aiv	Jonah 65Aiv	CG6467
	Jon99Ci	Jonah 99Ci	CG31039
	Jon99Ciii	Jonah 99Ciii	CG31362
	Jon99Fi	Jonah 99Fi	CG18030
	Jon99Fii	Jonah 99Fii	CG2229
	l(2)34Fc	lethal (2) 34Fc	CG7532
	LysB	Lysozyme B	CG1179
	LysC	Lysozyme C	CG9111
	LysD	Lysozyme D	CG9118
	LysE	Lysozyme E	CG1180
	mag	magro	CG5932
	Muc11A	Mucin 11A	CG32656
	Muc55B	Mucin 55B	CG5765
	mus209	mutagen-sensitive 209	CG9193
	nec	necrotic	CG1857
	Npc2d	Niemann-Pick type C-2d	CG12813
	Odc1	Ornithine decarboxylase 1	CG8721
	Pabp2	Pabp2	CG2163
	Pebp1	Phosphatidylethanolamine-binding protein 1	CG18594
	PGRP-LB	Peptidoglycan recognition protein LB	CG14704
	Prx2540-1	Peroxiredoxin 2540-1	CG12405
	psidin	phagocyte signaling impaired	CG4845
	Pur-alpha	Purine-rich binding protein-alpha	CG1507
	Pvf1	PDGF- and VEGF-related factor 1	CG7103
	Rel	Relish	CG11992
	scrib	scribbled	CG42614
	sn	singed	CG32858
	Sodh-1	Sorbitol dehydrogenase 1	CG1982
	Sp212	Serine-peptidase 212	CG33329
	Sp7	Serine protease 7	CG3066
	Spat	Serine pyruvate aminotransferase	CG3926
	spheroide	spheroide	CG9675
	Spn27A	Serpin 27A	CG11331
	Spn28D	Serpin 28D	CG7219
	Spn77Ba	Serpin 77Ba	CG6680
	Sr-CI	Scavenger receptor class C, type I	CG4099
	Swim	Secreted Wg-interacting molecule	CG3074
	TepII	Thiolester containing protein II	CG7052
	Tg	Transglutaminase	CG7356
	thetaTry	thetaTrypsin	CG12385
	tsl	torso-like	CG6705
	UGP	UGP	CG4347
	v(2)k05816	v(2)k05816	CG3524
	Vago	Vago	CG2081
	vir-1	virus-induced RNA 1	CG31764
REDOX	5-HT7	Serotonin receptor 7	CG12073
	7B2	7B2	CG1168
	ACC	Acetyl-CoA carboxylase	CG11198
	Acp65Aa	Acp65Aa	CG10297
	Adh	Alcohol dehydrogenase	CG3481
	Aldh	Aldehyde dehydrogenase	CG3752
	antdh	antdh	CG1386
	Btd	Biotinidase	CG3599
	CDase	Ceramidase	CG1471
	CG10211	CG10211	CG10211
	CG10512	CG10512	CG10512
	CG10962	CG10962	CG10962
	CG11200	Carbonyl reductase	CG11200
	CG11796	CG11796	CG11796
	CG12082	CG12082	CG12082
	CG12116	CG12116	CG12116
	CG12164	CG12164	CG12164
	CG12171	CG12171	CG12171
	CG12177	CG12177	CG12177
	CG12224	CG12224	CG12224
	CG12523	CG12523	CG12523
	CG12539	CG12539	CG12539
	CG1275	CG1275	CG1275
	CG12766	CG12766	CG12766
	CG12896	CG12896	CG12896
	CG12998	CG12998	CG12998
	CG13042	CG13042	CG13042
	CG13043	CG13043	CG13043
	CG13280	CG13280	CG13280
	CG1358	CG1358	CG1358
	CG14118	CG14118	CG14118
	CG14752	CG14752	CG14752
	CG14997	CG14997	CG14997
	CG15093	CG15093	CG15093
	CG15434	CG15434	CG15434
	CG15615	CG15615	CG15615
	CG15629	CG15629	CG15629
	CG15706	CG15706	CG15706
	CG15818	CG15818	CG15818
	CG16700	CG16700	CG16700
	CG16884	CG16884	CG16884
	CG17273	CG17273	CG17273
	CG1749	CG1749	CG1749
	CG17571	CG17571	CG17571
	CG17843	CG17843	CG17843
	CG17896	CG17896	CG17896
	CG18522	CG18522	CG18522
	CG18522	CG18522	CG18522
	CG18547	CG18547	CG18547
	CG18607	CG18607	CG18607
	CG2064	CG2064	CG2064
	CG2065	CG2065	CG2065
	CG2767	CG2767	CG2767
	CG2789	CG2789	CG2789
	CG30427	CG30427	CG30427
	CG31286	CG31286	CG31286
	CG31559	CG31559	CG31559
	CG32170	CG32170	CG32170
	CG32557	CG32557	CG32557
	CG32649	CG32649	CG32649
	CG32694	CG32694	CG32694
	CG32700	CG32700	CG32700
	CG3301	CG3301	CG3301
	CG33099	CG33099	CG33099
	CG3348	CG3348	CG3348
	CG33490	CG33490	CG33490
	CG33791	CG33791	CG33791
	CG3394	CG3394	CG3394
	CG3523	CG3523	CG3523
	CG3699	CG3699	CG3699
	CG3759	CG3759	CG3759
	CG3835	CG3835	CG3835
	CG3842	CG3842	CG3842
	CG3842	CG3842	CG3842
	CG40485	CG40485	CG40485
	CG40486	CG40486	CG40486
	CG4199	CG4199	CG4199
	CG42331	CG42331	CG42331
	CG42700	CG42700	CG13165
	CG4822	CG4822	CG4822
	CG4842	CG4842	CG4842
	CG5096	CG5096	CG5096
	CG5157	CG5157	CG5157
	CG5321	CG5321	CG5321
	CG5346	CG5346	CG5346
	CG5946	CG5946	CG5946
	CG5946	CG5946	CG5946
	CG6045	CG6045	CG6045
	CG6084	CG6084	CG6084
	CG6142	CG6142	CG6142
	CG6206	CG6206	CG6206
	CG6282	CG6282	CG6282
	CG6287	CG6287	CG6287
	CG6296	CG6296	CG6296
	CG6910	CG6910	CG6910
	CG7567	CG7567	CG7567
	CG7675	CG7675	CG7675
	CG7708	CG7708	CG7708
	CG7724	CG7724	CG7724
	CG7724	CG7724	CG7724
	CG7840	CG7840	CG7840
	CG7992	CG7992	CG7992
	CG8129	CG8129	CG8129
	CG8306	CG8306	CG8306
	CG8630	CG8630	CG8630
	CG8888	CG8888	CG8888
	CG8909	CG8909	CG8909
	CG9265	CG9265	CG9265
	CG9331	CG9331	CG9331
	CG9436	CG9436	CG9436
	CG9451	CG9451	CG9451
	CG9503	CG9503	CG9503
	CG9509	CG9509	CG9509
	CG9512	CG9512	CG9512
	CG9517	CG9517	CG9517
	CG9521	CG9521	CG9521
	CG9522	CG9522	CG9522
	CG9527	CG9527	CG9527
	CG9547	CG9547	CG9547
	cher	cheerio	CG3937
	cln3	cln3	CG5582
	Cpr	Cytochrome P450 reductase	CG11567
	Cpr100A	Cuticular protein 100A	CG12045
	Cpr49Ae	Cuticular protein 49Ae	CG8505
	Ctr1B	Copper transporter 1B	CG7459
	Cyp12a4	Cyp12a4	CG6042
	Cyp12e1	Cyp12e1	CG14680
	Cyp18a1	Cytochrome P450-18a1	CG6816
	Cyp28d1	Cyp28d1	CG10833
	Cyp28d2	Cyp28d2	CG6081
	Cyp301a1	Cyp301a1	CG8587
	Cyp309a1	Cyp309a1	CG9964
	Cyp310a1	Cyp310a1	CG10391
	Cyp313a3	Cyp313a3	CG10093
	Cyp4aa1	Cyp4aa1	CG8302
	Cyp4c3	Cytochrome P450-4c3	CG1438
	Cyp4d1	Cytochrome P450-4d1	CG3656
	Cyp4g15	Cyp4g15	CG11715
	Cyp4p1	Cytochrome P450-4p1	CG10842
	Cyp4p3	Cyp4p3	CG10843
	Cyp4s3	Cyp4s3	CG9081
	Cyp6a13	Cyp6a13	CG2397
LIFESPAN/AGING	Cyp6a13	Cyp6a13	CG2397
	Cyp6a17	Cytochrome P450-6a17	CG10241
	Cyp6a18	Cyp6a18	CG13977
	Cyp6a18	Cyp6a18	CG13977
	Cyp6a2	Cytochrome P450-6a2	CG9438
	Cyp6a21	Cyp6a21	CG10247
	Cyp6a23	Cyp6a23	CG10242
	Cyp6a9	Cytochrome P450-6a9	CG10246
	Cyp6d4	Cyp6d4	CG12800
	Cyp6g2	Cyp6g2	CG8859
	Cyp9b1	Cytochrome P450-9b1	CG4485
	Cyp9b1	Cytochrome P450-9b1	CG4485
	Cyp9b2	Cytochrome P450-9b2	CG4486
	Cyp9b2	Cytochrome P450-9b2	CG4486
	Cyp9c1	Cytochrome P450-9c1	CG3616
[truncated: 1,220 more rows]
