# Supplementary material for: Whole transcriptome analysis of a reversible neurodegenerative process in Drosophila reveals potential neuroprotective genes
Source: BMC Genomics. 2012 Sep 15;13:483. doi: 10.1186/1471-2164-13-483 (PMC3496630; doi:10.1186/1471-2164-13-483)
Supplement: Additional file 12 — Table S12. Genes regulated by Sall both in embryonic stages and in and pupal muscle. [file 1471-2164-13-483-S12.xls]

## Sheet: Table S12
Additional file 12, Table S12. Genes regulated by Sall both in embryonic stages and in and pupal muscle.
SYMBOL	NAME	CG ID
CG10320	CG10320	CG10320
CG12400	CG12400	CG12400
CG13365	CG13365	CG13365
CG17562	CG17562	CG17562
CG17726	CG17726	CG17726
CG18266	CG18266	CG18266
CG18301	CG18301	CG18301
CG2157	CG2157	CG2157
CG30373	CG30373	CG30373
Cyp4g1	Cytochrome P450-4g1	CG3972
eIF4E-3	eIF4E-3	CG8023
mt:ATPase6	mitochondrial ATPase subunit 6	CG34073
mt:CoI	mitochondrial Cytochrome c oxidase subunit I	CG34067
mt:CoII	mitochondrial Cytochrome c oxidase subunit II	CG34069
mt:CoIII	mitochondrial Cytochrome c oxidase subunit III	CG34074
mt:Cyt-b	mitochondrial Cytochrome b	CG34090
mt:ND1	mitochondrial NADH-ubiquinone oxidoreductase chain 1	CG34092
mt:ND3	mitochondrial NADH-ubiquinone oxidoreductase chain 3	CG34076
mt:ND4	mitochondrial NADH-ubiquinone oxidoreductase chain 4	CG34085
mt:ND4L	mitochondrial NADH-ubiquinone oxidoreductase chain 4L	CG34086
mt:ND5	mitochondrial NADH-ubiquinone oxidoreductase chain 5	CG34083
