# Supplementary material for: Whole transcriptome analysis of a reversible neurodegenerative process in Drosophila reveals potential neuroprotective genes
Source: BMC Genomics. 2012 Sep 15;13:483. doi: 10.1186/1471-2164-13-483 (PMC3496630; doi:10.1186/1471-2164-13-483)
Supplement: Additional file 13 — Table S13. Oligonucleotides used for PCR analysis. [file 1471-2164-13-483-S13.xls]

## Sheet: Table S13
Additional file 13, Table S13. Oligonucleotides used for PCR analysis
GENE			PRIMERS
SYMBOL	NAME	CG ID	FORWARD	REVERSE
salm	spalt major	CG6464	5’-CACCACCGTCACAGCCACATG-3’	5’-CGAGTTATCGTTGCTGTGCGG-3’
dro5	drosomycin-5	CG10812	5’-GCCAAGGAAGCCGATGCCGA-3’	5’-ACGCGCCTTGAAGGATGGCC-3’
IM3	Immune induced molecule 3	CG16844	5’-CTGGCTCTGGCCAACGGTGA-3’	5’-CCGCTGCCCTTAGGCCCTCA-3’
RpL32	Ribosomal protein L32	CG7939	5’-CCTTCCAGCTTCAAGATGACCATCC-3’	5’-ATCCGTAACCGATGTTGGGCATCAG-3’
