# Supplementary material for: Whole transcriptome analysis of a reversible neurodegenerative process in Drosophila reveals potential neuroprotective genes
Source: BMC Genomics. 2012 Sep 15;13:483. doi: 10.1186/1471-2164-13-483 (PMC3496630; doi:10.1186/1471-2164-13-483)
Supplement: Additional file 14 — Table S14. Functional Groups reference list. *GO categories constructed from specific literature sources. [file 1471-2164-13-483-S14.xls]

## Sheet: Table S14
Additional file 14, Table S14. Functional Groups reference list. *GO categories constructed from specific literature sources
FUNCTIONAL GROUP	SYMBOL	NAME	CG ID
REDOX	Acox57D-d	acyl-Coenzyme A oxidase at 57D distal	CG9709
	Adhr	Adh-related	CG32954
	AIF	Apoptosis inducing factor	CG7263
	Aldh	Aldehyde dehydrogenase	CG3752
	Aldh-III	Aldehyde dehydrogenase type III	CG11140
	AlkB	AlkB	CG33250
	Alr	Augmenter of liver regeneration	CG12534
	antdh	antdh	CG1386
	Arc42	Arc42	CG4703
	ARY	Aldehyde reductase Y	CG40064
	Asph	Aspartyl beta-hydroxylase	CG18658
	BthD	BthD selenoprotein	CG11177
	CaBP1	CaBP1	CG5809
	Cat	Catalase	CG6871
	CG10029	CG10029	CG10029
	CG10131	CG10131	CG10131
	CG10211	CG10211	CG10211
	CG10219	CG10219	CG10219
	CG10253	CG10253	CG10253
	CG10320	CG10320	CG10320
	CG10396	CG10396	CG10396
	CG10463	CG10463	CG10463
	CG10495	CG10495	CG10495
	CG10512	CG10512	CG10512
	CG10638	CG10638	CG10638
	CG10639	CG10639	CG10639
	CG10672	CG10672	CG10672
	CG10721	CG10721	CG10721
	CG10748	CG10748	CG10748
	CG10749	CG10749	CG10749
	CG10814	CG10814	CG10814
	CG10863	CG10863	CG10863
	CG10962	CG10962	CG10962
	CG11007	CG11007	CG11007
	CG11015	CG11015	CG11015
	CG11043	CG11043	CG11043
	CG11077	CG11077	CG11077
	CG11151	CG11151	CG11151
	CG11162	CG11162	CG11162
	CG11200	Carbonyl reductase	CG11200
	CG11236	CG11236	CG11236
	CG11257	CG11257	CG11257
	CG11423	CG11423	CG11423
	CG11455	CG11455	CG11455
	CG11637	CG11637	CG11637
	CG11667	CG11667	CG11667
	CG11796	CG11796	CG11796
	CG11828	CG11828	CG11828
	CG11876	CG11876	CG11876
	CG11913	CG11913	CG11913
	CG12079	CG12079	CG12079
	CG12116	CG12116	CG12116
	CG12140	CG12140	CG12140
	CG12164	CG12164	CG12164
	CG12171	CG12171	CG12171
	CG12203	CG12203	CG12203
	CG12206	CG12206	CG12206
	CG12224	CG12224	CG12224
	CG12262	CG12262	CG12262
	CG12338	CG12338	CG12338
	CG1236	CG1236	CG1236
	CG12398	CG12398	CG12398
	CG12400	CG12400	CG12400
	CG12466	CG12466	CG12466
	CG12539	CG12539	CG12539
	CG1275	CG1275	CG1275
	CG12766	CG12766	CG12766
	CG12859	CG12859	CG12859
	CG12896	CG12896	CG12896
	CG1319	CG1319	CG1319
	CG13280	CG13280	CG13280
	CG13284	CG13284	CG13284
	CG13334	CG13334	CG13334
	CG13356	CG13356	CG13356
	CG13377	CG13377	CG13377
	CG13473	CG13473	CG13473
	CG13611	CG13611	CG13611
	CG13667	CG13667	CG13667
	CG13833	CG13833	CG13833
	CG13876	CG13876	CG13876
	CG14053	CG14053	CG14053
	CG14077	CG14077	CG14077
	CG14221	CG14221	CG14221
	CG14235	CG14235	CG14235
	CG1434	CG1434	CG1434
	CG14407	CG14407	CG14407
	CG1444	CG1444	CG1444
	CG14482	CG14482	CG14482
	CG14508	CG14508	CG14508
	CG14630	CG14630	CG14630
	CG14786	CG14786	CG14786
	CG14881	CG14881	CG14881
	CG14882	CG14882	CG14882
	CG14946	CG14946	CG14946
	CG14997	CG14997	CG14997
	CG15093	CG15093	CG15093
	CG15116	CG15116	CG15116
	CG15343	CG15343	CG15343
	CG15434	CG15434	CG15434
	CG1544	CG1544	CG1544
	CG15456	CG15456	CG15456
	CG15531	CG15531	CG15531
	CG15539	CG15539	CG15539
	CG15615	CG15615	CG15615
	CG15629	CG15629	CG15629
	CG15704	CG15704	CG15704
	CG15717	CG15717	CG15717
	CG15864	CG15864	CG15864
	CG16935	CG16935	CG16935
	CG16947	CG16947	CG16947
	CG17121	CG17121	CG17121
	CG17199	CG17199	CG17199
	CG17221	CG17221	CG17221
	CG17374	CG17374	CG17374
	CG1749	CG1749	CG1749
	CG17544	CG17544	CG17544
	CG17691	CG17691	CG17691
	CG17712	CG17712	CG17712
	CG17807	CG17807	CG17807
	CG17843	CG17843	CG17843
	CG17856	CG17856	CG17856
	CG17896	CG17896	CG17896
	CG17928	CG17928	CG17928
	CG18003	CG18003	CG18003
	CG18011	CG18011	CG18011
	CG18130	CG18130	CG18130
	CG18132	CG18132	CG18132
	CG18193	CG18193	CG18193
	CG18231	CG18231	CG18231
	CG18233	CG18233	CG18233
	CG18234	CG18234	CG18234
	CG18516	CG18516	CG18516
	CG18519	CG18519	CG18519
	CG18522	CG18522	CG18522
	CG18547	CG18547	CG18547
	CG18624	CG18624	CG18624
	CG18749	CG18749	CG18749
	CG18808	CG18808	CG18808
	CG18809	CG18809	CG18809
	CG18814	CG18814	CG18814
	CG1970	CG1970	CG1970
	CG1998	CG1998	CG1998
	CG2014	CG2014	CG2014
	CG2064	CG2064	CG2064
	CG2065	CG2065	CG2065
	CG2070	CG2070	CG2070
	CG2137	CG2137	CG2137
	CG2249	CG2249	CG2249
	CG2254	CG2254	CG2254
	CG2336	CG2336	CG2336
	CG2767	CG2767	CG2767
	CG30093	CG30093	CG30093
	CG30095	CG30095	CG30095
	CG30354	CG30354	CG30354
	CG30491	CG30491	CG30491
	CG30495	CG30495	CG30495
	CG30502	CG30502	CG30502
	CG31013	CG31013	CG31013
	CG31016	CG31016	CG31016
	CG31021	CG31021	CG9708
	CG31075	CG31075	CG31075
	CG31120	CG31120	CG31120
	CG31235	CG31235	CG14311
	CG31413	CG31413	CG10299
	CG31465	CG31465	CG6670
	CG31473	CG31473	CG2649
	CG31473	CG31473	CG31473
	CG31524	CG31524	CG31524
	CG31546	CG31546	CG31546
	CG31548	CG31548	CG31548
	CG31549	CG31549	CG31549
	CG31559	CG31559	CG31559
	CG31673	CG31673	CG31673
	CG31810	CG31810	CG31810
	CG31915	CG31915	CG31915
	CG3192	CG3192	CG3192
	CG31937	CG31937	CG31937
	CG32026	CG32026	CG32026
	CG32068	CG32068	CG32068
	CG3214	CG3214	CG3214
	CG32170	CG32170	CG32170
	CG32199	CG32199	CG32199
	CG32201	CG32201	CG32201
	CG32230	CG32230	CG32230
	CG32557	CG32557	CG32557
	CG32599	CG32599	CG12047
	CG32649	CG32649	CG32649
	CG32655	CG32655	CG32655
	CG3270	CG3270	CG3270
	CG32700	CG32700	CG32700
	CG3301	CG3301	CG3301
	CG33093	CG33093	CG33093
	CG33099	CG33099	CG33099
	CG33791	CG33791	CG33791
	CG3397	CG3397	CG3397
	CG34345	CG34345	CG34345
	CG3446	CG3446	CG3446
	CG3483	CG3483	CG3483
	CG3523	CG3523	CG3523
	CG3560	CG3560	CG3560
	CG3566	CG3566	CG3566
	CG3597	CG3597	CG3597
	CG3603	CG3603	CG3603
	CG3609	CG3609	CG3609
	CG3621	CG3621	CG3621
	CG3626	CG3626	CG3626
	CG3645	CG3645	CG3645
	CG3683	CG3683	CG3683
	CG3699	CG3699	CG3699
	CG3731	CG3731	CG3731
	CG3759	CG3759	CG3759
	CG3835	CG3835	CG3835
	CG3842	CG3842	CG3842
	CG3887	CG3887	CG3887
	CG3902	CG3902	CG3902
	CG3999	CG3999	CG3999
	CG4009	CG4009	CG4009
	CG40178	CG40178	CG40178
	CG4036	CG4036	CG4036
	CG40381	CG40381	CG40381
	CG40485	CG40485	CG40485
	CG40486	CG40486	CG40486
	CG4169	CG4169	CG4169
	CG4174	CG4174	CG4174
	CG4199	CG4199	CG4199
	CG42331	CG42331	CG6879
	CG42345	CG42345	CG30437
	CG42345	CG42345	CG42345
	CG42640	CG42640	CG42640
	CG43342	CG43342	CG31169
	CG43346	CG43346	CG9243
	CG4335	CG4335	CG4335
	CG4389	CG4389	CG4389
	CG4434	CG4434	CG4434
	CG4586	CG4586	CG4586
	CG4716	CG4716	CG4716
	CG4747	CG4747	CG4747
	CG4769	CG4769	CG4769
	CG4836	CG4836	CG4836
	CG4842	CG4842	CG4842
	CG4860	CG4860	CG4860
	CG5009	CG5009	CG5009
	CG5027	CG5027	CG5027
	CG5028	CG5028	CG5028
	CG5157	CG5157	CG5157
	CG5235	CG5235	CG5235
	CG5346	CG5346	CG5346
	CG5493	CG5493	CG5493
	CG5548	CG5548	CG5548
	CG5554	CG5554	CG5554
	CG5590	CG5590	CG5590
	CG5703	CG5703	CG5703
	CG5718	CG5718	CG5718
	CG5840	CG5840	CG5840
	CG5873	CG5873	CG5873
	CG5946	CG5946	CG5946
	CG6012	CG6012	CG6012
	CG6020	CG6020	CG6020
	CG6045	CG6045	CG6045
	CG6083	CG6083	CG6083
	CG6084	CG6084	CG6084
	CG6142	CG6142	CG6142
	CG6144	CG6144	CG6144
	CG6178	CG6178	CG6178
	CG6279	CG6279	CG6279
	CG6282	CG6282	CG6282
	CG6287	CG6287	CG6287
	CG6385	CG6385	CG6385
	CG6439	CG6439	CG6439
	CG6463	CG6463	CG6463
	CG6485	CG6485	CG6485
	CG6523	CG6523	CG6523
	CG6638	CG6638	CG6638
	CG6661	CG6661	CG6661
	CG6662	CG6662	CG6662
	CG6673	CG6673	CG6673
	CG6762	CG6762	CG6762
	CG6776	CG6776	CG6776
	CG6852	CG6852	CG6852
	CG6870	CG6870	CG6870
	CG6888	CG6888	CG6888
	CG6910	CG6910	CG6910
	CG6914	CG6914	CG6914
	CG6969	CG6969	CG6969
	CG7024	CG7024	CG7024
	CG7077	CG7077	CG7077
	CG7140	CG7140	CG7140
	CG7181	CG7181	CG7181
	CG7277	CG7277	CG7277
	CG7280	CG7280	CG7280
	CG7311	CG7311	CG7311
	CG7322	CG7322	CG7322
	CG7349	CG7349	CG7349
	CG7430	CG7430	CG7430
	CG7461	CG7461	CG7461
	CG7470	CG7470	CG7470
	CG7484	CG7484	CG7484
	CG7550	CG7550	CG7550
	CG7560	CG7560	CG7560
	CG7580	CG7580	CG7580
	CG7601	CG7601	CG7601
	CG7675	CG7675	CG7675
	CG7712	CG7712	CG7712
	CG7724	CG7724	CG7724
	CG7755	CG7755	CG7755
	CG7834	CG7834	CG7834
	CG7840	CG7840	CG7840
	CG7848	CG7848	CG7848
	CG7914	CG7914	CG7914
	CG8046	CG8046	CG8046
	CG8102	CG8102	CG8102
	CG8193	CG8193	CG8193
	CG8199	CG8199	CG8199
	CG8517	CG8517	CG8517
	CG8630	CG8630	CG8630
	CG8665	CG8665	CG8665
	CG8757	CG8757	CG8757
	CG8909	CG8909	CG8909
	CG8993	CG8993	CG8993
	CG9010	CG9010	CG9010
	CG9027	CG9027	CG9027
	CG9140	CG9140	CG9140
	CG9150	CG9150	CG9150
	CG9265	CG9265	CG9265
	CG9265	CG9265	CG9265
	CG9302	CG9302	CG9302
	CG9306	CG9306	CG9306
	CG9314	CG9314	CG9314
	CG9331	CG9331	CG9331
	CG9360	CG9360	CG9360
	CG9503	CG9503	CG9503
	CG9509	CG9509	CG9509
	CG9512	CG9512	CG9512
	CG9514	CG9514	CG9514
	CG9517	CG9517	CG9517
	CG9518	CG9518	CG9518
	CG9522	CG9522	CG9522
	CG9527	CG9527	CG9527
	CG9547	CG9547	CG9547
	CG9603	CG9603	CG9603
	CG9629	CG9629	CG9629
	CG9674	CG9674	CG9674
	CG9698	CG9698	CG9698
	CG9743	CG9743	CG9743
	CG9747	CG9747	CG9747
	CG9911	CG9911	CG9911
	cl	clot	CG11024
	cn	cinnabar	CG1555
	Coprox	Coproporphyrinogen oxidase	CG3433
	COQ7	COQ7	CG14437
	CoVa	Cytochrome c oxidase subunit Va	CG14724
	Cp7Fb	Chorion protein b at 7F	CG15350
	Cpr	Cytochrome P450 reductase	CG11567
	CR10991	CR10991	CG10991
	CtBP	C-terminal Binding Protein	CG7583
	Cyp12a4	Cyp12a4	CG6042
	Cyp12a5	Cyp12a5	CG11821
	Cyp12b2	Cyp12b2	CG15077
	Cyp12c1	Cyp12c1	CG4120
	Cyp12d1-d	Cyp12d1-d	CG18239
	Cyp12d1-p	Cyp12d1-p	CG18240
	Cyp12e1	Cyp12e1	CG14680
	Cyp18a1	Cytochrome P450-18a1	CG6816
	Cyp28a5	Cyp28a5	CG8864
	Cyp28c1	Cyp28c1	CG1895
	Cyp28d1	Cyp28d1	CG10833
	Cyp28d2	Cyp28d2	CG6081
	Cyp301a1	Cyp301a1	CG8587
	Cyp303a1	Cyp303a1	CG4163
	Cyp304a1	Cyp304a1	CG7241
	Cyp305a1	Cyp305a1	CG8733
	Cyp308a1	Cyp308a1	CG6585
	Cyp309a1	Cyp309a1	CG9964
	Cyp309a2	Cyp309a2	CG18559
	Cyp310a1	Cyp310a1	CG10391
	Cyp311a1	Cyp311a1	CG1488
	Cyp312a1	Cyp312a1	CG5137
	Cyp313a1	Cyp313a1	CG3360
	Cyp313a2	Cyp313a2	CG10094
	Cyp313a3	Cyp313a3	CG10093
	Cyp313a4	Cyp313a4	CG6802
	Cyp313a5	Cyp313a5	CG15807
	Cyp313b1	Cyp313b1	CG9716
	Cyp316a1	Cyp316a1	CG8540
	Cyp317a1	Cyp317a1	CG17453
	Cyp318a1	Cyp318a1	CG11364
	Cyp49a1	Cyp49a1	CG12894
	Cyp4aa1	Cyp4aa1	CG8302
	Cyp4ac1	Cyp4ac1	CG14032
	Cyp4ac2	Cyp4ac2	CG17970
	Cyp4ac3	Cyp4ac3	CG14031
	Cyp4ad1	Cyp4ad1	CG2110
	Cyp4ae1	Cytochrome P450-4ae1	CG10755
	Cyp4c3	Cytochrome P450-4c3	CG1438
	Cyp4d1	Cytochrome P450-4d1	CG3656
	Cyp4d14	Cyp4d14	CG3540
	Cyp4d2	Cytochrome P450-4d2	CG3466
	Cyp4d20	Cyp4d20	CG16761
	Cyp4d21	Cyp4d21	CG6730
	Cyp4d8	Cytochrome P450-4d8	CG4321
	Cyp4e1	Cytochrome P450-4e1	CG2062
	Cyp4e2	Cytochrome P450-4e2	CG2060
	Cyp4e3	Cytochrome P450-4e3	CG4105
	Cyp4g1	Cytochrome P450-4g1	CG3972
	Cyp4g15	Cyp4g15	CG11715
	Cyp4p1	Cytochrome P450-4p1	CG10842
	Cyp4p2	Cyp4p2	CG1944
	Cyp4p3	Cyp4p3	CG10843
	Cyp4s3	Cyp4s3	CG9081
	Cyp6a13	Cyp6a13	CG2397
	Cyp6a14	Cyp6a14	CG8687
	Cyp6a16Psi	Cyp6a16Psi	CG7249
	Cyp6a17	Cyp6a17	CG10241
	Cyp6a18	Cyp6a18	CG13977
	Cyp6a19	Cyp6a19	CG10243
	Cyp6a2	Cytochrome P450-6a2	CG9438
	Cyp6a20	Cyp6a20	CG10245
	Cyp6a21	Cyp6a21	CG10247
	Cyp6a22	Cyp6a22	CG10240
	Cyp6a23	Cyp6a23	CG10242
	Cyp6a8	Cytochrome P450-6a8	CG10248
	Cyp6a9	Cytochrome P450-6a9	CG10246
	Cyp6d2	Cyp6d2	CG4373
	Cyp6d4	Cyp6d4	CG12800
	Cyp6d5	Cyp6d5	CG3050
	Cyp6g1	Cyp6g1	CG8453
	Cyp6g2	Cyp6g2	CG8859
	Cyp6t1	Cyp6t1	CG1644
	Cyp6t3	Cyp6t3	CG8457
	Cyp6u1	Cyp6u1	CG3567
	Cyp6v1	Cyp6v1	CG1829
	Cyp6w1	Cyp6w1	CG8345
	Cyp9b1	Cytochrome P450-9b1	CG4485
	Cyp9b2	Cytochrome P450-9b2	CG4486
	Cyp9c1	Cytochrome P450-9c1	CG3616
	Cyp9f2	Cyp9f2	CG11466
	Cyp9f3Psi	Cyp9f3Psi	CG17875
	Cyp9h1	Cyp9h1	CG17577
	cype	cyclope	CG14028
	Cyt-b5	Cyt-b5	CG2140
	Cyt-b5-r	Cytochrome b5-related	CG13279
	Cyt-c-d	Cytochrome c distal	CG13263
	Cyt-c-p	Cytochrome c proximal	CG17903
	dare	defective in the avoidance of repellents	CG12390
	desat1	desat1	CG5887
	desat2	desat2	CG5925
	Dhc36C	Dynein heavy chain at 36C	CG5526
	Dhfr	Dihydrofolate reductase	CG14887
	Dhod	Dihydroorotate dehydrogenase	CG9741
	Dhpr	Dihydropteridine reductase	CG4665
	dib	disembodied	CG12028
	dpa	disc proliferation abnormal	CG1616
	Duox	Dual oxidase	CG3131
	E(var)3-9	Enhancer of variegation 3-9	CG11971
	Egm	Enigma	CG9006
	Eip71CD	Ecdysone-induced protein 28/29kD	CG7266
	Eo	Ecdysone oxidase	CG9504
	Ero1L	Endoplasmic reticulum oxidoreductin-1-like	CG1333
	ERp60	ERp60	CG8983
	Es2	Es2	CG1474
	Fbp2	Fat body protein 2	CG3763
	Fdh	Formaldehyde dehydrogenase	CG6598
	Fdxh	Ferredoxin	CG4205
	Fer1HCH	Ferritin 1 heavy chain homologue	CG2216
	Fer2LCH	Ferritin 2 light chain homologue	CG1469
	Fer3HCH	Ferritin 3 heavy chain homologue	CG4349
	Fmo-1	Flavin-containing monooxygenase 1	CG3006
	Fmo-2	Flavin-containing monooxygenase 2	CG3174
	Gapdh2	Glyceraldehyde 3 phosphate dehydrogenase 2	CG8893
	Gdh	Glutamate dehydrogenase	CG5320
	Gld	Glucose dehydrogenase	CG1152
	Gmer	GDP-4-keto-6-deoxy-D-mannose 3,5-epimerase/4-reductase	CG3495
	Gpdh	Glycerol 3 phosphate dehydrogenase	CG9042
	Gpo-1	Glycerophosphate oxidase-1	CG18786
	Grx-1	Grx-1	CG7975
	Gs1	Glutamine synthetase 1	CG2718
	GstD2	Glutathione S transferase D2	CG4181
	GstD8	Glutathione S transferase D8	CG4421
	GstE1	Glutathione S transferase E1	CG5164
	GstE6	Glutathione S transferase E6	CG17530
	GstS1	Glutathione S transferase S1	CG8938
	hgo	homogentisate 1,2-dioxygenase	CG4779
	Hk	Hyperkinetic	CG17779
	Hmgcr	HMG Coenzyme A reductase	CG10367
	Hn	Henna	CG7399
	Ho	Heme oxygenase	CG14716
	Hph	HIF prolyl hydroxylase	CG1114
	Hsp26	Heat shock protein 26	CG4183
	Hsp60	Heat shock protein 60	CG12101
	Idh	Isocitrate dehydrogenase	CG7176
	ifc	infertile crescent	CG9078
	ImpL3	Ecdysone-inducible gene L3	CG10160
	Irc	Immune-regulated catalase	CG8913
	Jafrac1	thioredoxin peroxidase 1	CG1633
	Jafrac2	thioredoxin peroxidase 2	CG1274
	Kdm4A	Histone demethylase 4A	CG15835
	Kdm4B	Histone demethylase 4B	CG33182
	klhl10	klhl10	CG12423
	l(1)G0156	lethal (1) G0156	CG12233
	l(1)G0334	lethal (1) G0334	CG7010
	l(2)01289	lethal (2) 01289	CG30444
	l(2)35Di	lethal (2) 35Di	CG13240
	l(2)37Bb	lethal (2) 37Bb	CG10655
	l(3)neo18	lethal (3) neo18	CG9762
	levy	levy	CG17280
	LKR	lysine ketoglutarate reductase	CG7144
	lox	lysyl oxidase-like	CG11335
	lox2	lysyl oxidase-like 2	CG4402
	MCO3	multicopper oxidase 3	CG5959
	Mdh1	Malate dehydrogenase 1	CG5362
	Mdh2	Malate dehydrogenase 2	CG7998
	Men	Malic enzyme	CG10120
	Men-b	Malic enzyme b	CG5889
	Menl-1	Malic enzyme like-1	CG7964
	Menl-2	Malic enzyme like-2	CG30097
	mex1	midgut expression 1	CG7936
	Mfe2	peroxisomal Multifunctional enzyme type 2	CG3415
	Mical	Molecule interacting with CasL	CG11685
	milt	milton	CG13777
	Mst84Db	Male-specific RNA 84Db	CG17934
	Mst84Dc	Male-specific RNA 84Dc	CG17945
	Mst84Dd	Male-specific RNA 84Dd	CG17935
	Mst87F	Male-specific RNA 87F	CG17956
	mt:CoI	mitochondrial Cytochrome c oxidase subunit I	CG34067
	mt:CoII	mitochondrial Cytochrome c oxidase subunit II	CG34069
	mt:CoIII	mitochondrial Cytochrome c oxidase subunit III	CG34074
	mt:Cyt-b	mitochondrial Cytochrome b	CG34090
	mt:ND1	mitochondrial NADH-ubiquinone oxidoreductase chain 1	CG34092
	mt:ND2	mitochondrial NADH-ubiquinone oxidoreductase chain 2	CG34063
	mt:ND3	mitochondrial NADH-ubiquinone oxidoreductase chain 3	CG34076
	mt:ND4	mitochondrial NADH-ubiquinone oxidoreductase chain 4	CG34085
	mt:ND4L	mitochondrial NADH-ubiquinone oxidoreductase chain 4L	CG34086
	mt:ND5	mitochondrial NADH-ubiquinone oxidoreductase chain 5	CG34083
	mt:ND6	mitochondrial NADH-ubiquinone oxidoreductase chain 6	CG34089
	Nc73EF	Neural conserved at 73EF	CG11661
	ND23	NADH:ubiquinone reductase 23kD subunit precursor	CG3944
	ND75	NADH:ubiquinone reductase 75kD subunit precursor	CG2286
	nemy	no extended memory	CG13147
	nero	nero	CG2245
	ninaB	neither inactivation nor afterpotential B	CG9347
	ninaG	ninaG	CG6728
	Nmdmc	NAD-dependent methylenetetrahydrofolate dehydrogenase	CG18466
	Nos	Nitric oxide synthase	CG6713
	Nox	NADPH oxidase	CG15924
	nvd	neverland	CG40050
	olf413	olf413	CG12673
	Or59a	Odorant receptor 59a	CG9820
	ox	oxen	CG8764
	P5CDh1	delta-1-Pyrroline-5-carboxylate dehydrogenase 1	CG7145
	P5cr	Pyrroline 5-carboyxlate reductase	CG6009
	Pal1	Peptidyl-alpha-hydroxyglycine-alpha-amidating lyase 1	CG12130
	Pdh	Photoreceptor dehydrogenase	CG4899
	Pdi	Protein disulfide isomerase	CG6988
	Pgd	Phosphogluconate dehydrogenase	CG3724
	Pgi	Phosphoglucose isomerase	CG8251
	PH4alphaEFB	prolyl-4-hydroxylase-alpha EFB	CG12088
	PH4alphaMP	prolyl-4-hydroxylase-alpha MP	CG9726
	PH4alphaNE1	prolyl-4-hydroxylase-alpha NE1	CG9728
	PH4alphaNE2	prolyl-4-hydroxylase-alpha NE2	CG9720
	PH4alphaNE3	prolyl-4-hydroxylase-alpha NE3	CG31017
	PH4alphaPV	prolyl-4-hydroxylase-alpha PV	CG31015
	PH4alphaSG1	prolyl-4-hydroxylase-alpha SG1	CG15542
	PH4alphaSG2	prolyl-4-hydroxylase-alpha SG2	CG1546
	PHGPx	PHGPx	CG12013
	Phm	Peptidylglycine-alpha-hydroxylating monooxygenase	CG3832
	phm	phantom	CG6578
	pix	pixie	CG5651
	Plod	procollagen lysyl hydroxylase	CG6199
	Pp2C1	Protein phosphatase 2C	CG2984
	Ppox	Protoporphyrinogen oxidase	CG5796
	proPO-A1	prophenol oxidase A1	CG42639
	prtp	pretaporter	CG1837
	Prx2540-1	Peroxiredoxin 2540-1	CG12405
	Prx2540-2	Peroxiredoxin 2540-2	CG11765
	Prx3	Peroxiredoxin 3	CG5826
	Prx5	Peroxiredoxin 5	CG32920
	Prx6005	Peroxiredoxin 6005	CG3083
	pug	pugilist	CG4067
	Pxd	Peroxidase	CG3477
	Pxn	Peroxidasin	CG12002
	Pxt	Peroxinectin-like	CG7660
	RFeSP	Rieske iron-sulfur protein	CG7361
	RnrL	Ribonucleoside diphosphate reductase large subunit	CG5371
	RnrS	Ribonucleoside diphosphate reductase small subunit	CG8975
	ry	rosy	CG7642
	sad	shadow	CG14728
	Sc2	Sc2	CG10849
	ScpX	Sterol carrier protein X-related thiolase	CG17320
	scu	scully	CG7113
	SdhA	Succinate dehydrogenase A	CG17246
	SdhB	Succinate dehydrogenase B	CG3283
	SdhC	Succinate dehydrogenase C	CG6666
	se	sepia	CG6781
	SelD	Selenide,water dikinase	CG8553
	SelG	Selenoprotein G	CG1844
	SelR	SelR	CG6584
	sgl	sugarless	CG10072
	shd	shade	CG13478
	Skeletor	Skeletor	CG14681
	slgA	sluggish A	CG1417
	Sod	Superoxide dismutase	CG11793
	Sod2	Superoxide dismutase 2 (Mn)	CG8905
	Sodh-1	Sorbitol dehydrogenase 1	CG1982
	Sodh-2	Sorbitol dehydrogenase-2	CG4649
	spo	spook	CG10594
	spok	spookier	CG40123
	Sptr	Sepiapterin reductase	CG12117
	sro	shroud	CG12068
	Ssadh	Succinic semialdehyde dehydrogenase	CG4685
	Su(P)	Suppressor of ref(2)P sterility	CG4086
	su(r)	suppressor of rudimentary	CG2194
	Su(var)3-3	Suppressor of variegation 3-3	CG17149
	T3dh	Type III alcohol dehydrogenase	CG3425
	Tbh	Tyramine beta hydroxylase	CG1543
	Thiolase	Thiolase	CG4581
	Trh	Tryptophan hydroxylase	CG9122
	Trx-2	thioredoxin-2	CG31884
	Trxr-1	Thioredoxin reductase-1	CG2151
	Trxr-2	thioredoxin reductase 2	CG11401
	TrxT	Thioredoxin T	CG3315
	Txl	Thioredoxin-like	CG5495
	Ucrh	Ubiquinol-cytochrome C reductase complex 11 kDa protein	CG41623
	Uro	Urate oxidase	CG7171
	v	vermilion	CG2155
	v(2)k05816	v(2)k05816	CG3524
	wal	walrus	CG8996
	Wwox	WW domain containing oxidoreductase	CG7221
	Zw	Zwischenferment	CG12529
KINASES/PHOSPHATASES	14-3-3epsilon	14-3-3epsilon	CG31196
	14-3-3zeta	14-3-3zeta	CG17870
	5PtaseI	5PtaseI	CG42283
	aay	astray	CG3705
	ABCB7	ABCB7	CG7955
	Abi	Abelson interacting protein	CG9749
	Abl	Abl tyrosine kinase	CG4032
	abs	abstrakt	CG14637
	AcCoAS	Acetyl Coenzyme A synthase	CG9390
	acj6	abnormal chemosensory jump 6	CG9151
	Ack	Ack	CG14992
	Acph-1	Acid phosphatase 1	CG7899
	Acsl	Acyl-CoA synthetase long-chain	CG8732
	Acyp	Acylphosphatase	CG16870
	Acyp2	Acylphosphatase 2	CG18505
	Ada2b	Ada2b	CG9638
	Adk1	Adenylate kinase-1	CG17146
	Adk2	Adenylate kinase-2	CG3140
	Adk3	Adenylate kinase-3	CG6612
	Ady43A	Ady43A	CG1851
	Ak6	Adenylate kinase 6	CG8816
	Akap200	A kinase anchor protein 200	CG13388
	Akt1	Akt1	CG4006
	alc	alicorn	CG8057
	ald	altered disjunction	CG7643
	Alg-2	Apoptosis-linked gene-2	CG40410
	ALiX	ALG-2 interacting protein X	CG12876
	Alk	Alk	CG8250
	alph	alphabet	CG1906
	alphaTub67C	alpha-Tubulin at 67C	CG8308
	alphaTub84B	alpha-Tubulin at 84B	CG1913
	alphaTub84D	alpha-Tubulin at 84D	CG2512
	alphaTub85E	alpha-Tubulin at 85E	CG9476
	And	Androcam	CG17769
	aop	anterior open	CG3166
	aos	argos	CG4531
	Apf	diadenosine tetraphosphate hydrolase	CG31713
	Aph-4	Alkaline phosphatase 4	CG1462
	aPKC	atypical protein kinase C	CG42783
	Aplip1	APP-like protein interacting protein 1	CG1200
	Aps	Aps	CG6391
	Arf102F	ADP ribosylation factor 102F	CG11027
	Arf51F	ADP ribosylation factor 51F	CG8156
	Arf72A	Arflike at 72A	CG6025
	Arf79F	ADP ribosylation factor 79F	CG8385
	Arf84F	ADP ribosylation factor 84F	CG7435
	Argk	Arginine kinase	CG32031
	arm	armadillo	CG11579
	armi	armitage	CG11513
	aru	arouser	CG4276
	Asator	Asator	CG11533
	asp	abnormal spindle	CG6875
	ASPP	Ankyrin-repeat, SH3-domain, and Proline-rich-region containing Protein	CG18375
	ast	asteroid	CG4426
	Atet	ABC transporter expressed in trachea	CG2969
	Atf-2	Activating transcription factor-2	CG30420
	Atg1	Autophagy-specific gene 1	CG10967
	atl	atlastin	CG6668
	ato	atonal	CG7508
	ATP7	ATP7	CG1886
	Atpalpha	Na pump alpha subunit	CG5670
	ATPCL	ATP citrate lyase	CG8322
	ATPsyn-b	ATP synthase, subunit b	CG8189
	ATPsyn-beta	ATP synthase-beta	CG11154
	ATPsyn-Cf6	ATPase coupling factor 6	CG4412
	ATPsyn-d	ATP synthase, subunit d	CG6030
	ATPsyn-gamma	ATP synthase-gamma chain	CG7610
	aur	aurora	CG3068
	aux	auxillin	CG1107
	ave	aveugle	CG30476
	awd	abnormal wing discs	CG2210
	Axn	Axin	CG7926
	babo	baboon	CG8224
	ball	ballchen	CG6386
	Bap170	Brahma associated protein 170kD	CG3274
	baz	bazooka	CG5055
	BBS4	BBS4	CG13232
	bel	belle	CG9748
	betaTub56D	beta-Tubulin at 56D	CG9277
	betaTub60D	beta-Tubulin at 60D	CG3401
	betaTub85D	beta-Tubulin at 85D	CG9359
	betaTub97EF	beta-Tubulin at 97EF	CG4869
	bgcn	benign gonial cell neoplasm	CG30170
	bgm	bubblegum	CG4501
	bif	bifocal	CG1822
	Bj1	Bj1 protein	CG10480
	blw	bellwether	CG3612
	bnl	branchless	CG4608
	bor	belphegor	CG6815
	bora	aurora borealis	CG6897
	boss	bride of sevenless	CG8285
	botv	brother of tout-velu	CG15110
	brk	brinker	CG9653
	brn	brainiac	CG4934
	bsk	basket	CG5680
	bt	bent	CG32019
	Btk29A	Btk family kinase at 29A	CG8049
	btl	breathless	CG32134
	btv	beethoven	CG15148
	Bub1	Bub1 homologue	CG14030
	BubR1	Bub1-related kinase	CG7838
	bun	bunched	CG42281
	bw	brown	CG17632
	c12.2	c12.2	CG12149
	C3G	C3G	CG42328
	Cad96Ca	Cad96Ca	CG10244
	CalpA	Calpain-A	CG7563
	Cam	Calmodulin	CG8472
	CaMKI	Calcium/calmodulin-dependent protein kinase I	CG1495
	CaMKII	Calcium/calmodulin-dependent protein kinase II	CG18069
	cana	CENP-ana	CG33694
	CanA1	Calcineurin A1	CG1455
	CanA-14F	Calcineurin A at 14F	CG9819
	CanB	Calcineurin B	CG4209
	CanB2	Calcineurin B2	CG11217
	Ca-P60A	Calcium ATPase at 60A	CG3725
	CASK	CASK ortholog	CG6703
	Cbl	Cbl	CG7037
	cbt	cabut	CG4427
	Cct5	T-complex Chaperonin 5	CG8439
	Cctgamma	Cctgamma	CG8977
	cdc14	cdc14	CG7134
	cdc2	cdc2	CG5363
	cdc2c	cdc2c	CG10498
	cdc2rk	cdc2-related-kinase	CG1362
	Cdc37	Cdc37	CG12019
	CDC45L	CDC45L	CG3658
	Cdc6	Cdc6	CG5971
	Cdep	Cdep	CG31536
	CdGAPr	CdGAPr	CG10538
	cdi	center divider	CG6027
	Cdk12	Cdk12	CG7597
	Cdk4	Cyclin-dependent kinase 4	CG5072
	Cdk5	Cyclin-dependent kinase 5	CG8203
	Cdk5alpha	Cdk5 activator-like protein	CG5387
	Cdk7	Cyclin-dependent kinase 7	CG3319
	Cdk8	Cyclin-dependent kinase 8	CG10572
	Cdk9	Cyclin-dependent kinase 9	CG5179
	Cdlc2	Cytoplasmic dynein light chain 2	CG5450
	cenB1A	centaurin beta 1A	CG6742
	cenG1A	centaurin gamma 1A	CG31811
	Cep97	Cep97	CG3980
	Cerk	Ceramide kinase	CG16708
	cert	ceramide transfer protein	CG7207
	CG10014	CG10014	CG10014
	CG10077	CG10077	CG10077
	CG10082	CG10082	CG10082
	CG10089	CG10089	CG10089
	CG10177	CG10177	CG10177
	CG10188	CG10188	CG10188
	CG10226	CG10226	CG10226
	CG10268	CG10268	CG10268
	CG10320	CG10320	CG10320
	CG10333	CG10333	CG10333
	CG10352	CG10352	CG10352
	CG10376	CG10376	CG10376
	CG10417	CG10417	CG10417
	CG10426	CG10426	CG10426
	CG10445	CG10445	CG10445
	CG10459	CG10459	CG10459
	CG10505	CG10505	CG10505
	CG10581	CG10581	CG10581
	CG10592	CG10592	CG10592
	CG10628	CG10628	CG10628
	CG10664	CG10664	CG10664
	CG10673	CG10673	CG10673
	CG10702	CG10702	CG10702
	CG10731	CG10731	CG10731
	CG10738	CG10738	CG10738
	CG10777	CG10777	CG10777
	CG10793	CG10793	CG10793
	CG10822	CG10822	CG10822
	CG10827	CG10827	CG10827
	CG10834	CG10834	CG10834
	CG10839	CG10839	CG10839
	CG10845	CG10845	CG10845
	CG10859	CG10859	CG10859
	CG10924	CG10924	CG10924
	CG11015	CG11015	CG11015
	CG11043	CG11043	CG11043
	CG11052	CG11052	CG11052
	CG11069	CG11069	CG11069
	CG11092	CG11092	CG11092
	CG11107	CG11107	CG11107
	CG11133	CG11133	CG11133
	CG11147	CG11147	CG11147
	CG11170	CG11170	CG11170
	CG11221	CG11221	CG11221
	CG11249	CG11249	CG11249
	CG11255	CG11255	CG11255
	CG11291	CG11291	CG11291
	CG11376	CG11376	CG11376
	CG11403	CG11403	CG11403
	CG11425	CG11425	CG11425
	CG11426	CG11426	CG11426
	CG11437	CG11437	CG11437
	CG11438	CG11438	CG11438
	CG11455	CG11455	CG11455
	CG11486	CG11486	CG11486
	CG11490	CG11490	CG11490
	CG11597	CG11597	CG11597
	CG11660	CG11660	CG11660
	CG11674	CG11674	CG11674
	CG11703	CG11703	CG11703
	CG11727	CG11727	CG11727
	CG11811	CG11811	CG11811
	CG11859	CG11859	CG11859
	CG11883	CG11883	CG11883
	CG11897	CG11897	CG11897
	CG11898	CG11898	CG11898
	CG11913	CG11913	CG11913
	CG11919	CG11919	CG11919
	CG11943	CG11943	CG11943
	CG12010	CG12010	CG12010
	CG12027	CG12027	CG12027
	CG12069	CG12069	CG12069
	CG12078	CG12078	CG12078
	CG12091	CG12091	CG12091
	CG12147	CG12147	CG12147
	CG12173	CG12173	CG12173
	CG12229	CG12229	CG12229
	CG12237	CG12237	CG12237
	CG12241	CG12241	CG12241
	CG1227	CG1227	CG1227
	CG12289	CG12289	CG12289
	CG12400	CG12400	CG12400
	CG12413	CG12413	CG12413
	CG12448	CG12448	CG12448
	CG12512	CG12512	CG12512
	CG12538	CG12538	CG12538
	CG12567	CG12567	CG12567
	CG12620	CG12620	CG12620
	CG12703	CG12703	CG12703
	CG1271	CG1271	CG1271
	CG12736	CG12736	CG12736
	CG12746	CG12746	CG12746
	CG12859	CG12859	CG12859
	CG13125	CG13125	CG13125
	CG13185	CG13185	CG13185
	CG13197	CG13197	CG13197
	CG13311	CG13311	CG13311
	CG13369	CG13369	CG13369
	CG13375	CG13375	CG13375
	CG13390	CG13390	CG13390
	CG1344	CG1344	CG1344
	CG13471	CG13471	CG13471
	CG13544	CG13544	CG13544
	CG13692	CG13692	CG13692
	CG13725	CG13725	CG13725
	CG13850	CG13850	CG13850
	CG13930	CG13930	CG13930
	CG1399	CG1399	CG1399
	CG14022	CG14022	CG14022
	CG1416	CG1416	CG1416
	CG1418	CG1418	CG1418
	CG14212	CG14212	CG14212
	CG14216	CG14216	CG14216
	CG14297	CG14297	CG14297
	CG14305	CG14305	CG14305
	CG14411	CG14411	CG14411
	CG14443	CG14443	CG14443
	CG14482	CG14482	CG14482
	CG14508	CG14508	CG14508
	CG14535	CG14535	CG14535
	CG14669	CG14669	CG14669
	CG14687	CG14687	CG14687
	CG14692	CG14692	CG14692
	CG14721	CG14721	CG14721
	CG14741	CG14741	CG14741
	CG14763	CG14763	CG14763
	CG14782	CG14782	CG14782
	CG14838	CG14838	CG14838
	CG14903	CG14903	CG14903
	CG1494	CG1494	CG1494
	CG14964	CG14964	CG14964
	CG15035	CG15035	CG15035
	CG15311	CG15311	CG15311
	CG15385	CG15385	CG15385
	CG15400	CG15400	CG15400
	CG15434	CG15434	CG15434
	CG15528	CG15528	CG15528
	CG15543	CG15543	CG15543
	CG15547	CG15547	CG15547
	CG15611	CG15611	CG15611
	CG1571	CG1571	CG1571
	CG15719	CG15719	CG15719
	CG15739	CG15739	CG15739
	CG15743	CG15743	CG15743
	CG15771	CG15771	CG15771
	CG1582	CG1582	CG1582
	CG15831	CG15831	CG15831
	CG15912	CG15912	CG15912
	CG1598	CG1598	CG1598
	CG1637	CG1637	CG1637
	CG1657	CG1657	CG1657
	CG16733	CG16733	CG16733
	CG16771	CG16771	CG16771
	CG16837	CG16837	CG16837
	CG16838	CG16838	CG16838
	CG16896	CG16896	CG16896
	CG16903	CG16903	CG16903
	CG1695	CG1695	CG1695
	CG17010	CG17010	CG17010
	CG17026	CG17026	CG17026
	CG17027	CG17027	CG17027
	CG17028	CG17028	CG17028
	CG17029	CG17029	CG17029
	CG1703	CG1703	CG1703
	CG17124	CG17124	CG17124
	CG17150	CG17150	CG17150
	CG17168	CG17168	CG17168
	CG1718	CG1718	CG1718
	CG17202	CG17202	CG17202
	CG17237	CG17237	CG17237
	CG17294	CG17294	CG17294
	CG1746	CG1746	CG1746
	CG17471	CG17471	CG17471
	CG17528	CG17528	CG17528
	CG17598	CG17598	CG17598
	CG17646	CG17646	CG17646
	CG17698	CG17698	CG17698
	CG17746	CG17746	CG17746
	CG17760	CG17760	CG17760
	CG17819	CG17819	CG17819
	CG17856	CG17856	CG17856
	CG17883	CG17883	CG17883
	CG1801	CG1801	CG1801
	CG18063	CG18063	CG18063
	CG1809	CG1809	CG1809
	CG1815	CG1815	CG1815
	CG18155	CG18155	CG18155
	CG18193	CG18193	CG18193
	CG1824	CG1824	CG1824
	CG18371	CG18371	CG18371
	CG18473	CG18473	CG18473
	CG18528	CG18528	CG18528
	CG18624	CG18624	CG18624
	CG18809	CG18809	CG18809
	CG1894	CG1894	CG1894
	CG1951	CG1951	CG1951
	CG1970	CG1970	CG1970
	CG2014	CG2014	CG2014
	CG2017	CG2017	CG2017
	CG2051	CG2051	CG2051
	CG2104	CG2104	CG2104
	CG2201	CG2201	CG2201
	CG2219	CG2219	CG2219
	CG2246	CG2246	CG2246
	CG2249	CG2249	CG2249
	CG2316	CG2316	CG2316
	CG2577	CG2577	CG2577
	CG2658	CG2658	CG2658
	CG2680	CG2680	CG2680
	CG2846	CG2846	CG2846
	CG2862	CG2862	CG2862
	CG2964	CG2964	CG2964
	CG2990	CG2990	CG2990
	CG3004	CG3004	CG3004
	CG3008	CG3008	CG3008
	CG30115	CG30115	CG30115
	CG30158	CG30158	CG30158
	CG30274	CG30274	CG30274
	CG30291	CG30291	CG30291
	CG30354	CG30354	CG30354
	CG30372	CG30372	CG30372
	CG30440	CG30440	CG30440
	CG30456	CG30456	CG30456
	CG31030	CG31030	CG31030
	CG31048	CG31048	CG31048
	CG31121	CG31121	CG31121
	CG31140	CG31140	CG31140
	CG31158	CG31158	CG31158
	CG31183	CG31183	CG31183
	CG31213	CG31213	CG31213
	CG31275	CG31275	CG31275
	CG31368	CG31368	CG31368
	CG31431	CG31431	CG31431
	CG31469	CG31469	CG31469
	CG31477	CG31477	CG31477
	CG3156	CG3156	CG3156
	CG3164	CG3164	CG3164
	CG31643	CG31643	CG31643
	CG31689	CG31689	CG31689
	CG31729	CG31729	CG31729
	CG31731	CG31731	CG31731
	CG31735	CG31735	CG31735
	CG31755	CG31755	CG31755
	CG31792	CG31792	CG31792
	CG31793	CG31793	CG31793
	CG31873	CG31873	CG31873
	CG3192	CG3192	CG3192
	CG31935	CG31935	CG31935
	CG32000	CG32000	CG32000
	CG32091	CG32091	CG32091
	CG3214	CG3214	CG3214
	CG3216	CG3216	CG3216
	CG32230	CG32230	CG32230
	CG3225	CG3225	CG3225
	CG32295	CG32295	CG16757
	CG32318	CG32318	CG32318
	CG32344	CG32344	CG32344
	CG32369	CG32369	CG32369
	CG32396	CG32396	CG32396
	CG32396	CG32396	CG8339
	CG32487	CG32487	CG32487
	CG32488	CG32488	CG32488
	CG32500	CG32500	CG32500
	CG32506	CG32506	CG32506
	CG32533	CG32533	CG32533
	CG32549	CG32549	CG32549
	CG32568	CG32568	CG32568
	CG3264	CG3264	CG3264
	CG32649	CG32649	CG32649
	CG32703	CG32703	CG32703
	CG3277	CG3277	CG3277
	CG32812	CG32812	CG32812
	CG32857	CG32857	CG32857
	CG3290	CG3290	CG3290
	CG3292	CG3292	CG3292
	CG32944	CG32944	CG32944
	CG33156	CG33156	CG33156
	CG33158	CG33158	CG33158
	CG33173	CG33173	CG33173
	CG3321	CG3321	CG3321
	CG3326	CG3326	CG3326
	CG33275	CG33275	CG33275
	CG33288	CG33288	CG33288
	CG33298	CG33298	CG33298
	CG33310	CG33310	CG33310
	CG3335	CG3335	CG3335
	CG3339	CG3339	CG3339
	CG33467	CG33467	CG33467
	CG3362	CG3362	CG3362
	CG33671	CG33671	CG33671
	CG33970	CG33970	CG33970
	CG34104	CG34104	CG34104
	CG34120	CG34120	CG34120
	CG34356	CG34356	CG34356
	CG34357	CG34357	CG34357
	CG34380	CG34380	CG34380
	CG34384	CG34384	CG34384
	CG34393	CG34393	CG34393
	CG34408	CG34408	CG34408
	CG34435	CG34435	CG34435
	CG3446	CG3446	CG3446
	CG3491	CG3491	CG3491
	CG3499	CG3499	CG3499
	CG3530	CG3530	CG3530
	CG3534	CG3534	CG3534
	CG3544	CG3544	CG3544
	CG3560	CG3560	CG3560
	CG3608	CG3608	CG3608
	CG3621	CG3621	CG3621
	CG3626	CG3626	CG3626
	CG3632	CG3632	CG3632
	CG3683	CG3683	CG3683
	CG3701	CG3701	CG3701
	CG3731	CG3731	CG3731
	CG3809	CG3809	CG3809
	CG3837	CG3837	CG3837
	CG3961	CG3961	CG3961
	CG40155	CG40155	CG40155
	CG40244	CG40244	CG40244
	CG4030	CG4030	CG4030
	CG4041	CG4041	CG4041
	CG4049	CG4049	CG4049
	CG4078	CG4078	CG4078
	CG41373	CG41373	CG41373
	CG4169	CG4169	CG4169
	CG42249	CG42249	CG42249
	CG42271	CG42271	CG42271
	CG42321	CG42321	CG42321
	CG42327	CG42327	CG42327
	CG42347	CG42347	CG42347
	CG42366	CG42366	CG42366
	CG42533	CG42533	CG42533
	CG42541	CG42541	CG42541
	CG42629	CG42629	CG42629
	CG42674	CG42674	CG42674
	CG42684	CG42684	CG42684
	CG42795	CG42795	CG42795
	CG42856	CG42856	CG42856
	CG4294	CG4294	CG4294
	CG4301	CG4301	CG4301
	CG43102	CG43102	CG43102
	CG43143	CG43143	CG43143
	CG43658	CG43658	CG8557
	CG4500	CG4500	CG4500
	CG4538	CG4538	CG4538
	CG4546	CG4546	CG4546
	CG4552	CG4552	CG4552
	CG4562	CG4562	CG4562
	CG4629	CG4629	CG4629
	CG4692	CG4692	CG4692
	CG4701	CG4701	CG4701
	CG4733	CG4733	CG4733
	CG4769	CG4769	CG4769
	CG4822	CG4822	CG4822
	CG4839	CG4839	CG4839
	CG4849	CG4849	CG4849
	CG4853	CG4853	CG4853
	CG4901	CG4901	CG4901
	CG4908	CG4908	CG4908
	CG4945	CG4945	CG4945
	CG5026	CG5026	CG5026
	CG5036	CG5036	CG5036
	CG5144	CG5144	CG5144
	CG5150	CG5150	CG5150
	CG5160	CG5160	CG5160
	CG5171	CG5171	CG5171
	CG5177	CG5177	CG5177
	CG5205	CG5205	CG5205
	CG5250	CG5250	CG5250
	CG5276	CG5276	CG5276
	CG5337	CG5337	CG5337
	CG5361	CG5361	CG5361
	CG5389	CG5389	CG5389
	CG5421	CG5421	CG5421
	CG5521	CG5521	CG5521
	CG5522	CG5522	CG5522
	CG5525	CG5525	CG5525
	CG5548	CG5548	CG5548
	CG5565	CG5565	CG5565
	CG5567	CG5567	CG5567
	CG5577	CG5577	CG5577
	CG5589	CG5589	CG5589
	CG5626	CG5626	CG5626
	CG5656	CG5656	CG5656
	CG5703	CG5703	CG5703
	CG5745	CG5745	CG5745
	CG5757	CG5757	CG5757
	CG5776	CG5776	CG5776
	CG5789	CG5789	CG5789
	CG5790	CG5790	CG5790
	CG5800	CG5800	CG5800
	CG5830	CG5830	CG5830
	CG5853	CG5853	CG5853
	CG5916	CG5916	CG5916
	CG5924	CG5924	CG5924
	CG5937	CG5937	CG5937
	CG6020	CG6020	CG6020
	CG6036	CG6036	CG6036
	CG6052	CG6052	CG6052
	CG6053	CG6053	CG6053
	CG6145	CG6145	CG6145
	CG6178	CG6178	CG6178
	CG6182	CG6182	CG6182
	CG6191	CG6191	CG6191
	CG6227	CG6227	CG6227
	CG6230	CG6230	CG6230
	CG6255	CG6255	CG6255
	CG6345	CG6345	CG6345
	CG6364	CG6364	CG6364
	CG6380	CG6380	CG6380
	CG6418	CG6418	CG6418
	CG6432	CG6432	CG6432
	CG6463	CG6463	CG6463
	CG6485	CG6485	CG6485
	CG6498	CG6498	CG6498
	CG6512	CG6512	CG6512
	CG6629	CG6629	CG6629
	CG6656	CG6656	CG6656
	CG6697	CG6697	CG6697
	CG6701	CG6701	CG6701
	CG6767	CG6767	CG6767
	CG6800	CG6800	CG6800
	CG6805	CG6805	CG6805
	CG6838	CG6838	CG6838
	CG6907	CG6907	CG6907
	CG6914	CG6914	CG6914
	CG6971	CG6971	CG6971
	CG7028	CG7028	CG7028
	CG7039	CG7039	CG7039
	CG7051	CG7051	CG7051
	CG7069	CG7069	CG7069
	CG7094	CG7094	CG7094
	CG7112	CG7112	CG7112
	CG7115	CG7115	CG7115
	CG7146	CG7146	CG7146
	CG7156	CG7156	CG7156
	CG7180	CG7180	CG7180
	CG7181	CG7181	CG7181
	CG7197	CG7197	CG7197
	CG7211	CG7211	CG7211
	CG7236	CG7236	CG7236
	CG7276	CG7276	CG7276
	CG7324	CG7324	CG7324
	CG7328	CG7328	CG7328
	CG7335	CG7335	CG7335
	CG7362	CG7362	CG7362
	CG7369	CG7369	CG7369
	CG7376	CG7376	CG7376
	CG7378	CG7378	CG7378
	CG7470	CG7470	CG7470
	CG7497	CG7497	CG7497
	CG7504	CG7504	CG7504
	CG7551	CG7551	CG7551
	CG7580	CG7580	CG7580
	CG7616	CG7616	CG7616
	CG7627	CG7627	CG7627
	CG7712	CG7712	CG7712
	CG7728	CG7728	CG7728
	CG7735	CG7735	CG7735
	CG7742	CG7742	CG7742
	CG7766	CG7766	CG7766
	CG7787	CG7787	CG7787
	CG7789	CG7789	CG7789
	CG7794	CG7794	CG7794
	CG7806	CG7806	CG7806
	CG7813	CG7813	CG7813
	CG7837	CG7837	CG7837
	CG7878	CG7878	CG7878
	CG7922	CG7922	CG7922
	CG7995	CG7995	CG7995
	CG8080	CG8080	CG8080
	CG8102	CG8102	CG8102
	CG8105	CG8105	CG8105
	CG8142	CG8142	CG8142
	CG8147	CG8147	CG8147
	CG8155	CG8155	CG8155
	CG8173	CG8173	CG8173
	CG8239	CG8239	CG8239
	CG8243	CG8243	CG8243
	CG8258	CG8258	CG8258
	CG8298	CG8298	CG8298
	CG8311	CG8311	CG8311
	CG8407	CG8407	CG8407
	CG8449	CG8449	CG8449
	CG8475	CG8475	CG8475
	CG8485	CG8485	CG8485
	CG8500	CG8500	CG8500
	CG8509	CG8509	CG8509
	CG8519	CG8519	CG8519
	CG8520	CG8520	CG8520
	CG8565	CG8565	CG8565
	CG8584	CG8584	CG8584
	CG8611	CG8611	CG8611
	CG8641	CG8641	CG8641
	CG8726	CG8726	CG8726
	CG8798	CG8798	CG8798
	CG8866	CG8866	CG8866
	CG8878	CG8878	CG8878
	CG8908	CG8908	CG8908
	CG8915	CG8915	CG8915
	CG8964	CG8964	CG8964
	CG9009	CG9009	CG9009
	CG9068	CG9068	CG9068
	CG9098	CG9098	CG9098
	CG9135	CG9135	CG9135
	CG9140	CG9140	CG9140
	CG9143	CG9143	CG9143
	CG9172	CG9172	CG9172
	CG9222	CG9222	CG9222
	CG9236	CG9236	CG9236
	CG9238	CG9238	CG9238
	CG9253	CG9253	CG9253
	CG9270	CG9270	CG9270
	CG9281	CG9281	CG9281
	CG9297	CG9297	CG9297
	CG9306	CG9306	CG9306
	CG9313	CG9313	CG9313
	CG9323	CG9323	CG9323
	CG9330	CG9330	CG9330
	CG9389	CG9389	CG9389
	CG9391	CG9391	CG9391
	CG9425	CG9425	CG9425
	CG9449	CG9449	CG9449
	CG9451	CG9451	CG9451
	CG9452	CG9452	CG9452
	CG9492	CG9492	CG9492
	CG9541	CG9541	CG9541
	CG9603	CG9603	CG9603
	CG9619	CG9619	CG9619
	CG9624	CG9624	CG9624
	CG9630	CG9630	CG9630
	CG9663	CG9663	CG9663
	CG9664	CG9664	CG9664
	CG9784	CG9784	CG9784
	CG9791	CG9791	CG9791
	CG9886	CG9886	CG9886
	CG9961	CG9961	CG9961
	CG9962	CG9962	CG9962
	CG9981	CG9981	CG9981
	CG9990	CG9990	CG9990
	Chd1	Chromodomain-helicase-DNA-binding protein 1	CG3733
	Chd3	Chd3	CG9594
	chico	chico	CG5686
	chm	chameau	CG5229
	chrw	chrowded	CG3870
	cid	centromere identifier	CG13329
	ck	crinkled	CG7595
	Cka	Connector of kinase to AP-1	CG7392
	CkIalpha	Casein kinase Ialpha	CG2028
	CkIIalpha	Casein kinase II alpha subunit	CG17520
	CkIIalpha-i1	CKII-alpha subunit interactor-1	CG6215
	CkIIbeta	Casein kinase II beta subunit	CG15224
	CkIIbeta2	Casein kinase II beta2 subunit	CG8914
	Cks30A	Cyclin-dependent kinase subunit 30A	CG3738
	Cks85A	Cyclin-dependent kinase subunit 85A	CG9790
	cln3	cln3	CG5582
	cmet	CENP-meta	CG6392
	cni	cornichon	CG5855
	cnk	connector enhancer of ksr	CG6556
	cno	canoe	CG42312
	Cnot4	Cnot 4 homologue	CG31716
	comt	comatose	CG1618
	CoVa	Cytochrome c oxidase subunit Va	CG14724
	Crag	Calmodulin-binding protein related to a Rab3 GDP/GTP exchange protein	CG12737
	crb	crumbs	CG6383
	Crk	Crk	CG1587
	Csk	C-terminal Src kinase	CG42317
	csw	corkscrew	CG3954
	cta	concertina	CG17678
	ctp	cut up	CG6998
	cutlet	cutlet	CG33122
	CycA	Cyclin A	CG5940
	CycB	Cyclin B	CG3510
	CycB3	Cyclin B3	CG5814
	CycC	Cyclin C	CG7281
	CycD	Cyclin D	CG9096
	CycE	Cyclin E	CG3938
	CycG	Cyclin G	CG11525
	CycH	Cyclin H	CG7405
	CycJ	Cyclin J	CG10308
	CycK	Cyclin K	CG15218
	CycT	Cyclin T	CG6292
	Cyp1	Cyclophilin 1	CG9916
	cype	cyclope	CG14028
	d	dachs	CG42840
	Dab	Disabled	CG9695
	Dad	Daughters against dpp	CG5201
	Dak1	Dak1	CG6092
	dally	division abnormally delayed	CG4974
	dap	dacapo	CG1772
	Dap160	Dynamin associated protein 160	CG1099
	daw	dawdle	CG16987
	Dbp45A	DEAD box protein 45A	CG12759
	Dbp73D	Dead box protein 73D	CG9680
	Dbp80	Dead box protein 80	CG17023
	dco	discs overgrown	CG2048
	Dcr-1	Dicer-1	CG4792
	Dcr-2	Dicer-2	CG6493
	Dd	Dullard	CG1696
	Ddr	Discoidin domain receptor	CG33531
	Ddx1	Dead-box-1	CG9054
	Dgk	Diacyl glycerol kinase	CG34361
	Dgkepsilon	Diacyl glycerol kinase epsilon	CG8657
	Dgp-1	Dgp-1	CG5729
	dgt1	dim gamma-tubulin 1	CG18041
	Dhc16F	Dynein heavy chain at 16F	CG7092
	Dhc36C	Dynein heavy chain at 36C	CG5526
	Dhc62B	Dynein heavy chain at 62B	CG15804
	Dhc64C	Dynein heavy chain 64C	CG7507
	Dhc93AB	Dynein heavy chain at 93AB	CG3723
	Dhc98D	Dynein heavy chain at 89D	CG1842
	didum	dilute class unconventional myosin	CG2146
	dik	diskette	CG7098
	Dlc90F	Dynein light chain 90F	CG12363
	dlg1	discs large 1	CG1725
	Dlic	Dynein light intermediate chain	CG1938
	dlp	dally-like	CG32146
	dnd	dead end	CG6560
	dnk	deoxyribonucleoside kinase	CG5452
	dnt	doughnut on 2	CG17559
	Doa	Darkener of apricot	CG42320
	dock	dreadlocks	CG3727
	dod	dodo	CG17051
	Dok	Downstream of kinase	CG2079
	dom	domino	CG9696
	dome	domeless	CG14226
	dos	daughter of sevenless	CG1044
	dpa	disc proliferation abnormal	CG1616
	Dpck	Dephospho-CoA kinase	CG1939
	dpp	decapentaplegic	CG9885
	Drak	Death-associated protein kinase related	CG32666
	drk	downstream of receptor kinase	CG6033
	drl	derailed	CG17348
	Drl-2	Derailed 2	CG3915
	drongo	drongo	CG3365
	Drp1	Dynamin related protein 1	CG3210
	Dsor1	Downstream of raf1	CG15793
	dUTPase	Deoxyuridine triphosphatase	CG4584
	Dyrk3	Dyrk3	CG40478
	E(spl)	Enhancer of split	CG8365
	E23	Early gene at 23	CG3327
	eag	ether a go-go	CG10952
	eas	easily shocked	CG3525
	ebi	ebi	CG4063
	ed	echinoid	CG12676
	edl	ETS-domain lacking	CG15085
	EDTP	Egg-derived tyrosine phosphatase	CG6542
	eEF1delta	eEF1delta	CG4912
	Ef1alpha100E	Elongation factor 1alpha100E	CG1873
	Ef1alpha48D	Elongation factor 1alpha48D	CG8280
	Ef1beta	Elongation factor 1 beta	CG6341
	Ef2b	Elongation factor 2b	CG2238
	EF-G2	Elongation Factor G2	CG31159
	EfSec	EfSec	CG9841
	EfTuM	Elongation factor Tu mitochondrial	CG6050
	Egfr	Epidermal growth factor receptor	CG10079
	egr	eiger	CG12919
	eIF2B-epsilon	eIF2B-epsilon	CG3806
	eIF-4a	Eukaryotic initiation factor 4a	CG9075
	eIF4AIII	eIF4AIII	CG7483
	eIF5B	eIF5B	CG10840
	Eip63E	Ecdysone-induced protein 63E	CG10579
	Elf	Ef1alpha-like factor	CG6382
	elk	eag-like K[+] channel	CG5076
	Elp1	Elongator complex protein 1	CG10535
	Elp3	Elongator complex protein 3	CG15433
	enok	enoki mushroom	CG11290
	Epac	Epac	CG34392
	Eph	Eph receptor tyrosine kinase	CG1511
	et	eye transformer	CG14225
	Etl1	Etl1 homologue	CG5899
	ex	expanded	CG4114
	Exn	Ephexin	CG42665
	Ext2	Ext2	CG8433
	ey	eyeless	CG1464
	eya	eyes absent	CG9554
	fab1	-	CG6355
	Fak56D	Focal Adhesion Kinase	CG10023
	fal	falten	CG9670
	Fancd2	Fancd2	CG17269
	fbl	fumble	CG5725
	fbp	fructose-1,6-bisphosphatase	CG31692
	Fcp1	-	CG12252
	fig	fos intronic gene	CG7615
	fj	four-jointed	CG10917
	flw	flapwing	CG2096
	fog	folded gastrulation	CG9559
	for	foraging	CG10033
	foxo	forkhead box, sub-group O	CG3143
	Fps85D	Fps oncogene analog	CG8874
	fray	frayed	CG7693
	fred	friend of echinoid	CG31774
	fry	furry	CG32045
	Fs	Follistatin	CG33466
	fs(1)h	female sterile (1) homeotic	CG2252
	fs(1)Yb	female sterile (1) Yb	CG2706
	fu	fused	CG6551
	Fur2	Furin 2	CG18734
	fus	fusilli	CG8205
	fwd	four wheel drive	CG7004
	fzo	fuzzy onions	CG4568
	Gadd45	Gadd45	CG11086
	Galk	Galactokinase	CG5288
	Galpha49B	G protein alpha49B	CG17759
	Galpha73B	G protein alpha 73B	CG12232
	gammaTub23C	gamma-Tubulin at 23C	CG3157
	gammaTub37C	gamma-Tubulin at 37C	CG17566
	Gap69C	GTPase-activating protein 69C	CG4237
	GAPsec	-	CG5978
	garz	gartenzwerg	CG8487
	gbb	glass bottom boat	CG5562
	Gbeta13F	G protein beta-subunit 13F	CG10545
	Gbeta5	Gbeta5	CG10763
	Gbeta76C	G protein beta-subunit 76C	CG8770
	GckIII	Germinal centre kinase III	CG5169
	Gcn2	Gcn2	CG1609
	Gdi	GDP dissociation inhibitor	CG4422
	Gef64C	Guanine nucleotide exchange factor GEF64C	CG32239
	gek	genghis khan	CG4012
	Gem3	Gemin3	CG6539
	geminin	geminin	CG3183
	Ggamma1	G protein gamma 1	CG8261
	Ggamma30A	G protein gamma30A	CG3694
	G-ialpha65A	G protein alphai subunit 65A	CG10060
	gish	gilgamesh	CG6963
	Git	-	CG16728
	Gl	Glued	CG9206
	Gnf1	Germ line transcription factor 1	CG1119
	G-oalpha47A	G protein oalpha 47A	CG2204
	Gp150	Gp150	CG5820
	Gpdh	Glycerol 3 phosphate dehydrogenase	CG9042
	Gpo-1	Glycerophosphate oxidase-1	CG8256
	Gprk1	G protein-coupled receptor kinase 1	CG40129
	Gprk2	G protein-coupled receptor kinase 2	CG17998
	Graf	Graf	CG8948
	grk	gurken	CG17610
	grp	grapes	CG17161
	G-salpha60A	G protein salpha 60A	CG2835
	gskt	gasket	CG31003
	gt	giant	CG7952
	Gtp-bp	GTP-binding protein	CG2522
	Gug	Grunge	CG6964
	gwl	greatwall	CG7719
	Gyc32E	Guanyl cyclase at 32E	CG33114
	Gyc76C	Guanylyl cyclase at 76C	CG42636
	Gyk	Glycerol kinase	CG18374
	Haspin	Haspin	CG40080
	hay	haywire	CG8019
	hb	hunchback	CG9786
	HBS1	HBS1	CG1898
	HDAC6	HDAC6	CG6170
	Hel25E	Helicase at 25E	CG7269
	Hel89B	Helicase 89B	CG4261
	hep	hemipterous	CG4353
	HERC2	HERC2	CG11734
	Herp	Homocysteine-induced endoplasmic reticulum protein	CG1453
	Hex-A	Hexokinase A	CG3001
	Hex-C	Hexokinase C	CG8094
	Hex-t1	Hex-t1	CG33102
	Hex-t2	Hex-t2	CG32849
	hipk	homeodomain interacting protein kinase	CG17090
	hiw	highwire	CG32592
	hkb	huckebein	CG9768
	Hlc	Helicase	CG1666
	Hmt-1	Heavy metal tolerance factor 1	CG4225
	hop	hopscotch	CG1594
	hpo	hippo	CG11228
	hppy	happyhour	CG7097
	Hrs	Hepatocyte growth factor regulated tyrosine kinase substrate	CG2903
	Hs6st	Heparan sulfate 6-O-sulfotransferase	CG4451
	Hsc70-1	Heat shock protein cognate 1	CG8937
	Hsc70-3	Heat shock protein cognate 3	CG4147
	Hsc70-4	Heat shock protein cognate 4	CG4264
	Hsc70-5	Heat shock protein cognate 5	CG8542
	Hsp60B	Heat shock protein 60 related	CG2830
	htl	heartless	CG7223
	I-2	Inhibitor-2	CG10574
	IA-2	IA-2 ortholog	CG31795
	ial	IplI-aurora-like kinase	CG6620
	ico	iconoclast	CG4567
	igl	igloo	CG18285
	ik2	IkappaB kinase-like 2	CG2615
	Ilk	Integrin linked kinase	CG10504
	Ilp1	Insulin-like peptide 1	CG14173
	Ilp2	Insulin-like peptide 2	CG8167
	Ilp3	Insulin-like peptide 3	CG14167
	Ilp4	Insulin-like peptide 4	CG6736
	Ilp5	Insulin-like peptide 5	CG33273
	Ilp6	Insulin-like peptide 6	CG14049
	Ilp7	Insulin-like peptide 7	CG13317
	ImpL2	Ecdysone-inducible gene L2	CG15009
	inaC	inactivation no afterpotential C	CG6518
	inaD	inactivation no afterpotential D	CG3504
	Ino80	Ino80	CG31212
	InR	Insulin-like receptor	CG18402
	IP3K1	Inositol 1,4,5-triphosphate kinase 1	CG4026
	IP3K2	Inositol 1,4,5-triphosphate kinase 2	CG34359
	Ipk1	Ipk1	CG30295
	Ipk2	Ipk2	CG13688
	Ipp	Inositol polyphosphate 1-phosphatase	CG3028
	Irbp	Inverted repeat-binding protein	CG5247
	ird1	immune response deficient 1	CG9746
	ird5	immune response deficient 5	CG4201
	Ire1	Inositol-requiring enzyme-1	CG4583
	Iswi	Imitation SWI	CG8625
	I-t	inhibitor-t	CG14719
	jar	jaguar	CG5695
	JIL-1	JIL-1	CG6297
	Jra	Jun-related antigen	CG2275
	JYalpha	JYalpha	CG17923
	Kap3	Kinesin associated protein 3	CG11759
	kappaB-Ras	kappaB-Ras	CG1669
	kat-60L1	katanin p60-like 1	CG1193
	katanin-60	katanin 60	CG10229
	kay	kayak	CG33956
	kek1	kekkon-1	CG12283
	kek5	kekkon5	CG12199
	ken	ken and barbie	CG5575
	key	kenny	CG16910
	KH1	KH1	CG3561
	Khc	Kinesin heavy chain	CG7765
	Khc-73	Kinesin-73	CG8183
	Kif19A	Kif19A	CG9913
	Kif3C	Kif3C	CG17461
	kis	kismet	CG3696
	kl-2	male fertility factor kl2	CG17866
	kl-3	male fertility factor kl3	CG17629
	kl-5	male fertility factor kl5	CG40444
	klar	klarsicht	CG17046
	Klc	Kinesin light chain	CG5433
	Klp31E	Klp31E	CG5300
	Klp3A	Kinesin-like protein at 3A	CG8590
	Klp54D	Kinesin-like protein at 54D	CG43323
	Klp59C	Klp59C	CG3219
	Klp59D	Klp59D	CG12192
	Klp61F	Kinesin-like protein at 61F	CG9191
	Klp64D	Kinesin-like protein at 64D	CG10642
	Klp67A	Kinesin-like protein at 67A	CG10923
	Klp68D	Kinesin-like protein at 68D	CG7293
	Klp98A	Kinesin-like protein at 98A	CG5658
	knk	knickkopf	CG6217
	koko	kokopelli	CG31232
	KP78a	KP78a	CG6715
	KP78b	KP78b	CG17216
	Krn	Keren	CG32179
	krz	kurtz	CG1487
	ksr	kinase suppressor of ras	CG2899
	Ku80	Ku80	CG18801
	kz	kurz	CG3228
	L	Lobe	CG10109
	l(1)G0007	lethal (1) G0007	CG32604
	l(1)G0148	lethal (1) G0148	CG32742
	l(1)G0196	lethal (1) G0196	CG14616
	l(1)G0230	lethal (1) G0230	CG2968
	l(1)G0232	lethal (1) G0232	CG32697
	l(2)03659	lethal (2) 03659	CG8799
	l(2)06225	lethal (2) 06225	CG6105
	l(2)35Df	lethal (2) 35Df	CG4152
	l(2)35Di	lethal (2) 35Di	CG13240
	l(2)37Cb	lethal (2) 37Cb	CG10689
	l(2)k01209	lethal (2) k01209	CG4798
	l(2)k05819	lethal (2) k05819	CG3054
	l(3)72Ab	lethal (3) 72Ab	CG5931
	l(3)neo18	lethal (3) neo18	CG9762
	lack	lethal with a checkpoint kinase	CG4943
	Lar	Leukocyte-antigen-related-like	CG10443
	laza	lazaro	CG11440
	lds	lodestar	CG2684
	levy	levy	CG17280
	lic	licorne	CG12244
	lid	little imaginal discs	CG9088
	LIMK1	LIM-kinase1	CG1848
	lin	lines	CG11770
	Lk6	Lk6	CG17342
	lkb1	lkb1	CG9374
	Lnk	Lnk	CG17367
	loco	locomotion defects	CG5248
	lok	loki	CG10895
	Lrrk	Leucine-rich repeat kinase	CG5483
	ltd	lightoid	CG8024
	Mad	Mothers against dpp	CG12399
	Madm	MLF1-adaptor molecule	CG1098
	Magi	Magi	CG30388
	mago	mago nashi	CG9401
	magu	magu	CG2264
	MAN1	MAN1	CG3167
	MAPk-Ak2	MAP kinase activated protein-kinase-2	CG3086
	Mapmodulin	Mapmodulin	CG5784
	Marcal1	Marcal1	CG3753
	Marf	Mitochondrial assembly regulatory factor	CG3869
	mask	multiple ankyrin repeats single KH domain	CG33106
	mav	maverick	CG1901
	mbc	myoblast city	CG10379
	Mbs	Myosin binding subunit	CG32156
	mbt	mushroom bodies tiny	CG18582
	Mcm2	Minichromosome maintenance 2	CG7538
	Mcm3	Minichromosome maintenance 3	CG4206
	Mcm5	Minichromosome maintenance 5	CG4082
	Mcm6	Minichromosome maintenance 6	CG4039
	Mcm7	Minichromosome maintenance 7	CG4978
	Mdr49	Multi drug resistance 49	CG3879
	Mdr50	Multi drug resistance 50	CG8523
	Mdr65	Multiple drug resistance 65	CG10181
	me31B	maternal expression at 31B	CG4916
	Med	Medea	CG1775
	MED27	Mediator complex subunit 27	CG1245
	mei-41	meiotic 41	CG4252
	Mekk1	Mekk1	CG7717
	melt	melted	CG8624
	MEP-1	MEP-1	CG1244
	Mer	Merlin	CG14228
	Mesh1	Metazoan SpoT homolog-1	CG11900
	metro	menage a trois	CG30021
	Mhc	Myosin heavy chain	CG17927
	Mhcl	Myosin heavy chain-like	CG31045
	Mi-2	Mi-2	CG8103
	mib2	mind bomb 2	CG17492
	Mipp1	Multiple inositol polyphosphate phosphatase 1	CG4123
	Mipp2	Multiple inositol polyphosphate phosphatase 2	CG4317
	mira	miranda	CG12249
	Mkk4	MAP kinase kinase 4	CG9738
	Mkp	MAP kinase-specific phosphatase	CG34099
	Mkp3	Mitogen-activated protein kinase phosphatase 3	CG14080
	MKP-4	MAPK Phosphatase 4	CG14211
	Mlc1	Myosin alkali light chain 1	CG5596
	Mlc2	Myosin light chain 2	CG2184
	Mlc-c	Myosin light chain cytoplasmic	CG3201
	mle	maleless	CG11680
	Mmp2	Matrix metalloproteinase 2	CG1794
	mnb	minibrain	CG42273
	Mnn1	Menin 1	CG13778
	mod(mdg4)	modifier of mdg4	CG32491
	mof	males absent on the first	CG3025
	mop	myopic	CG9311
	mos	mos	CG8767
	Mpk2	Mpk2	CG5475
	mri	mrityu	CG1216
	mRNA-cap	mRNA-capping-enzyme	CG1810
	MRP	Multidrug-Resistance like Protein 1	CG6214
	Mrp4	Multidrug resistance protein 4 ortholog	CG14709
	msk	moleskin	CG7935
	msn	misshapen	CG16973
	Msp-300	Muscle-specific protein 300	CG42768
	mt:ATPase6	mitochondrial ATPase subunit 6	CG34073
	mt:ATPase8	mitochondrial ATPase subunit 8	CG34072
	mt:CoI	mitochondrial Cytochrome c oxidase subunit I	CG34067
	mt:CoII	mitochondrial Cytochrome c oxidase subunit II	CG34069
	mt:CoIII	mitochondrial Cytochrome c oxidase subunit III	CG34074
	mt:Cyt-b	mitochondrial Cytochrome b	CG34090
	mt:ND2	mitochondrial NADH-ubiquinone oxidoreductase chain 2	CG34063
	mt:ND4	mitochondrial NADH-ubiquinone oxidoreductase chain 4	CG34085
	mt:ND4L	mitochondrial NADH-ubiquinone oxidoreductase chain 4L	CG34086
	mt:ND5	mitochondrial NADH-ubiquinone oxidoreductase chain 5	CG34083
	mtacp1	mitochondrial acyl carrier protein 1	CG9160
	mtm	myotubularin	CG9115
	mts	microtubule star	CG7109
	Muc14A	Mucin 14A	CG32580
	mus301	mutagen-sensitive 301	CG7972
	mus304	mutagen-sensitive 304	CG7347
	mus308	mutagen-sensitive 308	CG6019
	mus309	mutagen-sensitive 309	CG6920
	Myo10A	unconventional myosin class XV	CG2174
	Myo28B1	Myo28B1	CG6976
	Myo31DF	Myosin 31DF	CG7438
	Myo61F	Myosin 61F	CG9155
	Myo95E	Myosin 95E	CG5501
	MYPT-75D	MYPT-75D	CG6896
	Myt1	Myt1	CG32417
	N	Notch	CG3936
	Nak	Numb-associated kinase	CG10637
	ncd	non-claret disjunctional	CG7831
	ND23	NADH:ubiquinone reductase 23kD subunit precursor	CG3944
	ND42	NADH:ubiquinone reductase 42kD subunit precursor	CG6343
	ND75	NADH:ubiquinone reductase 75kD subunit precursor	CG2286
	neb	nebbish	CG10718
	nej	nejire	CG15319
	Nek2	Nek2	CG17256
	Nf1	Neurofibromin 1	CG8318
	niki	nimA-like kinase	CG10951
	ninaC	neither inactivation nor afterpotential C	CG5125
	NiPp1	Nuclear inhibitor of Protein phosphatase 1	CG8980
	Nipped-A	Nipped-A	CG33554
	NitFhit	Nitrilase and fragile histidine triad fusion protein	CG7067
	Nlp	Nucleoplasmin	CG7917
	nmd	no mitochondrial derivative	CG5395
	nmdyn-D6	nmdyn-D6	CG5310
	nmdyn-D7	nmdyn-D7	CG8362
	nmo	nemo	CG7892
	nod	no distributive disjunction	CG1763
	norpA	no receptor potential A	CG3620
	Nrg	Neuroglian	CG1634
	Nrk	Neurospecific receptor kinase	CG4007
	nrv1	nervana 1	CG9258
	nrv2	nervana 2	CG9261
	nrv3	nervana 3	CG8663
	ns1	nucleostemin 1	CG3983
	Nsf2	NEM-sensitive fusion protein 2	CG33101
	NTPase	NTPase	CG3059
	Nup107	Nucleoporin 107	CG6743
	Nup133	Nucleoporin 133	CG6958
	Nup153	Nucleoporin 153	CG4453
	Nup160	Nucleoporin 160	CG4738
	Nup214	Nucleoporin 214	CG3820
	Nup358	Nucleoporin 358	CG11856
	Nup44A	Nucleoporin 44A	CG8722
	Nup50	Nucleoporin 50	CG2158
	Nup75	Nucleoporin 75	CG5733
	Nup98	Nucleoporin 98	CG10198
	Nurf-38	Nucleosome remodeling factor - 38kD	CG4634
	Ocrl	Oculocerebrorenal syndrome of Lowe 1 ortholog	CG3573
	okr	okra	CG3736
	opa	odd paired	CG1133
	opa1-like	optic atrophy 1-like	CG8479
	Orc1	Origin recognition complex subunit 1	CG10667
	Orc4	Origin recognition complex subunit 4	CG2917
	Orc5	Origin recognition complex subunit 5	CG7833
	os	outstretched	CG5993
	osa	osa	CG7467
	Oscp	Oligomycin sensitivity-conferring protein	CG4307
	osm-1	osm-1	CG13809
	osm-6	osm-6	CG9595
	Ote	Otefin	CG5581
	otk	off-track	CG8967
	ox	oxen	CG8764
	p38b	p38b	CG7393
	p38c	p38c	CG33338
	P58IPK	P58IPK	CG8286
	Pak	PAK-kinase	CG10295
	Pak3	Pak3	CG14895
	pan	pangolin	CG34403
	Papss	PAPS synthetase	CG8363
	par-1	par-1	CG8201
	par-6	par-6	CG5884
	park	parkin	CG10523
	Pask	PAS kinase	CG3105
	Past1	Putative Achaete Scute Target 1	CG6148
	Pat1	Protein interacting with APP tail-1	CG10695
	Patj	Patj	CG12021
	pav	pavarotti	CG1258
	pbl	pebble	CG8114
	Pcaf	Pcaf	CG4107
	pch2	pch2	CG31453
	pcs	parcas	CG7761
	Pdk	Pyruvate dehydrogenase kinase	CG8808
	Pdk1	Phosphoinositide-dependent kinase 1	CG1210
	Pdp	Pyruvate dehydrogenase phosphatase	CG12151
	Pdsw	Pdsw	CG8844
	pea	peanuts	CG8241
	peb	pebbled	CG12212
	PEK	pancreatic eIF-2alpha kinase	CG2087
	Pepck	Phosphoenolpyruvate carboxykinase	CG17725
	pex1	peroxin 1	CG6760
	Pez	Pez	CG9493
	Pfk	Phosphofructokinase	CG4001
	Pfrx	6-phosphofructo-2-kinase	CG3400
	Pgam5	Phosphoglycerate mutase 5	CG14816
	Pgk	Phosphoglycerate kinase	CG3127
	Phk-3	Pherokine 3	CG9358
	PhKgamma	Phosphorylase kinase gamma	CG1830
	phl	pole hole	CG2845
	Phlpp	PH domain leucine-rich repeat protein phosphatase	CG10493
	Pi3K21B	Pi3K21B	CG2699
	Pi3K59F	Phosphotidylinositol 3 kinase 59F	CG5373
	Pi3K68D	Phosphotidylinositol 3 kinase 68D	CG11621
	Pi3K92E	Pi3K92E	CG4141
	Pi4KIIalpha	Pi4KIIalpha	CG2929
	PI4KIIIalpha	Phosphatidylinositol 4-kinase III alpha	CG10260
	Pink1	PTEN-induced putative kinase 1	CG4523
	PIP5K59B	PIP5K59B	CG3682
	pit	pitchoune	CG6375
	Pitslre	Pitslre	CG4268
	pix	pixie	CG5651
	Pk17E	Protein kinase-like 17E	CG7001
	Pk34A	Pk34A	CG5182
	Pk92B	Protein kinase at 92B	CG4720
	pkaap	pkaap	CG4132
	Pka-C1	cAMP-dependent protein kinase 1	CG4379
	Pka-C2	cAMP-dependent protein kinase 2	CG12066
	Pka-C3	cAMP-dependent protein kinase 3	CG6117
	Pka-R1	cAMP-dependent protein kinase R1	CG42341
	Pka-R2	cAMP-dependent protein kinase R2	CG15862
	Pkc53E	Protein C kinase 53E	CG6622
	Pkc98E	Protein C kinase 98E	CG1954
	Pkcdelta	Protein kinase C delta	CG42349
	PKD	Protein Kinase D	CG7125
	Pkg21D	cGMP-dependent protein kinase 21D	CG3324
	Pkn	Protein kinase related to protein kinase N	CG2049
	Pld	Phospholipase D	CG12110
	Pli	Pellino	CG5212
	Plip	PTEN-like phosphatase	CG10371
	pll	pelle	CG5974
	plx	pollux	CG42612
	PMCA	plasma membrane calcium ATPase	CG42314
	pn	prune	CG3461
	png	pan gu	CG11420
	pnr	pannier	CG3978
	pnt	pointed	CG17077
	pnut	peanut	CG8705
	PNUTS	PNUTS	CG33526
	polo	polo	CG12306
	pont	pontin	CG4003
	Pp1-13C	Protein phosphatase 1 at 13C	CG9156
	Pp1-87B	Protein phosphatase 1 at 87B	CG5650
	Pp1alpha-96A	Protein phosphatase 1alpha at 96A	CG6593
	Pp1-Y1	-	CG41534
	Pp1-Y2	Pp1-Y2	CG40448
	Pp2A-29B	Protein phosphatase 2A at 29B	CG17291
	PP2A-B'	PP2A-B'	CG7913
	Pp2B-14D	Protein phosphatase 2B at 14D	CG9842
	Pp2C1	Protein phosphatase 2C	CG2984
	Pp4-19C	Protein phosphatase 19C	CG32505
	Ppat-Dpck	Bifunctional Phosphopantetheine adenylyltransferase - Dephospho-CoA kinase	CG10575
	PpD3	Protein phosphatase D3	CG8402
	PpD5	Protein phosphatase D5	CG10138
	PpD6	Protein phosphatase D6	CG8822
	Ppm1	Ppm1	CG12169
	PpN58A	Protein phosphatase N at 58A	CG3245
	PPP4R2r	Protein phosphatase 4 regulatory subunit 2-related protein	CG2890
	Ppr-Y	Ppr-Y	CG40440
	PpV	Protein phosphatase V	CG12217
	PpY-55A	Protein phosphatase Y at 55A	CG10930
	PR2	Fak-like tyrosine kinase	CG3969
	primo-1	primo-1	CG33748
	primo-2	primo-2	CG33747
	PRL-1	PRL-1	CG4993
	Prm	Paramyosin	CG5939
	Proct	Proctolin	CG7105
	Pros26.4	Proteasome 26S subunit subunit 4 ATPase	CG5289
	Pros45	Pros45	CG1489
	Psf1	Psf1	CG9187
	Psf2	Psf2	CG18013
	Psf3	Psf3	CG2222
	PsGEF	Protostome-specific GEF	CG14045
	PSR	phosphatidylserine receptor	CG5383
	Pten	Pten	CG5671
	Ptp10D	Protein tyrosine phosphatase 10D	CG1817
	Ptp4E	Protein tyrosine phosphatase 4E	CG6899
	Ptp52F	Ptp52F	CG18243
	Ptp61F	Protein tyrosine phosphatase 61F	CG9181
	Ptp69D	Protein tyrosine phosphatase 69D	CG10975
	Ptp99A	Protein tyrosine phosphatase 99A	CG11516
	Ptpa	Phosphotyrosyl phosphatase activator	CG3289
	PTP-ER	Protein tyrosine phosphatase-ERK/Enhancer of Ras1	CG9856
	Ptpmeg	Ptpmeg	CG1228
	Ptth	Prothoracicotropic hormone	CG13687
	puc	puckered	CG7850
	put	punt	CG7904
	Pvf1	PDGF- and VEGF-related factor 1	CG7103
	Pvf2	PDGF- and VEGF-related factor 2	CG13780
	Pvf3	PDGF- and VEGF-related factor 3	CG34378
	Pvr	PDGF- and VEGF-receptor related	CG8222
	pyd	polychaetoid	CG31349
	PyK	Pyruvate kinase	CG7070
	pyr	pyramus	CG13194
	R	Roughened	CG1956
	Rab1	Rab-protein 1	CG3320
	Rab10	Rab-protein 10	CG17060
	Rab11	Rab-protein 11	CG5771
	Rab14	Rab-protein 14	CG4212
	Rab2	Rab-protein 2	CG3269
	Rab21	Rab21	CG17515
	Rab23	Rab23	CG2108
	Rab26	Rab26	CG34410
	Rab27	Rab27	CG14791
	Rab3	Rab-protein 3	CG7576
	Rab30	Rab30	CG9100
	Rab35	Rab35	CG9575
	Rab39	Rab39	CG12156
	rab3-GAP	rab3-GAP	CG7061
	Rab4	Rab-protein 4	CG4921
	Rab40	Rab40	CG1900
	Rab5	Rab-protein 5	CG3664
	Rab6	Rab-protein 6	CG6601
	Rab7	Rab-protein 7	CG5915
	Rab8	Rab-protein 8	CG8287
	Rab9	Rab9	CG9994
	Rab9D	Rab GTPase 9D	CG32678
	Rab9E	Rab GTPase 9E	CG32673
	Rab9Fa	Rab GTPase 9Fa	CG32671
	Rab9Fb	Rab GTPase 9Fb	CG32670
	Rabex-5	Rabex-5	CG9139
	Rab-RP3	Rab-related protein 3	CG7062
	Rab-RP4	Rab-related protein 4	CG3129
	RabX2	RabX2	CG2885
	RabX4	RabX4	CG31118
	RabX5	RabX5	CG7980
	RabX6	RabX6	CG12015
	RacGAP84C	RacGAP84C	CG2595
	Rack1	Receptor of activated protein kinase C 1	CG7111
	Rad51C	Rad51C	CG2412
	Rad51D	Rad51D	CG6318
	RagA	RagA	CG11968
	RagC	RagC	CG8707
	Rala	Ras-related protein	CG2849
	ran	ran	CG1404
	RanGap	Ran GTPase activating protein	CG9999
	ran-like	ran-like	CG7815
	Rap2l	Ras-associated protein 2-like	CG3204
	Rapgap1	Rapgap1	CG34374
	raps	rapsynoid	CG5692
	Ras64B	Ras oncogene at 64B	CG1167
	raw	raw	CG12437
	Rbcn-3B	Rabconnectin-3B	CG17766
	rdgA	retinal degeneration A	CG42667
	rdgB	retinal degeneration B	CG11111
	rdgC	retinal degeneration C	CG6571
	rdx	roadkill	CG12537
	rec	recombination-defective	CG31293
	RecQ4	RecQ4	CG7487
	RecQ5	homolog of RecQ	CG4879
	Reg-2	Rhythmically expressed gene 2	CG3200
	Rep	Rab escort protein	CG8432
	rept	reptin	CG9750
	Ret	Ret oncogene	CG14396
	RfC3	Replication factor C subunit 3	CG5313
	RfC38	Replication factor C 38kD subunit	CG6258
	RfC4	Replication factor C subunit 4	CG14999
	RFeSP	Rieske iron-sulfur protein	CG7361
	rg	rugose	CG6775
	Rgk1	Rgk1	CG9811
	Rgk2	Rgk2	CG34390
	Rgl	Ral guanine nucleotide exchange factor	CG8865
	Rheb	Rheb	CG1081
	rho	rhomboid	CG1004
	RhoBTB	RhoBTB	CG5701
	RhoGAP100F	RhoGAP100F	CG1976
[truncated: 15,254 more rows]
